# Supplementary material for: Multi-Tissue Metabolomics Reveals Metabolic Signatures Associated with Lipid Partitioning Between Abdominal Fat and Egg Yolk in Laying Hens
Source: Animals (Basel). 2026 Jun 11;16(12):1812. doi: 10.3390/ani16121812 (PMC13295956; doi:10.3390/ani16121812)
Supplement: Supplementary file 1 [file animals-16-01812-s001.zip › Supplementary Tables.xlsx]

## Sheet: Table S1
Table S1. Descriptive statistics for measured traits
Trait	N	Mean	SD	CV (%)	Minimum	Maximum
AFW, g	246	90.17	43.62	48.38	4.74	290.8
AFP, %	245	4.22	1.64	38.89	0.33	9.8
EYW, g	181	17.32	1.87	10.81	11.3	24.1
LW, g	246	35.9	8.64	24.05	22.29	66.8
AFDMP, %	247	96.62	2.07	2.14	86.92	99.3
AFTG, μmol/g	248	147.79	36.5	24.7	82.52	220.88
AFFFA, μmol/g	248	2.32	0.91	39.03	0.37	6.31
EYDMP, %	180	51.34	2.68	5.23	34.39	55.58
EYTG, μmol/g	183	44.81	6.05	13.49	29.57	58.48
EYFFA, μmol/g	183	2.07	0.54	26.27	1.11	3.92
LDMP, %	236	39.79	8.36	21.02	23.17	71.97
LTG, μmol/g	248	30.73	16.26	52.92	6.71	90.12
LFFA, μmol/g	248	23.2	6.12	26.35	12.7	45.6
LTC, μmol/g	248	4.41	1.67	37.77	2.09	13.88
AFDM, g	245	87.58	43.21	49.34	4.38	287
AFMC, g	245	2.58	1.53	59.47	0.36	13.09
EYDM, g	178	8.89	1.12	12.62	5.37	12.46
EYMC, g	178	8.41	0.97	11.49	5.93	11.64
LDM, g	234	14.59	5.85	40.08	5.89	43.15
LMC, g	234	21.36	4.47	20.94	8.3	37.36
mBW100, g	247	2065.15	244.35	11.83	1440	3182.5
BW100, g	247	2075.26	258.17	12.44	1350	3185

## Sheet: Table S2
Table S2. Proportion of total phenotypic variance explained by metabolite expression profiles across five tissues
Tissue	EYW	LW	AFW	EYDMP	EYTG	EYFFA	LDMP	LTG	LFFA	LTC	AFDMP	AFTG	AFFFA	AFP	EYDM	EYMC	LDM	LMC	AFDM	AFMC	mBW100	BW100
Liver	0.00 ± 0.08	0.78 ± 0.07***	0.78 ± 0.08***	0.10 ± 0.10	0.18 ± 0.12*	0.13 ± 0.11	0.64 ± 0.10***	0.81 ± 0.07***	0.67 ± 0.09***	0.36 ± 0.11***	0.45 ± 0.11***	0.30 ± 0.11***	0.17 ± 0.08**	0.78 ± 0.08***	0.00 ± 0.08	0.00 ± 0.06	0.83 ± 0.06***	0.49 ± 0.10***	0.79 ± 0.08***	0.30 ± 0.12***	0.69 ± 0.09***	0.72 ± 0.08***
Duodenum	0.00 ± 0.05	0.65 ± 0.10***	0.57 ± 0.12***	0.00 ± 0.05	0.19 ± 0.12*	0.04 ± 0.06	0.00 ± 0.05	0.63 ± 0.10***	0.32 ± 0.12**	0.15 ± 0.09*	0.20 ± 0.11*	0.37 ± 0.13**	0.01 ± 0.04	0.45 ± 0.13**	0.00 ± 0.08	0.00 ± 0.04	0.26 ± 0.12**	0.57 ± 0.12***	0.58 ± 0.12***	0.07 ± 0.06*	0.57 ± 0.12***	0.54 ± 0.12***
Ileum	0.02 ± 0.04	0.66 ± 0.11***	0.06 ± 0.07	0.29 ± 0.14*	0.04 ± 0.06	0.11 ± 0.13	0.27 ± 0.13**	0.64 ± 0.10***	0.02 ± 0.04	0.03 ± 0.05	0.06 ± 0.05*	0.10 ± 0.07***	0.00 ± 0.05	0.04 ± 0.05	0.02 ± 0.05	0.03 ± 0.05	0.49 ± 0.13***	0.16 ± 0.11**	0.06 ± 0.07	0.00 ± 0.03	0.19 ± 0.13*	0.48 ± 0.14**
Cecum	0.00 ± 0.05	0.65 ± 0.10***	0.47 ± 0.13**	0.14 ± 0.14	0.04 ± 0.06	0.06 ± 0.09	0.24 ± 0.14	0.45 ± 0.13***	0.12 ± 0.09*	0.00 ± 0.04	0.10 ± 0.09	0.28 ± 0.12***	0.10 ± 0.09	0.32 ± 0.14	0.00 ± 0.05	0.11 ± 0.11	0.65 ± 0.11***	0.42 ± 0.12***	0.46 ± 0.13**	0.09 ± 0.08*	0.58 ± 0.11***	0.59 ± 0.10***
Serum	0.00 ± 0.14	0.98 ± 0.09***	0.91 ± 0.12***	0.30 ± 0.22*	0.27 ± 0.19*	0.23 ± 0.24	0.39 ± 0.20*	0.45 ± 0.17***	0.06 ± 0.11	0.36 ± 0.17**	0.49 ± 0.18**	0.49 ± 0.17***	0.21 ± 0.16*	0.78 ± 0.15***	0.00 ± 0.19	0.18 ± 0.19	0.90 ± 0.12***	0.76 ± 0.15***	0.91 ± 0.12***	0.18 ± 0.15	0.86 ± 0.13***	0.89 ± 0.12***

## Sheet: Table S3
Table S3. Heritability (h2) estimates of metabolites across tissues
Tissue	Metabolite	KEGG_ID	h2	SE	P_value
Liver	Carnitine	C00318	0.585985	0.192615	0.00021253
Liver	Isodeoxycholic acid	C17661	1e-06	0.196155	0.5
Liver	PC(18:1(9E)/18:1(9E))	NA	0.099365	0.171863	0.26225
Liver	Ikarugamycin	NA	1e-06	0.200462	0.5
Liver	cis-5-Tetradecenoylcarnitine	NA	0.066998	0.184889	0.36004
Liver	6-(Ethylsulfonyl)-2H-1,4-benzoxazin-3(4H)-one	NA	1e-06	0.178502	0.5
Liver	3-Amino-2-hydroxy-5-sulfobenzoic acid	NA	0.27505	0.19	0.050253
Liver	4,4'-Thiodiphenol	NA	1e-06	0.18367	0.5
Liver	PC(18:1(9Z)/P-16:0)	C00157	0.309481	0.20064	0.046405
Liver	Tetrahydro-3-furanylmethanol	NA	0.275701	0.190763	0.053118
Liver	Terbinafine	C08079	1e-06	0.200271	0.5
Liver	Methanone, (4-hydroxy-1-pentyl-1H-indol-3-yl)-1-naphthalenyl-	NA	0.133081	0.185625	0.22473
Liver	5-Acetoacetamido-2-benzimidazolone	NA	1e-06	0.169197	0.5
Liver	Isocaproic acid	C21399	0.116706	0.177853	0.23958
Liver	Diuron-desmethyl	NA	1e-06	0.162043	0.5
Liver	Zolpidem phenyl-4-carboxylic acid	NA	0.80374	0.192578	1.551e-05
Liver	dyclonine	NA	0.089032	0.156344	0.25204
Liver	Desisopropyldisopyramide	NA	0.075976	0.18276	0.3358
Liver	Vildagliptin	NA	0.160092	0.17356	0.14337
Liver	4-(5-Nitro-1,3-dioxo-1,3-dihydro-2H-isoindol-2-yl)benzoic acid	NA	0.119931	0.178494	0.2346
Liver	6-Methyl-1-(3-sulfanylpropanoyl)-2-piperidinecarboxylic acid	NA	1e-06	0.15916	0.5
Liver	4-(4-Nitrophenoxy)benzoic acid	NA	1e-06	0.160297	0.5
Liver	2-(Ethylthio)-5-methoxy-1H-benzimidazole	NA	0.023575	0.169882	0.44305
Liver	LysoPC(18:4(6Z,9Z,12Z,15Z))	NA	1e-06	0.175512	0.5
Liver	12-Methyltridecanoic acid	NA	0.573952	0.212198	0.0025209
Liver	Tetraazolo[1,5-a]pyridine-8-carboxylic acid	NA	0.300485	0.193403	0.037168
Liver	1-Amino-4-anilinoanthra-9,10-quinone	NA	0.047617	0.191374	0.40917
Liver	17-Trifluoromethylphenyl-13,14-dihydrotrinorprostaglandin F2.alpha.	NA	0.605616	0.220039	0.0044756
Liver	2-Bromo-4,6-diphenylnicotinonitrile	NA	0.371314	0.192664	0.012861
Liver	3-(3,4-Dimethoxyphenyl)-7-methoxy-4-phenylcoumarin	NA	0.042714	0.185704	0.4129
Liver	D-4'-Phosphopantothenate	C03492	0.172979	0.208896	0.21976
Liver	6,6'-Dihydroxy-5,5'-dimethoxybiphenyl-3,3'-dicarboxylic acid	NA	0.120562	0.167062	0.20441
Liver	5-(4-Methylpiperazin-1-yl)-5-oxopentanoic acid	NA	0.551812	0.202311	0.0019173
Liver	2-Chloro-N-(4-methoxyphenyl)nicotinamide	NA	0.021941	0.165881	0.44445
Liver	2-((4-Methylpiperazin-1-yl)methyl)-5,6,7,8-tetrahydrobenzo[4,5]thieno[2,3-d]pyrimidin-4-ol	NA	1e-06	0.16814	0.5
Liver	PG(16:0/18:1)	C13883	1e-06	0.178426	0.5
Liver	Debromohymenialdisine	NA	0.33782	0.201923	0.040009
Liver	1,8-Diamino-4,5-dihydroxyanthraquinone	NA	0.140148	0.177536	0.19572
Liver	Furcelleran	NA	1e-06	0.212241	0.5
Liver	5-[(7-Chloro-4-quinolinyl)amino]-2-hydroxybenzoic acid	NA	1e-06	0.18114	0.5
Liver	5-(2H-Chromen-3-ylmethylene)-2,4,6(1H,3H,5H)-pyrimidinetrione	NA	0.140906	0.178283	0.19122
Liver	2-(Dimethylamino)-1,3-benzothiazol-6-ol	NA	0.051503	0.17926	0.38568
Liver	3-Cyano-N-(2,5-diphenylpyrazol-3-yl)benzamide	NA	0.273432	0.193374	0.059657
Liver	Geniposidic_acid	NA	0.12358	0.177111	0.22308
Liver	(2-aminoethoxy)[2-[docosa-4.7.10.13.16.19-hexaenoyloxy]-3-[octadeca-1.9-dien-1-yloxy]propoxy]phosphinic acid	NA	1e-06	0.171577	0.5
Liver	2,8,9-Trimethyl-2,5,8,9-tetraaza-1-phosphabicyclo[3.3.3]undecane	NA	0.200406	0.178389	0.095943
Liver	alpha-Linolenic acid	C06427	1e-06	0.172801	0.5
Liver	4-Hydroxy-2-(trifluoromethyl)thiophene	NA	1e-06	0.189794	0.5
Liver	4-(5-Amino-1,3,4-thiadiazol-2-yl)benzoic acid	NA	1e-06	0.184768	0.5
Liver	8-Iodoquinazolin-4-ol	NA	0.051294	0.168604	0.37205
Liver	N-(4-Chloro-3-nitrophenyl)-3-methylbenzamide	NA	1e-06	0.166005	0.5
Liver	Adenosine, cyclic 3',5'-[hydrogen [P(S)]-phosphorothioate]	NA	0.272714	0.188971	0.049481
Liver	Pyroquilon	NA	0.019426	0.16887	0.4526
Liver	2-(4-tert-Butylphenyl)-4-quinolinecarboxylic acid	NA	0.498337	0.208823	0.0075157
Liver	Fenpiclonil	NA	1e-06	0.191922	0.5
Liver	.alpha.-Pyrrolidinononanophenone	NA	0.111865	0.165743	0.21892
Liver	3-Amino-1,1,1-trifluoro-2-propanol	NA	0.154912	0.180065	0.1744
Liver	Arachidonic acid (AA)	C00219	0.074209	0.182882	0.33988
Liver	Pro-Leu	NA	0.102893	0.172493	0.25293
Liver	5-Fluorouridine	C16633	0.171088	0.190767	0.17439
Liver	(1Z)-1-(3-Ethyl-5-hydroxy-1,3-benzothiazol-2-ylidene)acetone	NA	0.351934	0.214167	0.056206
Liver	3,5-Dimethylisoxazole-4-sulfonyl chloride	NA	0.016222	0.159416	0.4562
Liver	3-Hydroxyglutaric acid	NA	0.079615	0.194002	0.35061
Liver	4-Methyl-3-(trifluoromethyl)-1H-pyrazol-5-amine	NA	1e-06	0.16837	0.5
Liver	2-(3-Nitrophenyl)-2,3-dihydro-1H-perimidine	NA	0.288554	0.178851	0.029009
Liver	Nimbidiol	NA	0.303693	0.206116	0.063011
Liver	7-Methylimidazo[1,2-a]pyridine	NA	0.184277	0.191659	0.1573
Liver	4'-(Cyclopropylmethyl)-N2-4-pyridinyl[4,5'-bipyrimidine]-2,2'-diamine	NA	0.11252	0.158476	0.20102
Liver	Docosahexaenoic acid (DHA)	C06429	0.105632	0.177365	0.25902
Liver	4-(Trifluoromethyl)pyridine	NA	0.048349	0.163848	0.37374
Liver	7-Methylnaphthalen-2-ol	NA	0.019837	0.160162	0.44674
Liver	2'-Chloro-2-hydroxy-5-methylbenzophenone	NA	0.073146	0.170004	0.31992
Liver	Osmanthuside H	NA	0.507094	0.196766	0.0015778
Liver	6-Chloro-N4-(4-methylphenyl)-2,4-pyrimidinediamine	NA	0.615529	0.192169	7.5371e-05
Liver	N-[4-(4-Ethylpiperazin-1-yl)phenyl]benzo[g]quinolin-4-amine	NA	0.025705	0.168704	0.43689
Liver	Atovaquone	C06835	1e-06	0.166731	0.5
Liver	4-Amino-5-tert-butyl-4H-1,2,4-triazole-3-thiol	NA	1e-06	0.184367	0.5
Liver	6,7-dimethoxy-2,2-dimethyl-2h-1-benzopyran	NA	0.443144	0.196222	0.0050439
Liver	4'-Chloro-2-hydroxy-4-methoxybenzophenone	NA	0.027857	0.182012	0.44129
Liver	Erucamide	NA	1e-06	0.186929	0.5
Liver	Ethaboxam	NA	1e-06	0.165543	0.5
Liver	1-Methyl-5-(trifluoromethyl)-1H-pyrazol-3-ol	NA	1e-06	0.190705	0.5
Liver	5-Methyl-1H,2H-[1,2,4]triazolo[4,3-a]quinolin-1-one	NA	1e-06	0.194838	0.5
Liver	4-Amino-N-(3-pyridinyl)benzamide	NA	0.09186	0.176133	0.28903
Liver	Propachlor ESA	NA	0.274513	0.193672	0.055858
Liver	4-[(6-Aminopyrimidin-4-yl)amino]benzenesulfonamide	NA	0.11142	0.18334	0.26233
Liver	Atrazine-desethyl-desisopropyl	NA	0.226664	0.202451	0.12141
Liver	3-Chloro-2-hydroxy-5-phenylbenzoic acid	NA	1e-06	0.171895	0.5
Liver	2-Mercaptomethylbenzimidazole	NA	1e-06	0.175577	0.5
Liver	2-Hydroxy-2',3'-dichlorobiphenyl	NA	1e-06	0.186884	0.5
Liver	4-Cresol sulfate	NA	1e-06	0.166126	0.5
Liver	MCPA	C18528	0.078605	0.185748	0.33534
Liver	2,6-Bis(2-benzimidazolyl)pyridine	NA	1e-06	0.175343	0.5
Liver	Barbital	NA	1e-06	0.182528	0.5
Liver	(1RS,2RS)-Guaiacylglycerol_1-glucoside	NA	0.000285	0.16134	0.49926
Liver	N-(Prop-2-en-1-yl)benzenesulfonamide	NA	0.195422	0.193913	0.14363
Liver	6-Hydroxy-2,2'-bipyridine-5-carbonitrile	NA	0.128764	0.184232	0.22979
Liver	2-Methoxyacridin-9-ol	NA	1e-06	0.180631	0.5
Liver	N-(3-Chloro-4-methylphenyl)-4-nitrobenzamide	NA	0.373723	0.183097	0.0057944
Liver	2-Naphthalenethiol	NA	1e-06	0.181582	0.5
Liver	Isopentenyladenine	NA	1e-06	0.161696	0.5
Liver	Alfacalcidol	D01518	0.037056	0.176031	0.4153
Liver	3-Methyl-2-thioxo-2,3-dihydro-1H-imidazole-4-carboxylic acid	NA	0.204799	0.186292	0.11249
Liver	2,3-Dimethylbenzene-1-sulfonic acid	NA	1e-06	0.173587	0.5
Liver	PC(20:4(8Z,11Z,14Z,17Z)/20:1(11Z))	C00157	1e-06	0.150807	0.5
Liver	Methyl 3-hydroxy-4-nitrobenzoate	NA	0.165951	0.171578	0.12719
Liver	2-Chloro-N,N-dimethylpropan-1-amine	NA	0.063875	0.168565	0.34088
Liver	2-Chloro-9(10H)-acridinone	NA	1e-06	0.196204	0.5
Liver	5-Bromo-6-tert-butyl-4-pyrimidinol	NA	1e-06	0.191813	0.5
Liver	Luotonin F	NA	0.217834	0.18	0.079148
Liver	8-Hydroxyquinoline-2-carbaldehyde	NA	1e-06	0.184071	0.5
Liver	Uracil	C00106	0.151628	0.188407	0.1982
Liver	Tauroursodeoxycholic acid	C16868	0.044213	0.186049	0.40972
Liver	4-(Trifluoromethyl)pyrimidin-2-ol	NA	0.010755	0.179868	0.47718
Liver	Indole-3-butyric acid	C11284	0.161527	0.187562	0.18094
Liver	Trifluoroacetic acid	NA	0.060222	0.190048	0.38237
Liver	N-Methylaspidospermatidine	NA	0.169433	0.188959	0.17104
Liver	2,3-Dihydroxy-4-methoxybenzoic acid	NA	0.282317	0.187661	0.042871
Liver	N1-ACETYLSPERMINE	NA	0.337184	0.180529	0.012308
Liver	4-Chloro-2-methylphenol	NA	0.045423	0.160671	0.37748
Liver	2,6-Dimethoxybenzoic acid	NA	0.166805	0.193294	0.18353
Liver	7H-Pyrrolo[3,2-f]quinazoline-1,3-diamine, N3-cyclopropyl-7-[[4-(1-methylethyl)phenyl]methyl]-	NA	0.320122	0.182034	0.016354
Liver	Benoxacor	NA	0.39991	0.189874	0.007058
Liver	Taurochenodeoxycholic acid	C05465	0.030836	0.18631	0.43808
Liver	N,N'-Diphenyl-p-phenylenediamine	NA	0.459419	0.213079	0.017371
Liver	4-(1H-Indol-3-yl)-1,3-thiazol-2-ylamine	NA	1e-06	0.182817	0.5
Liver	N-(4-Fluorobenzyl)-7H-purin-6-amine	NA	1e-06	0.192889	0.5
Liver	2,3 Dihydroamentoflavone	NA	1e-06	0.175637	0.5
Liver	6-O-Benzoylsucrose	NA	0.324432	0.217222	0.073995
Liver	Rabelomycin	NA	1e-06	0.184992	0.5
Liver	2-Hydroxy-4-methoxybenzophenone	NA	0.155351	0.1974	0.21624
Liver	(3E)-4-(1,2,4-Trihydroxy-2,6,6-trimethylcyclohexyl)but-3-en-2-yl hexopyranoside	NA	0.114974	0.168105	0.21819
Liver	3,5-Di-tert-butyl-2-hydroxybenzaldehyde	NA	0.333113	0.202308	0.032938
Liver	Bathophenanthroline	NA	0.275184	0.213701	0.10244
Liver	gamma-Linolenic acid	C06426	1e-06	0.172801	0.5
Liver	3-[N,N-Bis(2-hydroxyethyl)amino]-2-hydroxypropanesulfonic acid	NA	0.36116	0.199377	0.02395
Liver	3-Fluoro-9H-carbazole	NA	0.343656	0.193311	0.019988
Liver	4-Amino-5-(4-fluorophenyl)-2,4-dihydro-3H-1,2,4-triazole-3-thione	NA	0.290335	0.199585	0.06068
Liver	1,2-Distearoyl-sn-glycero-3-phospho-L-serine	NA	1e-06	0.193217	0.5
Liver	3-(3-Chloroanilino)-5,5-dimethyl-2-cyclohexen-1-one	NA	0.267108	0.198597	0.072946
Liver	4-Chlorocinnamic acid	NA	0.259357	0.196592	0.081724
Liver	2-amino-3-({[3-(hexadecanoyloxy)-2-(octadecanoyloxy)propoxy](hydroxy)phosphoryl}oxy)propanoic acid	NA	0.091177	0.17573	0.28875
Liver	IS5	NA	1e-06	0.17543	0.5
Liver	4-Chlorophenylboronic acid	NA	0.179075	0.188234	0.15714
Liver	Phloroglucinolcarboxylic acid	NA	0.337614	0.192983	0.025042
Liver	O-Phosphoethanolamine	C00346	0.334395	0.193128	0.023781
Liver	1-Stearoyl-2-arachidonoyl-sn-glycero-3-phospho-(1'-sn-glycerol)	NA	1e-06	0.178159	0.5
Liver	Xanthophyll	NA	0.148653	0.185456	0.19372
Liver	Garcimangosone_A	NA	0.267739	0.218467	0.12657
Liver	(-)-11-Hydroxy-9,15,16-trioxooctadecanoic_acid	NA	0.352833	0.192471	0.014859
Liver	2-Amino-1-(4-chlorophenyl)ethanone	NA	0.128158	0.184033	0.2309
Liver	Allyl_thiohexanoate	NA	0.097166	0.167417	0.25551
Liver	IS2	NA	1e-06	0.173727	0.5
Liver	Isocycloheximide	NA	0.117205	0.160326	0.19289
Liver	1-(3-Phenyl-6,7-dihydro-2H-pyrazolo[4,3-c]pyridin-5(4H)-yl)propan-1-one	NA	0.056236	0.162168	0.34987
Liver	Testosterone isocaproate	NA	0.493271	0.192556	0.0010936
Liver	Uridine diphosphate glucose (UDP-glucose)	C00029	0.06785	0.163697	0.32192
Liver	Lanthionine_ketimine	NA	0.304826	0.193419	0.038146
Liver	6,7,8-Trifluoroquinoline	NA	1e-06	0.189402	0.5
Liver	Sulfanitran	NA	0.150612	0.179088	0.17762
Liver	hexadecanedioic_acid_mono-L-carnitine_ester	NA	0.435666	0.201468	0.0084345
Liver	2-Hydroxy-3-(trifluoromethoxy)benzoic acid	NA	1e-06	0.164475	0.5
Liver	PC(18:1(9Z)/18:0)	C00157	1e-06	0.173409	0.5
Liver	(2-aminoethoxy)[2-[icosa-5.8.11.14-tetraenoyloxy]-3-[octadec-11-enoyloxy]propoxy]phosphinic acid	NA	0.036353	0.156378	0.39726
Liver	Frangulin B	NA	1e-06	0.163691	0.5
Liver	PC(18:0/18:3(6Z,9Z,12Z))	C00157	0.207773	0.198201	0.14124
Liver	PC(22:4(7Z,10Z,13Z,16Z)/20:4(5Z,8Z,11Z,14Z))	C00157	1e-06	0.171853	0.5
Liver	Gluconic acid	C00257	0.259677	0.177133	0.039681
Liver	Tetrafluorosuccinic acid	NA	0.340618	0.201945	0.03454
Liver	5-[(Chloroacetyl)amino]-2-hydroxybenzoic acid	NA	0.129668	0.191533	0.24736
Liver	Aviprin	NA	0.069128	0.183436	0.35225
Liver	Oxotridecenoylcarnitine	NA	0.131409	0.180461	0.21123
Liver	Oxodecadienoylcarnitine	NA	1e-06	0.172785	0.5
Liver	DL-2-Fluorophenylglycine	NA	0.209425	0.214848	0.18665
Liver	Cyanidin_3-sambubioside-5-glucoside	NA	1e-06	0.178173	0.5
Liver	Naphtho[2,3-b]furan-2(4H)-one, 4a,5,6,7,8,8a,9,9a-octahydro-3,8a-dimethyl-5-methylene-	NA	0.109991	0.185867	0.27401
Liver	5'-Amino-4-chloro-[1,1':3',1''-terphenyl]-4',6'-dicarbonitrile	NA	1e-06	0.174682	0.5
Liver	1,5,8-Trihydroxy-4-methoxy-9-oxo-9H-xanthen-3-yl .beta.-D-glucopyranoside	NA	0.094334	0.182138	0.29309
Liver	3-Methylglutarylcarnitine	NA	0.084204	0.183122	0.31777
Liver	N-Acetylglycylglycine	NA	0.347535	0.210194	0.045446
Liver	2-[(Phenylsulfonyl)amino]-5-propylbenzoic acid	NA	0.10447	0.187133	0.284
Liver	Gln-Thr	NA	0.086218	0.175001	0.29766
Liver	5,10-Dihydro-10-phenophosphazinol 10-oxide	NA	0.155107	0.178268	0.16724
Liver	gardenoside	NA	0.260785	0.198428	0.079194
Liver	3-[4-(4-Hydroxy-2-quinazolinyl)phenyl]-1,3-oxazolidin-2-one	NA	1e-06	0.172129	0.5
Liver	Curine	NA	0.244767	0.182731	0.059983
Liver	(3b,4b,11b,14b)-11-Ethoxy-3,4-epoxy-14-hydroxy-12-cyathen-15-al_14-xyloside	NA	0.095927	0.177539	0.2839
Liver	PC(20:2(11Z,14Z)/18:3(9Z,12Z,15Z))	C00157	0.208091	0.19376	0.12182
Liver	N-(2,3-Dihydro-1H-inden-5-yl)methanesulfonamide	NA	0.263574	0.199167	0.076849
Liver	S-Adenosylhomocysteine	C00021	0.153448	0.190845	0.20482
Liver	PC(20:2(11Z,14Z)/20:5(5Z,8Z,11Z,14Z,17Z))	C00157	1e-06	0.175414	0.5
Liver	Heptanedioic acid, 1-(2-cyclopentylidenehydrazide)	NA	0.407279	0.197326	0.0078991
Liver	.beta.-Alanylleucine	NA	0.466946	0.196749	0.0042277
Liver	5-(2-Chloroethyl)-5H-tetraazole	NA	1e-06	0.172706	0.5
Liver	6-(4-Morpholinyl)-1H-purine	NA	0.011152	0.159109	0.46993
Liver	N-cis-Hexadec-9-enoyl-L-homoserine lactone	NA	0.229864	0.20431	0.13684
Liver	3-(2H-Tetraazol-5-yl)benzoic acid	NA	0.310802	0.182737	0.020444
Liver	4-(1H-Benzimidazol-2-yl)-1,2,5-oxadiazol-3-ylamine	NA	0.208471	0.169773	0.066871
Liver	Methyl 1-piperazinecarboxylate	NA	0.195104	0.178539	0.10601
Liver	1H-Indole-6-ethanamine, .alpha.-methyl-	NA	1e-06	0.163904	0.5
Liver	Glutamine	C00064	1e-06	0.168509	0.5
Liver	N,N'-Di-p-tosyl-1,3-diaminopropane	NA	0.095122	0.172333	0.27358
Liver	2-Amino-4'-bromobenzophenone	NA	0.491532	0.191963	0.0011826
Liver	Efavirenz	C08088	0.458026	0.189297	0.0017241
Liver	Chlordiazepoxide	NA	0.153519	0.182542	0.18167
Liver	DL-Homocysteine thiolactone	NA	0.215985	0.195646	0.11884
Liver	3,3,3-Trifluorolactic acid	NA	0.100114	0.194955	0.31285
Liver	PC(20:2(11Z,14Z)/15:0)	C00157	0.251047	0.195219	0.076317
Liver	1-Stearoyl-2-oleoyl-sn-glycero-3-phospho-(1'-sn-glycerol)	NA	1e-06	0.166534	0.5
Liver	Brigatinib	NA	1e-06	0.191293	0.5
Liver	5-Bromo-5'-hexyl-2,2'-bithiophene	NA	1e-06	0.166582	0.5
Liver	5-Aminopentanoic acid	C00431	0.159283	0.178213	0.16218
Liver	2-[1-hydroxy-1-(4-methoxyphenyl)propan-2-yl]oxy-6-(hydroxymethyl)oxane-3,4,5-triol	NA	0.435573	0.200276	0.0072729
Liver	3-{2-[(E)-2-(Phenylamino)ethenyl]-4,5-dihydro-1,3-thiazol-3-ium-3-yl}propane-1-sulfonate	NA	0.163369	0.173656	0.13983
Liver	4-Acetyloxy-6-hydroxy-2-(2-hydroxypropan-2-yl)-4a,6-dimethyl-3,4,5,7,8,8a-hexahydro-2H-chromene-5-carboxylic acid	NA	0.047652	0.162012	0.3734
Liver	Phe-Met-Arg-Phe-amide	NA	0.275841	0.204386	0.077596
Liver	Neoandrographolide	NA	0.125492	0.191933	0.25604
Liver	1-(3-Chlorophenyl)-3-(4-sulfamoylphenyl)urea	NA	0.107147	0.202787	0.31294
Liver	PC(15:0/20:1(11Z))	C00157	0.488161	0.202325	0.003586
Liver	Didox	NA	0.055464	0.163443	0.35314
Liver	Epigallocatechin	C12136	1e-06	0.179276	0.5
Liver	Ifenprodil	NA	0.320814	0.18231	0.016779
Liver	N-Methylnicotinamide	NA	1e-06	0.220336	0.5
Liver	N-Acetylneuraminic acid	C00270	0.357764	0.181751	0.009087
Liver	N-Nitroimidazolidin-2-imine	NA	0.006027	0.159001	0.48383
Liver	Valganciclovir	NA	1e-06	0.166205	0.5
Liver	Ganoderic_acid_H	NA	0.308018	0.188838	0.029895
Liver	8-(p-Chlorophenyl)theophylline	NA	0.343929	0.191336	0.01899
Liver	Drostanolone propionate	NA	0.191215	0.183448	0.12372
Liver	LysoPC(18:1(11Z))	C04230	0.121212	0.191816	0.26511
Liver	Dipiperamide_D	NA	0.004945	0.166241	0.48776
Liver	6H-Thieno[2,3-b]pyrrole-5-carboxylic acid	NA	0.355535	0.190783	0.015942
Liver	3-[(4-Fluoroanilino)carbonyl]-1,2,2-trimethylcyclopentanecarboxylic acid	NA	0.07485	0.159038	0.29242
Liver	N-Acetylsulfamethoxazole	NA	0.141471	0.182376	0.20263
Liver	Methylsuccinic acid	NA	0.252229	0.209768	0.12111
Liver	Sulfamerazine	NA	0.03032	0.155428	0.41352
Liver	2-Thenoylglycine	NA	0.239765	0.181331	0.061744
Liver	Diethyl (4-chlorophenyl)(hydroxy)methylphosphonate	NA	1e-06	0.189987	0.5
Liver	(3-Oxo-2-piperazinyl)acetic acid	NA	1e-06	0.172869	0.5
Liver	Benzenemethanaminium, N-cyclopentyl-N,N-dimethyl-3,4-bis(tetradecyloxy)-	NA	1e-06	0.161271	0.5
Liver	Cellulose_triacetate	NA	0.409932	0.206555	0.023745
Liver	Trigoneoside_Xb	NA	0.103175	0.175193	0.25983
Liver	Taxifolin_3-arabinoside	NA	0.270319	0.204703	0.085341
Liver	1-(4-Chlorophenyl)-2-[(5-methyl-4H-1,2,4-triazol-3-yl)sulfanyl]ethanone	NA	0.090833	0.179138	0.29613
Liver	Cys-Tyr	NA	1e-06	0.175753	0.5
Liver	Ectoine	C06231	0.386861	0.19614	0.014637
Liver	N-Acryloyl-DL-aspartic acid	NA	1e-06	0.193831	0.5
Liver	LysoPC(20:4(5Z,8Z,11Z,14Z))	NA	0.41435	0.200169	0.010356
Liver	Pyridaphenthion	NA	0.478496	0.186287	0.0010053
Liver	Donhexocin	NA	0.062452	0.205444	0.3996
Liver	Piperlongumine	C10166	0.308251	0.185088	0.022211
Liver	.beta.-Glutamic acid	NA	0.203002	0.185545	0.11442
Liver	5.beta.-Androst-1-en-17.beta.-ol-3-one glucuronide	NA	0.267401	0.18203	0.044647
Liver	3-Quinolinecarboxamide, 1,4-dihydro-8-methoxy-4-oxo-1-pentyl-N-tricyclo[3.3.1.13,7]dec-1-yl-	NA	0.062552	0.160317	0.32933
Liver	Chlorambucil	C06900	1e-06	0.176373	0.5
Liver	5-(Furan-3-yl)-2a',5'-dihydroxy-8b'-(hydroxymethyl)-7'-methyldodecahydrospiro[furan-3,6'-naphtho[1,8-bc]furan]-2-one	NA	0.029916	0.163947	0.42255
Liver	gamma-Glutamylphenylalanine	NA	0.002498	0.15907	0.49332
Liver	8,11-Tridecadienoic acid, 13-(3-pentyl-2-oxiranyl)-, methyl ester, (8Z,11Z)-	NA	1e-06	0.173673	0.5
Liver	LysoPC(22:6(4Z,7Z,10Z,13Z,16Z,19Z))	C04230	0.023969	0.169438	0.44184
Liver	Sophoraside A	NA	0.220344	0.189017	0.10294
Liver	Methyl 9H-purine-6-carboxylate	NA	0.056891	0.194909	0.39579
Liver	Epiafzelechin_3-O-gallate	NA	0.396786	0.210262	0.025188
Liver	Phosphonoacetate	C05682	0.162995	0.1858	0.17052
Liver	N-(2-Fluorophenyl)-3,4-dimethoxybenzamide	NA	0.167384	0.20112	0.20835
Liver	L-Erythrulose	C02045	0.14984	0.178446	0.17531
Liver	LysoPC(22:4(7Z,10Z,13Z,16Z))	C04230	0.301325	0.203623	0.058766
Liver	Cytochalasin B	NA	0.070533	0.178487	0.34117
Liver	Ergothioneine	C05570	0.28338	0.202856	0.072039
Liver	Nitrilotriacetic acid	NA	1e-06	0.171307	0.5
Liver	2-(3-Methoxyphenyl)-N-[4-(4-pyridinyl)-1,3-thiazol-2-yl]acetamide	NA	0.030934	0.173201	0.42748
Liver	5-Aminoorotic acid	NA	1e-06	0.175965	0.5
Liver	6-Fluoro-2-(trifluoromethyl)-4-quinolinol	NA	0.146283	0.186786	0.20433
Liver	(2-aminoethoxy)[3-[hexadec-1-en-1-yloxy]-2-[icosa-5.8.11.14-tetraenoyloxy]propoxy]phosphinic acid	NA	1e-06	0.175959	0.5
Liver	1-Stearoyl-2-linoleoyl-sn-glycero-3-phosphate	NA	0.221461	0.186252	0.089952
Liver	Corymbiferin	NA	1e-06	0.179965	0.5
Liver	[(1aR,2S,2aS,5R,5aS,6S,7aS)-2-Acetyloxy-5-hydroxy-2a,7a-dimethyl-5-propan-2-yl-2,3,4,5a,6,7-hexahydro-1aH-azuleno[6,7-b]oxiren-6-yl] (Z)-2-methylbut-2-enoate	NA	0.232766	0.194101	0.096377
Liver	3,5-Dicaffeoylquinic acid	NA	0.18212	0.18829	0.14511
Liver	Trihexyphenidyl	C07171	0.134455	0.171093	0.18444
Liver	Trimethylamine N-oxide	C01104	0.227507	0.192026	0.098798
Liver	2-Amino-4,5-difluorobenzoic acid	NA	1e-06	0.163218	0.5
Liver	5-Methoxypsoralen	NA	1e-06	0.181795	0.5
Liver	3-(1-(Cyclohexylmethyl)-1H-indazole-3-carboxamido)-2,2-dimethylsuccinic acid	NA	1e-06	0.153324	0.5
Liver	TRICARBALLYLIC ACID	NA	1e-06	0.179675	0.5
Liver	PC(20:3(5Z,8Z,11Z)/P-18:0)	C00157	0.31081	0.193507	0.033391
Liver	Triflupromazine	NA	0.100534	0.195011	0.30997
Liver	Glycinoeclepin_B	NA	0.043648	0.157008	0.37749
Liver	Gossypetin_8-glucuronide_3-glucoside	NA	0.193515	0.186272	0.12624
Liver	N-[4-(4-Fluorophenyl)-1,3-thiazol-2-yl]nicotinamide	NA	0.185042	0.186747	0.14154
Liver	Ethyl 4-amino-1-piperidinecarboxylate	NA	0.256507	0.189187	0.057201
Liver	N-Acetylglutamine	D07063	1e-06	0.165531	0.5
Liver	PC(18:1(9Z)/18:3(9Z,12Z,15Z))	C00157	0.107523	0.162244	0.21935
Liver	LysoPC(18:3(6Z,9Z,12Z))	NA	0.09141	0.177424	0.29138
Liver	Nicergoline	NA	0.004944	0.178879	0.48946
Liver	Betavulgaroside_IV	NA	0.044069	0.162372	0.3831
Liver	Lercanidipine	NA	0.093046	0.170111	0.27017
Liver	Ethyl 4-aminobutanoate	NA	1e-06	0.171982	0.5
Liver	2-amino-3-({hydroxy[2-[icosa-5.8.11-trienoyloxy]-3-(octadecanoyloxy)propoxy]phosphoryl}oxy)propanoic acid	NA	0.02689	0.166945	0.43241
Liver	SM(d18:1/20:0)	C00550	1e-06	0.168828	0.5
Liver	Cidofovir	C06909	1e-06	0.187355	0.5
Liver	O-t-Butyl-L-threonine methyl ester	NA	1e-06	0.194657	0.5
Liver	Pyrrolidine	NA	1e-06	0.1649	0.5
Liver	PC(22:4(7Z,10Z,13Z,16Z)/P-18:0)	C00157	0.438022	0.226984	0.039587
Liver	(3beta,5alpha,6beta,22E,24R)-23-Methylergosta-7,22-diene-3,5,6-triol	NA	1e-06	0.163257	0.5
Liver	1-[(5-Amino-5-carboxypentyl)amino]-1-deoxyfructose	NA	1e-06	0.170442	0.5
Liver	D-Saccharic acid 1,4-lactone	NA	1e-06	0.176639	0.5
Liver	His-Ser	NA	1e-06	0.160628	0.5
Liver	SM(d18:1/14:0)	NA	0.146956	0.190332	0.2148
Liver	[2-[docosa-4.7.10.13.16.19-hexaenoyloxy]-3-(octadecanoyloxy)propoxy]({[2.3.4.5.6-pentahydroxycyclohexyl]oxy})phosphinic acid	NA	1e-06	0.16395	0.5
Liver	PC(20:3(5Z,8Z,11Z)/14:0)	C00157	1e-06	0.170718	0.5
Liver	(3.beta.,5.Xi.,9.Xi.,18.Xi.)-23,28-Dihydroxy-28-oxoolean-12-en-3-yl .beta.-D-glucopyranosiduronic acid	NA	0.533602	0.191271	0.00066859
Liver	Schidigerasaponin_C2	NA	0.057387	0.172139	0.36118
Liver	Glucose	C00267	0.019685	0.165273	0.44999
Liver	Semilepidinoside_B	NA	0.48636	0.192455	0.0023186
Liver	4-(Prop-2-en-1-yl)phenyl 6-O-hexopyranosylhexopyranoside	NA	0.421004	0.210292	0.018284
Liver	2-(1H-Imidazol-2-yl)acetic acid	NA	0.141385	0.191432	0.22663
Liver	Ricinoleic acid methyl ester	NA	0.269836	0.194656	0.06497
Liver	SM(d18:1/22:0)	C00550	1e-06	0.181158	0.5
Liver	SM(d18:0/16:0)	C00550	0.164104	0.194321	0.19677
Liver	2,4-Thiazolidinedione, 5-(6-quinoxalinylmethylene)-	NA	0.03792	0.169294	0.40675
Liver	PC(16:1(9Z)/22:6(4Z,7Z,10Z,13Z,16Z,19Z))	C00157	0.238595	0.211248	0.13218
Liver	Farnesylcysteine	C19691	0.30934	0.202103	0.054784
Liver	Galactose	C00984	0.019685	0.165273	0.44999
Liver	Carbobenzyloxyglycylglycyl-L-norleucine	NA	0.241405	0.176476	0.052595
Liver	PC(20:5(5Z,8Z,11Z,14Z,17Z)/15:0)	C00157	0.299405	0.185893	0.033077
Liver	N-[2-(5,6-Dimethyl-1H-benzimidazol-2-yl)ethyl]-4-(4H-1,2,4-triazol-4-yl)benzamide	NA	0.375684	0.193156	0.014675
Liver	Unguinol	NA	0.089118	0.169476	0.28003
Liver	PI(18:1(9Z)/18:3(9Z,12Z,15Z))	C00626	1e-06	0.184454	0.5
Liver	2-Propanoylthiazole	NA	0.031226	0.168257	0.42249
Liver	Buxifoliadine A	NA	0.16501	0.17232	0.13104
Liver	2-Amino-6-[(2-oxo-2-phenylethyl)sulfanyl]-3,5-pyridinedicarbonitrile	NA	0.234914	0.188424	0.08288
Liver	PC(18:2(9Z,12Z)/15:0)	C00157	1e-06	0.15729	0.5
Liver	2.alpha.-Methyl-5.alpha.-androstan-3.alpha.-ol-17-one glucuronide	NA	0.218327	0.192385	0.10967
Liver	6-Methylnicotinamide	NA	1e-06	0.220028	0.5
Liver	Pro-Phe	NA	0.146701	0.159906	0.13391
Liver	beta-Cryptoxanthin	NA	0.293533	0.175995	0.021728
Liver	Mangiferdesmethylursanone	NA	0.265787	0.186355	0.045589
Liver	6-(Trifluoromethoxy)-1H-indole-2-carboxylic acid	NA	0.134053	0.171715	0.18747
Liver	Dimethyl fumarate	NA	0.107679	0.178504	0.26081
Liver	11-(Dansylamino)undecanoic acid	NA	0.044969	0.150143	0.36425
Liver	Tetraphyllin_B_sulfate	NA	1e-06	0.185152	0.5
Liver	N-Demethylmifepristone	NA	1e-06	0.164373	0.5
Liver	SM(d16:1/24:1(15Z))	NA	0.165444	0.184291	0.16774
Liver	PC(18:1(11Z)/15:0)	C00157	0.220126	0.181591	0.08046
Liver	PC(20:4(8Z,11Z,14Z,17Z)/15:0)	C00157	0.083966	0.176179	0.3062
Liver	Val-Val	NA	0.07996	0.165094	0.29333
Liver	1H-Pyrazole-1-carboximidamide	NA	0.002364	0.181705	0.49515
Liver	7-O-Benzylluteolin	NA	1e-06	0.160168	0.5
Liver	1H-Indole-5-sulfonamide, N-(3-chlorophenyl)-3-[[3,5-dimethyl-4-[(4-methyl-1-piperazinyl)carbonyl]-1H-pyrrol-2-yl]methylene]-2,3-dihydro-N-methyl-2-oxo-, (3Z)-	NA	1e-06	0.178446	0.5
Liver	Gamma-Glutamyl-Se-methylselenocysteine	C05695	1e-06	0.170306	0.5
Liver	Hypericin	C07606	0.257104	0.173749	0.03826
Liver	2-Methoxy-N-(1H-tetraazol-5-yl)benzamide	NA	0.281393	0.194775	0.061121
Liver	5-(3-Chloro-1-benzothien-2-yl)-1,3,4-oxadiazole-2-thiol	NA	1e-06	0.181394	0.5
Liver	N-(2,5-Dichlorophenyl)-2-hydroxybenzamide	NA	0.077958	0.166144	0.3011
Liver	6'-O-Formylmarmin	NA	1e-06	0.174645	0.5
Liver	Dauricine	NA	0.148494	0.200734	0.23452
Liver	1-oleoyl-2-myristoyl-sn-glycero-3-phosphocholine	NA	0.236862	0.190628	0.085425
Liver	2-Deoxyribose 5-phosphate	C00673	0.009283	0.158727	0.47491
Liver	2-Hexaprenyl-6-methoxyphenol	C05802	0.2503	0.178988	0.048506
Liver	PG(16:1(9Z)/18:0)	NA	0.33191	0.186354	0.019546
Liver	5-Heptyltetrahydro-2-oxo-3-furancarboxylic_acid	NA	0.160148	0.178189	0.15768
Liver	1-(10Z-Heptadecenoyl)-sn-glycero-3-phospho-(1'-rac-glycerol)	NA	0.429606	0.215322	0.02201
Liver	2-(Hexopyranosyloxy)-3-hydroxypropyl (7Z,10Z,13Z)-hexadeca-7,10,13-trienoate	NA	1e-06	0.1736	0.5
Liver	3-Hydroxy-3-(methoxycarbonyl)pentanedioic acid	NA	0.008973	0.16588	0.47763
Liver	5-(o-Nitrobenzylidene)barbituric acid	NA	1e-06	0.158685	0.5
Liver	1-[(4-Nitrophenyl)sulfonyl]piperidine-4-carboxylic acid	NA	0.136345	0.191769	0.2352
Liver	Boldenone sulfate	NA	0.297553	0.182623	0.025948
Liver	Isovaleric acid	C08262	1e-06	0.198402	0.5
Liver	[(6-Methyl-benzothiazol-2-ylcarbomyl)methylsulfanyl]acetic acid	NA	1e-06	0.164896	0.5
Liver	Cyclohexyl(phenyl)[3-(piperidin-1-yl)propyl]silanol	NA	0.064378	0.173704	0.34711
Liver	13-(Dodecan-2-yl)-6-(1-hydroxyethyl)-3-(hydroxymethyl)-12-methyl-9-(propan-2-yl)-1-oxa-4,7,10-triazacyclotridecane-2,5,8,11-tetrone	NA	0.236257	0.19337	0.09034
Liver	2,2'-(2-Hydroxyethylazanediyl)diacetic acid	NA	1e-06	0.187352	0.5
Liver	pivaloylcarnitine	NA	0.29581	0.184682	0.031878
Liver	Rubraflavone_B	NA	0.62864	0.210124	0.0018511
Liver	5-(2-Aminoethyl)-1H-imidazol-2-amine	NA	1e-06	0.165289	0.5
Liver	sesamin	NA	0.200987	0.184162	0.11216
Liver	3-Methylbutanamine	NA	1e-06	0.165559	0.5
Liver	PI(16:0/22:5(4Z,7Z,10Z,13Z,16Z))	C00626	0.131924	0.210159	0.29052
Liver	5'-Methylthioadenosine	C00170	0.0264	0.157541	0.42675
Liver	Hydroxy(phenyl)2-thienylacetic acid	NA	0.106961	0.180121	0.26654
Liver	N-(5-Chloropyridin-2-yl)-5-propylthiophene-3-carboxamide	NA	1e-06	0.188365	0.5
Liver	trans,trans-Muconic acid	NA	1e-06	0.170569	0.5
Liver	Megestrol_acetate	NA	0.117916	0.178839	0.23811
Liver	PA(18:0/20:4(5Z,8Z,11Z,14Z))	NA	0.260513	0.200202	0.083823
Liver	(1S,2S,8.xi.,9.beta.,16.alpha.,17.xi.)-2,16,20,22-Tetrahydroxy-9,10,14-trimethyl-11-oxo-4,9-cyclo-9,10-secocholesta-5,24-dien-1-yl .beta.-D-glucopyranoside	NA	0.003704	0.16703	0.49093
Liver	4,4-Difluoropiperidine	NA	1e-06	0.213571	0.5
Liver	3-METHYL-2-OXINDOLE	NA	1e-06	0.179047	0.5
Liver	2-Chloro-1-{1-[4-(difluoromethoxy)phenyl]-2,5-dimethyl-1H-pyrrol-3-yl}propan-1-one	NA	0.288931	0.203985	0.072299
Liver	1-[(Z)-But-2-en-2-yl]-3,9-dihydroxy-4,7-dimethyl-6-oxobenzo[b][1,4]benzodioxepine-2-carboxylic acid	NA	0.124432	0.184029	0.23859
Liver	Hexaconazole	NA	1e-06	0.182727	0.5
Liver	3,6-Dichloro-4-(4-phenylpiperazin-1-yl)pyridazine	NA	0.042184	0.176985	0.40495
Liver	3-O-Feruloylquinic acid	NA	0.047388	0.178673	0.39408
Liver	Balofloxacin	NA	0.274879	0.202257	0.071201
Liver	Trp-Asp	NA	0.273739	0.173587	0.026217
Liver	Isopyrazam	NA	0.026217	0.16079	0.42979
Liver	PI(16:1(9Z)/18:1(9Z))	C00626	1e-06	0.181052	0.5
Liver	PI(18:0/18:2(9Z,12Z))	C00626	0.196665	0.201432	0.16665
Liver	PC(20:2(11Z,14Z)/18:1(9Z))	C00157	0.321888	0.207911	0.05402
Liver	Momordicilin	NA	0.347356	0.184393	0.012704
Liver	Pentaethylene glycol	NA	0.063725	0.17712	0.35497
Liver	N-Acetyl-2-carboxybenzenesulfonamide	NA	0.267086	0.191384	0.060527
Liver	2-Chlorounguinol	NA	0.005877	0.181954	0.48794
Liver	Fenugreekine	NA	1e-06	0.153434	0.5
Liver	Erythronolactone	NA	0.082216	0.163604	0.28546
Liver	Sweroside	NA	1e-06	0.183488	0.5
Liver	His-Val	NA	1e-06	0.165803	0.5
Liver	.beta.-Hydroxyphenylalanine	NA	1e-06	0.163076	0.5
Liver	4-Bromo-2-{[4-(2-pyridinylmethyl)-1-piperazinyl]methyl}phenol	NA	0.170331	0.17106	0.12322
Liver	[3-(hexadecanoyloxy)-2-[icosa-5.8.11-trienoyloxy]propoxy]({[2.3.4.5.6-pentahydroxycyclohexyl]oxy})phosphinic acid	NA	0.044848	0.175076	0.39617
Liver	Cholestan-3-One	NA	1e-06	0.16838	0.5
Liver	Tetraethylene glycol	NA	0.074834	0.183847	0.34145
Liver	3-ketosphinganine	NA	0.206816	0.195876	0.13666
Liver	4-Methoxy-2,4-dioxobutanoic acid	NA	1e-06	0.185764	0.5
Liver	1,2,3-Tris(1-ethoxyethoxy)propane	NA	0.225317	0.193699	0.10974
Liver	Hexyl_2-furoate	NA	0.165784	0.163552	0.11112
Liver	trans-Epoxysuccinyl-L-leucylamido(4-guanidino)butane	NA	0.227132	0.172592	0.057489
Liver	Phenethylamine_glucuronide	NA	1e-06	0.197982	0.5
Liver	UDP-xylose	NA	0.201977	0.175755	0.090395
Liver	3-Oxocyclobutanecarboxylic acid	NA	1e-06	0.183516	0.5
Liver	[2-(4-Aminofurazan-3-yl)-1-ethylimidazo[4,5-c]pyridin-7-yl]methyl-(4-piperidyl)amine	NA	0.271196	0.189732	0.050425
Liver	Thiamylal	C07846	1e-06	0.173824	0.5
Liver	GlcCer(d18:1/16:0)	NA	0.509446	0.206692	0.0039154
Liver	(2R,3R,4S,5R)-2-(6-((E)-4-hydroxy-3-methylbut-2-enylamino)-9H-purin-9-yl)-5-(hydroxymethyl)tetrahydrofuran-3,4-diol	NA	1e-06	0.163974	0.5
Liver	PS(18:3(9Z,12Z,15Z)/20:3(8Z,11Z,14Z))	NA	1e-06	0.181632	0.5
Liver	PS(20:3(8Z,11Z,14Z)/18:2(9Z,12Z))	NA	0.096729	0.183553	0.29435
Liver	Mesotrione	NA	1e-06	0.176211	0.5
Liver	(2-aminoethoxy)[2-[docosa-4.7.10.13.16-pentaenoyloxy]-3-(octadecanoyloxy)propoxy]phosphinic acid	NA	0.169	0.189417	0.17155
Liver	PE(18:3(9Z,12Z,15Z)/P-18:1(9Z))	C00350	0.346788	0.190781	0.019161
Liver	Lutein 5,6-epoxide	NA	1e-06	0.170841	0.5
Liver	(2-Formyl-4-methoxyphenoxy)acetic acid	NA	0.212781	0.181926	0.091878
Liver	MLS001304073-01!Prednisone53-03-2	NA	0.172488	0.189284	0.166
Liver	Maltohexaose	C01936	1e-06	0.178832	0.5
Liver	Stearic acid	C01530	0.289525	0.197187	0.052376
Liver	GLYCEROL 2-PHOSPHATE	NA	1e-06	0.175337	0.5
Liver	1-(4-Iodo-3-methylphenyl)-2,5-dimethyl-1H-pyrrole-3-carbaldehyde	NA	0.50984	0.205343	0.0031236
Liver	Biotin sulfone	NA	0.092875	0.184703	0.30454
Liver	4-Amino-2-methylbutanoic acid	NA	0.243735	0.179747	0.057945
Liver	Zaltoprofen	NA	0.401096	0.198898	0.011889
Liver	N-Benzyl-7-chloro-4-nitro-2,1,3-benzoxadiazol-5-amine	NA	0.117589	0.17804	0.24118
Liver	7,8-Diaminononanoic acid	NA	0.260315	0.195597	0.073858
Liver	6-O-(2-Methylpropanoyl)-.alpha.-D-glucopyranosyl .alpha.-D-glucopyranoside	NA	0.155854	0.17584	0.15673
Liver	7,9-Dioxo-8-azaspiro[4.5]decane-6,10-dicarbonitrile	NA	1e-06	0.207309	0.5
Liver	[2-(carbamoyloxymethyl)-2-methylpentyl]_N-propan-2-ylcarbamate	NA	0.12198	0.187769	0.25128
Liver	2-Methylnicotinamide	NA	1e-06	0.220187	0.5
Liver	PG(18:1/18:1(9Z))	NA	1e-06	0.172616	0.5
Liver	Zinterol	NA	1e-06	0.160107	0.5
Liver	3-Deacetylsalannin	NA	0.342552	0.190057	0.018652
Liver	Doxycycline	C06973	0.23569	0.175297	0.05208
Liver	(4E,10E)-13,21-Dihydroxy-8,14,19-trimethoxy-4,10,12,16-tetramethyl-3,20,22-trioxo-2-azabicyclo[16.3.1]docosa-1(21),4,10,18-tetraen-9-yl carbamate	NA	0.04799	0.189787	0.40632
Liver	LysoPE(0:0/18:0)	NA	0.418855	0.189923	0.0035914
Liver	LysoPE(22:5(7Z,10Z,13Z,16Z,19Z)/0:0)	NA	0.290035	0.182705	0.030269
Liver	Candoxatril	NA	0.203098	0.200642	0.15571
Liver	Kukoamine A	C17615	0.05724	0.178798	0.37177
Liver	Nitrofurazone	C08042	0.329991	0.21249	0.055304
Liver	N-Cyclohexyl-N'-(tetrahydro-2-furanylmethyl)urea	NA	1e-06	0.177386	0.5
Liver	Phenylsulfate	C02180	0.15043	0.197315	0.22438
Liver	Andrastin A	NA	0.027057	0.16362	0.42966
Liver	naringenin	NA	1e-06	0.169051	0.5
Liver	Pipemidic acid	NA	0.247859	0.183438	0.057918
Liver	Ethynodiol_diacetate	NA	0.294731	0.201106	0.063813
Liver	Propentofylline	NA	1e-06	0.181944	0.5
Liver	(1S,3R,4S,5R)-4-{[(2E)-3-(3,4-dihydroxyphenyl)prop-2-enoyl]oxy}-1,3,5-trihydroxycyclohexane-1-carboxylic acid	NA	1e-06	0.166295	0.5
Liver	Torsemide	NA	0.551052	0.191538	0.00034758
Liver	[3,4,5-trihydroxy-6-(3,4,5-trihydroxybenzoyl)oxyoxan-2-yl]methyl 3,4,5-trihydroxybenzoate	NA	0.188015	0.183462	0.12915
Liver	Betamethasone-17-valerate	NA	0.442741	0.213351	0.019173
Liver	Hexanamide, N-[(1S,2R)-2-hydroxy-1-(hydroxymethyl)heptadecyl]-6-[(7-nitro-2,1,3-benzoxadiazol-4-yl)amino]-	NA	1e-06	0.188731	0.5
Liver	2'-O-Methylguanosine	NA	0.042622	0.18087	0.40812
Liver	5-(4-Fluorophenyl)-7-(trifluoromethyl)pyrazolo[1,5-a]pyrimidine-2-carboxylic acid	NA	0.095393	0.174236	0.27595
Liver	N-Acetyl-9-O-lactoylneuraminic_acid	NA	0.116567	0.168821	0.21686
Liver	Prothioconazole	NA	0.055259	0.158119	0.34648
Liver	ISOPALMITIC ACID	NA	0.374889	0.215117	0.04478
Liver	2-amino-3-({hydroxy[2-(icosanoyloxy)-3-[octadec-11-enoyloxy]propoxy]phosphoryl}oxy)propanoic acid	NA	1e-06	0.175858	0.5
Liver	3-Hydroxy-5-((3-hydroxy-6-methyl-5-(pentofuranosyloxy)octanoyl)oxy)-6-methyloctanoic acid	NA	0.349104	0.212266	0.043738
Liver	Triamcinolone	NA	0.212001	0.183495	0.093847
Liver	PE(18:0/20:4(8Z,11Z,14Z,17Z))	C00350	1e-06	0.162643	0.5
Liver	1-{2-[(2-Amino-6-hydroxy-9H-purin-9-yl)methoxy]ethoxy}-3-methyl-1-oxo-2-butanamine	NA	0.272256	0.177421	0.030341
Liver	Dienestrol diacetate	NA	0.528322	0.199814	0.0023137
Liver	Isovalerylcarnitine (Car(5:0))	C20826	0.382648	0.194154	0.013091
Liver	dTDP-4-acetamido-4,6-dideoxy-D-galactose	NA	1e-06	0.178408	0.5
Liver	MLS001076073-01!	NA	0.011679	0.184836	0.47669
Liver	Gentisic acid 5-O-glucoside	NA	0.10896	0.163574	0.22291
Liver	Gln-Gly-Gln	NA	0.45644	0.196425	0.003856
Liver	Ala-Ile	NA	0.406321	0.196611	0.013023
Liver	6-Oxomometasone furoate	NA	1e-06	0.17731	0.5
Liver	Persicogenin_3'-glucoside	NA	1e-06	0.17981	0.5
Liver	papaverine	NA	0.502378	0.204476	0.0039935
Liver	Carbamic acid, N-[4-(5-methoxy-2-oxo-1,3,4-oxadiazol-3(2H)-yl)-2-methylphenyl]-, phenylmethyl ester	NA	0.513784	0.201258	0.0024471
Liver	4,4'-Sulfonylbisphenol	NA	0.228743	0.201402	0.12024
Liver	Caproic acid	C01585	0.157202	0.176841	0.15866
Liver	6-[3-[(3,4-dimethoxyphenyl)methyl]-4-methoxy-2-(methoxymethyl)butyl]-4-methoxy-1,3-benzodioxole	NA	1e-06	0.156799	0.5
Liver	Jubanine_C	NA	0.340842	0.189073	0.016982
Liver	Gambogic acid	C10062	0.376881	0.201848	0.019345
Liver	(E)-2-Cyano-1-(tert-pentyl)guanidine	NA	1e-06	0.17955	0.5
Liver	Glaucarubin	C08760	1e-06	0.199098	0.5
Liver	Erinacine_D	NA	1e-06	0.181814	0.5
Liver	[2-(hexadecanoyloxy)-3-[octadec-11-enoyloxy]propoxy]({[2.3.4.5.6-pentahydroxycyclohexyl]oxy})phosphinic acid	NA	0.094357	0.196449	0.3255
Liver	Calceolarioside A	NA	0.163903	0.184295	0.16278
Liver	PE(18:1(9Z)/18:3(9Z,12Z,15Z))	C00350	0.055022	0.158755	0.34775
Liver	PE(18:1(9Z)/18:3(6Z,9Z,12Z))	C00350	0.151502	0.16742	0.14496
Liver	Myristic acid	C06424	0.573952	0.212198	0.0025209
Liver	4-Chloro-N-(4-morpholinylcarbothioyl)benzamide	NA	1e-06	0.178901	0.5
Liver	(2-aminoethoxy)[2-[octadec-9-enoyloxy]-3-(octadecanoyloxy)propoxy]phosphinic acid	NA	1e-06	0.181313	0.5
Liver	PE(20:1(11Z)/14:1(9Z))	C00350	1e-06	0.181379	0.5
Liver	1,2-Distearoyl-sn-glycero-3-phospho-(1'-rac-glycerol)	NA	0.0282	0.182925	0.44104
Liver	N-Cyclohexyl-N'-[2-(1H-imidazol-4-yl)ethyl]urea	NA	1e-06	0.164296	0.5
Liver	Propanoic acid, 3-[(1,4-dihydro-5,8-dimethoxy-1,4-dioxo-2-naphthalenyl)thio]-	NA	1e-06	0.16725	0.5
Liver	Quinalphos	NA	0.01145	0.160172	0.46942
Liver	Gallocatechin	NA	1e-06	0.179683	0.5
Liver	5-[(4-Chlorophenoxy)methyl]-4-methyl-4H-1,2,4-triazole-3-thiol	NA	1e-06	0.186814	0.5
Liver	Neohancoside D	NA	1e-06	0.181923	0.5
Liver	S-Adenosylmethionine	C00019	0.128194	0.164956	0.18189
Liver	2-Amino-5-nitrobenzoic acid	NA	1e-06	0.17447	0.5
Liver	2-[4-(Trifluoromethoxy)phenyl]cyclopropanecarboxylic acid	NA	0.257756	0.180229	0.042231
Liver	3-(4-Methyl-3-pentenyl)thiophene	NA	0.057256	0.16155	0.34638
Liver	Alliospiroside_C	NA	0.303192	0.187353	0.028646
Liver	PS(18:0/22:5(7Z,10Z,13Z,16Z,19Z))	C02737	1e-06	0.187022	0.5
Liver	Vitamin_D2_3-glucuronide	NA	0.180137	0.186892	0.14609
Liver	2-(5-Iodo-2-methyl-1H-indol-3-yl)ethanamine	NA	1e-06	0.172139	0.5
Liver	3-Hydroxystigmast-5-en-7-one	NA	0.175973	0.191407	0.16695
Liver	PE(20:4(8Z,11Z,14Z,17Z)/18:1(11Z))	C00350	0.230111	0.169849	0.04963
Liver	ACARBOSE	NA	1e-06	0.165718	0.5
Liver	Guanosine 5'-monophosphate (GMP)	C00144	0.224855	0.175627	0.066097
Liver	3-Hydroxystanozolol glucuronide	NA	0.1519	0.16603	0.13625
Liver	6H-Thieno[3,2-f][1,2,4]triazolo[4,3-a][1,4]diazepine-6-acetamide, 4-(4-chlorophenyl)-2,3,9-trimethyl-, (6S)-	NA	0.573636	0.204743	0.0014872
Liver	Cnidioside A	NA	1e-06	0.187143	0.5
Liver	2-[(6-Amino-9H-purin-8-yl)thio]acetic acid	NA	1e-06	0.179699	0.5
Liver	Asterric acid	NA	0.042608	0.169562	0.3947
Liver	Licoagroside_A	NA	0.398435	0.205534	0.019024
Liver	[Phe2] TRH	NA	0.076238	0.161285	0.29578
Liver	Dioleoylglycerol pyrophosphate	NA	0.082496	0.165743	0.28707
Liver	Ethyl 5-nitro-1H-indole-2-carboxylate	NA	0.068209	0.167314	0.32688
Liver	(22E,24R)-Stigmasta-4,22-diene-3,6-dione	NA	0.27975	0.190074	0.051543
Liver	Nicotinamide adenine dinucleotide phosphate (NADP)	C00006	1e-06	0.180275	0.5
Liver	Marbofloxacin	NA	1e-06	0.182797	0.5
Liver	(2E,11Z)-Wyerone_acid	NA	0.001385	0.162098	0.49642
Liver	4-Amino-2-(trifluoromethyl)pyrimidine-5-carboxylic acid	NA	0.153581	0.193241	0.20462
Liver	Liarozole	NA	1e-06	0.165248	0.5
Liver	Furaltadone	NA	1e-06	0.180509	0.5
Liver	Dimethyl 4-hydroxy-4-methyl-2-(3-nitrophenyl)-6-oxo-1,3-cyclohexanedicarboxylate	NA	0.014449	0.171485	0.46598
Liver	[(3aR,4R,5R,6E,9Z,11aR)-4-Hydroxy-6,10-dimethyl-3-methylidene-2,8-dioxo-4,5,11,11a-tetrahydro-3aH-cyclodeca[b]furan-5-yl] (Z)-2-methylbut-2-enoate	NA	0.601355	0.204206	0.00056152
Liver	N-Isobutyl-3-nitrobenzenesulfonamide	NA	0.270093	0.181714	0.03901
Liver	4-[2-(3-Chloro-4-methylanilino)-1,3-thiazol-4-yl]-1,2-benzenediol	NA	0.201785	0.17206	0.084859
Liver	Cefotaxime	C06885	0.230473	0.183137	0.077155
Liver	Adenylsuccinic acid	C03794	0.080804	0.176368	0.31297
Liver	1,4-Androstadiene-3,17-dione	NA	1e-06	0.175554	0.5
Liver	Nilutamide	C08164	1e-06	0.180878	0.5
Liver	(2E,4E)-12-Hydroxy-13-(hydroxymethyl)-14-methoxy-3,5,7-trimethyl-14-oxotetradeca-2,4-dienoic acid	NA	0.36323	0.188592	0.012191
Liver	1,4-Dihydroxy-2-(4-morpholinyl)anthra-9,10-quinone	NA	0.342279	0.206929	0.038577
Liver	2-[2-(19-Acetamido-16,18-dihydroxy-5,9-dimethyl-6-oxoicosan-7-yl)oxy-2-oxoethyl]butanedioic acid	NA	0.166497	0.16607	0.11526
Liver	2-Acetylthiazole	NA	0.567423	0.198449	0.00097296
Liver	3-{[(1Z)-4-(4-Hydroxyphenyl)phthalazin-1(2H)-ylidene]amino}phenol	NA	1e-06	0.175845	0.5
Liver	4-(Methylmercapto)phenol	NA	0.2894	0.183524	0.032786
Liver	2-amino-3-({hydroxy[2-(icosanoyloxy)-3-(octadecanoyloxy)propoxy]phosphoryl}oxy)propanoic acid	NA	0.546305	0.211953	0.0051075
Liver	Bis(2-hydroxy-1-naphthyl)disulfide	NA	0.459607	0.207163	0.0083755
Liver	Uridine 5'-diphosphoglucuronic acid (UDP-glucuronate)	C00167	0.27881	0.170151	0.018809
Liver	Cysteine-glutathione disulfide	NA	0.093488	0.176274	0.28558
Liver	N-(1,3-Benzodioxol-5-yl)-4-methylbenzenesulfonamide	NA	0.25373	0.193928	0.076753
Liver	Fluvoxamine_acid	NA	1e-06	0.17837	0.5
Liver	Doxazosin	NA	1e-06	0.17219	0.5
Liver	5-(2-Methylbutan-2-yl)-4,5,6,7-tetrahydro-2H-indazole-3-carbohydrazide	NA	1e-06	0.178183	0.5
Liver	5-Pyrimidinecarboxamide, 2-[(2,4-dichlorophenyl)amino]-N-[(tetrahydro-2H-pyran-4-yl)methyl]-4-(trifluoromethyl)-	NA	0.090887	0.173098	0.28468
Liver	Theaflavin	NA	1e-06	0.168906	0.5
Liver	Benzenesulfonic acid	NA	1e-06	0.170443	0.5
Liver	3-Nitrophenylhydrazine	NA	0.383542	0.199887	0.018075
Liver	3,4-Hexahydroxydiphenoylarabinose	NA	0.059548	0.175403	0.36131
Liver	1H-Indazole-4-carboxamide, N-[(1,2-dihydro-6-methyl-2-oxo-4-propyl-3-pyridinyl)methyl]-1-(1-methylethyl)-6-[2-(4-methyl-1-piperazinyl)-4-pyridinyl]-	NA	0.13972	0.191301	0.22821
Liver	Adenosine 5'-diphosphate (ADP)	C00008	0.125062	0.1659	0.19208
Liver	(2-aminoethoxy)[2-[octadec-9-enoyloxy]-3-[octadeca-1.11-dien-1-yloxy]propoxy]phosphinic acid	NA	0.108863	0.187004	0.27451
Liver	5a,6-Anhydrotetracycline	NA	0.495864	0.209565	0.0098421
Liver	Hydromorphone-3-.beta.-D-glucuronide	NA	1e-06	0.186783	0.5
Liver	4-Hydroxyphenyl 3,6-bis-O-((2E)-3-(1-hydroxy-4-oxocyclohexa-2,5-dien-1-yl)prop-2-enoyl)-.beta.-D-glucopyranoside	NA	0.202903	0.185961	0.11831
Liver	1-O-trans-cinnamoyl-beta-D-glucopyranose	NA	0.4905	0.198423	0.0027892
Liver	(4a'R,5'S,6'R,6a'S,7'R,10a'R,10b'R)-6'-(Acetyloxy)-4a',6a',10b'-trimethyl-5-oxododecahydro-2'H-dispiro[furan-3,3'-benzo[f]chromene-7',2''-oxiran]-5'-yl 2-methylpropanoate	NA	0.258745	0.178659	0.043382
Liver	N-Arachidonoyldopamine	NA	0.114619	0.178863	0.24309
Liver	Methyl 2-amino-5-propyl-3-thiophenecarboxylate	NA	0.261589	0.195362	0.071727
Liver	2-[4-Chloro-5-cyclopropyl-3-(trifluoromethyl)-1H-pyrazol-1-yl]propanoic acid	NA	1e-06	0.162031	0.5
Liver	Epicatechin	C09727	0.034409	0.186004	0.43082
Liver	sn-Glycerol 1-phosphate	C00623	1e-06	0.177774	0.5
Liver	2-Furyl(oxo)acetic acid	NA	1e-06	0.191712	0.5
Liver	Tridihexethyl	C07861	0.337595	0.197042	0.030979
Liver	Dabigatran_etexilate	NA	0.116429	0.163608	0.20322
Liver	Medicagenic_acid_3-O-triglucoside	NA	1e-06	0.166526	0.5
Liver	Cedrin	NA	0.196517	0.169734	0.081764
Liver	4-Hydroxy-3-oxo-1,3-dihydronaphtho[2,3-c]furan-5-yl .beta.-D-glucopyranoside	NA	0.011356	0.170785	0.47315
Liver	2-Pyrazinecarboxamide, 5-[2-methoxy-4-[[[2-(tetrahydro-2H-pyran-4-yl)ethyl]amino]methyl]phenoxy]-	NA	1e-06	0.178835	0.5
Liver	Glycerol_trihexanoate	NA	0.010888	0.158464	0.4704
Liver	Kenposide_B	NA	0.57796	0.207165	0.0027548
Liver	4-(4-(1H-Indol-3-yl)-3,6-dihydro-1(2H)-pyridinyl)-1H-pyrazolo[3,4-d]pyrimidine	NA	0.018513	0.193033	0.46649
Liver	Cyclic adenosine diphosphate-ribose (cADPR)	C13050	0.18008	0.17199	0.1082
Liver	Cefuroxime	C06894	0.128111	0.180925	0.22272
Liver	(2E,6E,12E)-19-(2-Amino-2-oxoethyl)-9,11-dihydroxy-8-methoxy-10,12,14-trimethyl-15-oxohenicosa-2,6,12-trienedioic acid	NA	1e-06	0.183388	0.5
Liver	SM(d18:0/18:0)	C00550	0.207607	0.198776	0.14175
Liver	Gentiopicroside	NA	0.022766	0.170693	0.44543
Liver	Ofloxacin N-oxide	NA	0.197564	0.190328	0.13158
Liver	5-([1,1'-Biphenyl]-4-ylmethylene)-2,4,6(1H,3H,5H)-pyrimidinetrione	NA	0.063126	0.178189	0.35872
Liver	DOCOSANOL	NA	1e-06	0.197157	0.5
Liver	(2-{2-[(3-Methoxyphenyl)amino]-2-oxoethoxy}phenyl)phosphonic acid	NA	0.182561	0.191277	0.15663
Liver	Fulvestrant	NA	0.152402	0.17669	0.16385
Liver	2,5-Dihydro-4-hydroxy-5-oxo-3-phenyl-2-furanpropanoic acid	NA	0.49667	0.188221	0.00064302
Liver	Adenosine monophosphate (AMP)	C00020	0.206	0.17413	0.082554
Liver	Flecainide	C07001	0.12515	0.162108	0.1804
Liver	N-{2-[4-(Aminosulfonyl)phenyl]ethyl}-5-chloro-2-methoxybenzamide	NA	1e-06	0.187724	0.5
Liver	2-Amino-N-(4-fluorophenyl)benzamide	NA	0.082013	0.1794	0.31835
Liver	Ethyl 5-amino-1,2,3-thiadiazole-4-carboxylate	NA	0.290672	0.190508	0.041966
Liver	4-Hydroxyphenylmaraviroc	NA	0.08534	0.167285	0.28592
Liver	(17Z)-16-(Acetyloxy)-6-hydroxy-4,8,14-trimethyl-3,7-dioxo-18-norcholesta-17,24-dien-21-oic acid	NA	0.369407	0.197404	0.016668
Liver	20-((6-O-Hexopyranosylhexopyranosyl)oxy)-14-hydroxypregn-5-en-3-yl 2,6-dideoxy-4-O-(6-deoxy-3-O-methyl-4-O-((2E)-2-methylbut-2-enoyl)hexopyranosyl)-3-O-methylhexopyranoside	NA	1e-06	0.187077	0.5
Liver	Miltirone	C13715	0.088608	0.171862	0.28682
Liver	[4-Chloro-5-cyclopropyl-3-(difluoromethyl)-1H-pyrazol-1-yl]acetic acid	NA	0.07312	0.180584	0.33803
Liver	1,1'-Binaphthyl-8,8'-dicarboxylic acid	NA	0.079325	0.17864	0.32226
Liver	Adenosine 3'-monophosphate	C01367	0.206	0.17413	0.082554
Liver	1-(Dimethylamino)-3-(1-naphthyloxy)-2-propanol	NA	0.020761	0.168952	0.44933
Liver	Scrophularoside A8	NA	0.139556	0.170638	0.17459
Liver	1-Cyclohexyl-N-(3-methylphenyl)-5-oxo-3-pyrrolidinecarboxamide	NA	0.054782	0.15182	0.33704
Liver	N-(2-Chloro-1H-purin-6-yl)-N,N-dimethylamine	NA	0.116436	0.187727	0.26036
Liver	4-[(2E)-3-(3,4-Dihydroxyphenyl)prop-2-enoyl]oxy-2,3-dihydroxy-2-methylbutanoic acid	NA	1e-06	0.179103	0.5
Liver	1-[(4-Chlorophenyl)sulfonyl]-4-(pyridin-2-yl)piperazine	NA	0.071776	0.171333	0.32639
Liver	MLS000069478-01!CORTISONE ACETATE	NA	0.035294	0.160601	0.40461
Liver	N-Propyl-9H-purin-6-amine	NA	0.13337	0.195459	0.24698
Liver	Triflusulfuron-methyl	NA	0.228767	0.183352	0.076367
Liver	4-Phenyl-2-sulfanyl-3,4-dihydro-5H-indeno[1,2-d]pyrimidin-5-one	NA	0.250591	0.192193	0.074993
Liver	2'-Deoxyguanosine 5'-monophosphate (dGMP)	C00362	0.184954	0.172163	0.10407
Liver	1-[3-(Trifluoromethyl)benzenesulfonyl]pyrrolidine-2-carboxylic acid	NA	1e-06	0.178166	0.5
Liver	N-Desmethylulipristal acetate	NA	1e-06	0.171986	0.5
Liver	(6-Methyl-3-oxo-2,3-dihydro-4H-1,4-benzoxazin-4-yl)acetic acid	NA	1e-06	0.157018	0.5
Liver	1-Naphthalenecarboxamide, N-(3-cyano-4,5,6,7-tetrahydrobenzo[b]thien-2-yl)-	NA	0.046995	0.166701	0.38041
Liver	Reduced_flavine_adenine_dinucleotide_(FADH2)	NA	1e-06	0.167117	0.5
Liver	2-Chloro-1-(4-methoxyphenyl)ethanone	NA	1e-06	0.169974	0.5
Liver	2-Hydroxy-4-(prop-2-en-1-yl)phenyl 6-O-.beta.-D-glucopyranosyl-.beta.-D-glucopyranoside	NA	0.300251	0.189782	0.03448
Liver	Sophocarpine	NA	1e-06	0.174233	0.5
Liver	Flubendazole	NA	0.050427	0.186142	0.39659
Liver	2-(Benzoylamino)-4,5,6,7-tetrahydro-1-benzothiophene-3-carboxylic acid	NA	0.116409	0.174994	0.2336
Liver	Nicotinamide adenine dinucleotide (NAD)	C00003	0.010838	0.154678	0.4693
Liver	Ganglioside_GA2_(d18:1/16:0)	NA	1e-06	0.175657	0.5
Liver	1-Phenyl-1,3-nonadecanedione	NA	0.015753	0.173347	0.46365
Liver	Thioguanine	C07648	0.201023	0.180316	0.099777
Liver	4'-Methoxychalcone	NA	0.209824	0.186062	0.09987
Liver	5-(Piperazin-1-yl)pyridin-2-amine	NA	0.174164	0.199096	0.19421
Liver	(7E)-11,12-Dihydroxy-13-methoxy-4,5,8-trimethyl-3-(2-methylpropyl)-3,3a,4,6a,9,10,11,12,13,14-decahydro-1H-cycloundeca[d]isoindole-1,15(2H)-dione	NA	0.088777	0.173112	0.2903
Liver	3-[(2S,3R,4S,5R,6R)-6-[[(2R,3R,4R,5S,6S)-3,5-dihydroxy-6-methyl-4-[(2S,3R,4R,5R,6S)-3,4,5-trihydroxy-6-methyloxan-2-yl]oxyoxan-2-yl]oxymethyl]-3,4,5-trihydroxyoxan-2-yl]oxy-5,7-dihydroxy-2-(4-hydroxyphenyl)chromen-4-one	NA	0.265609	0.201845	0.080122
Liver	2-Bromo-6-chlorobenzoic acid	NA	0.231842	0.181325	0.067362
Liver	[(4-Methylbenzyl)sulfanyl]acetic acid	NA	0.236103	0.168499	0.042365
Liver	4-Chloro-3-[(diethylamino)sulfonyl]benzoic acid	NA	0.609504	0.20209	0.00041759
Liver	Cytidine monophosphate N-acetylneuraminic acid	C00128	0.355617	0.191932	0.01682
Liver	1-(4-Nitrophenyl)-3-(trifluoromethyl)benzene	NA	1e-06	0.17751	0.5
Liver	N-(2,4-Dinitrophenyl)-L-methionine	NA	0.091144	0.180659	0.30051
Liver	Mefloquine	NA	1e-06	0.170679	0.5
Liver	2-Bromo-5-fluoro-N-(2-furylmethyl)benzamide	NA	0.091567	0.178445	0.29262
Liver	Hydroxytolbutamide	NA	0.409064	0.202176	0.01347
Liver	Oxybutynin N-oxide	NA	0.150633	0.172533	0.1557
Liver	Juglanin	NA	0.199533	0.19539	0.14371
Liver	PE(18:0/20:3(5Z,8Z,11Z))	C00350	0.072596	0.163872	0.30975
Liver	Methyl 2-hydroxy-3,5-dinitrobenzoate	NA	0.021296	0.166315	0.44654
Liver	Pristimerin	NA	0.015621	0.176808	0.46538
Liver	Glutarylcarnitine	NA	0.635227	0.203349	0.00045572
Liver	Budesonide	NA	0.060609	0.164373	0.34207
Liver	Rhusflavanone	NA	1e-06	0.186605	0.5
Liver	Carbobenzyloxy-L-norvalyl-L-norleucine	NA	1e-06	0.182896	0.5
Liver	Xerocomic_acid	NA	0.03487	0.15812	0.40333
Liver	Paeoniflorin	NA	0.214006	0.20555	0.15513
Liver	Polypodosaponin	NA	0.072911	0.15692	0.29518
Liver	11b,13-Dihydrolactucopicrin	NA	1e-06	0.165027	0.5
Liver	2'-Hydroxy-4-methoxychalcone	NA	1e-06	0.174134	0.5
Liver	skullcapflavone II	NA	0.094407	0.183239	0.2981
Liver	LACTULOSE	NA	0.025617	0.15695	0.42836
Liver	Trehalose	C01083	0.036557	0.179315	0.42002
Liver	Glucuronic acid	C00191	0.067801	0.181075	0.35183
Liver	Quinaldic acid	NA	1e-06	0.167432	0.5
Liver	.alpha.,.alpha.,.alpha.-Trifluorothymidine	NA	0.099868	0.176075	0.26938
Liver	(1aS,1bS,2S,5aR,6S,6aS)-6-((3-O-Acetyl-6-deoxy-2-O-((2E)-3-(4-hydroxyphenyl)prop-2-enoyl)-.alpha.-L-mannopyranosyl)oxy)-1a-(hydroxymethyl)-1a,1b,2,5a,6,6a-hexahydrooxireno[4,5]cyclopenta[1,2-c]pyran-2-yl 2-O-acetyl-.beta.-D-glucopyranoside	NA	0.065513	0.176475	0.34981
Liver	Carbamic acid, N-10-undecyn-1-yl-, 3'-(aminocarbonyl)[1,1'-biphenyl]-3-yl ester	NA	1e-06	0.165907	0.5
Liver	Artesunate	NA	1e-06	0.161849	0.5
Liver	Sinefungin	NA	0.281689	0.193979	0.049852
Liver	Ouabagenin	NA	0.044511	0.154333	0.37142
Liver	N-(4-Nitrophenyl)-2-phenoxyacetamide	NA	0.278379	0.202476	0.074154
Liver	apigenin 6,8-digalactoside	NA	1e-06	0.171152	0.5
Liver	(3S,5R,6R,6'S)-6,7-Didehydro-5,6-dihydro-3,5,6'-trihydroxy-13,14,20-trinor-3'-oxo-beta,epsilon-caroten-19',11'-olide_3-acetate	NA	0.069885	0.163269	0.31517
Liver	3-Hydroxybutyrylcarnitine (Car(4:0-O))	NA	0.355604	0.188128	0.015013
Liver	Huperzine A	NA	1e-06	0.157532	0.5
Liver	Amidosulfuron	NA	0.216251	0.176092	0.075152
Liver	N-(4-Bromo-2-fluorophenyl)-2-[4-(propan-2-yl)phenoxy]acetamide	NA	0.411455	0.204855	0.017224
Liver	Leukotriene E4 methyl ester	NA	0.273834	0.190439	0.049203
Liver	1-(2,4-Dinitroanilino)-1H-pyrrole-2,5-dione	NA	1e-06	0.183469	0.5
Liver	3-Thiophenecarboxamide, 2-[(aminocarbonyl)amino]-5-(4-fluorophenyl)-	NA	1e-06	0.171195	0.5
Liver	PS(18:0/20:3(8Z,11Z,14Z))	NA	0.133183	0.18695	0.22784
Liver	Canthaxanthin (Euglenanone)	NA	0.211329	0.195968	0.12915
Liver	Ciprofloxacin Piperazinyl-N4-sulfate	NA	0.014626	0.168763	0.46442
Liver	N-(1-Amino-3,3-dimethyl-1-oxobutan-2-yl)-1-pentyl-1H-indole-3-carboxamide	NA	1e-06	0.190778	0.5
Liver	Pipecolic acid	C00408	1e-06	0.188481	0.5
Liver	Hymeglusin	NA	0.130783	0.16381	0.17539
Liver	1H-Indazole-3-carboxamide, N-[(1S)-1-(aminocarbonyl)-2-methylpropyl]-1-pentyl-	NA	0.133664	0.165241	0.17144
Liver	4-[(3,5-Dinitrobenzoyl)amino]benzoic acid	NA	0.139196	0.182513	0.2057
Liver	Labetalol	C07063	0.256163	0.173933	0.037592
Liver	CMPF	NA	1e-06	0.190067	0.5
Liver	Benzenesulfonohydrazide	NA	1e-06	0.176733	0.5
Liver	(-)-Hydroxymatairesinol	NA	1e-06	0.184239	0.5
Liver	Antibiotic OM 173.alpha.2	NA	0.119904	0.176646	0.22824
Liver	4-[(2-Furylmethyl)sulfanyl]aniline	NA	0.042982	0.180174	0.40629
Liver	Alpha-Linoleoylcholine	NA	1e-06	0.188918	0.5
Liver	O-Acetylserine	C00979	1e-06	0.176609	0.5
Liver	Diallyl Trisulfide	NA	0.171323	0.194571	0.18246
Liver	METHYLPREDNISOLONE	NA	1e-06	0.199494	0.5
Liver	Arachidonoyl ethanolamide phosphate	NA	0.474517	0.205444	0.0055871
Liver	Lorazepam glucuronide	NA	0.280634	0.178537	0.028446
Liver	bicyclo-PGE2	NA	0.399841	0.194202	0.0086374
Liver	2-{[(2-Chlorophenoxy)acetyl]amino}benzoic acid	NA	0.078585	0.181564	0.33066
Liver	Isodesmosine	NA	0.038944	0.169126	0.40431
Liver	2-Formyl-3-thienylboronic acid	NA	0.013736	0.165697	0.46551
Liver	N-m-Tolyloxyacetylbenzenesulfonamide	NA	0.110995	0.175993	0.24762
Liver	2-Prenylhydroquinone-1-glucoside	NA	0.158267	0.185781	0.18125
Liver	Methionine	C01733	1e-06	0.167292	0.5
Liver	5-(2-Thienyl)-7-(trifluoromethyl)pyrazolo[1,5-a]pyrimidine-3-carboxylic acid	NA	0.516987	0.20187	0.0019548
Liver	1-[3-(Acetylsulfanyl)propanoyl]-6-methyl-2-piperidinecarboxylic acid	NA	0.195773	0.184592	0.11651
Liver	6''-O-Acetylglycitin	NA	0.018824	0.163724	0.45144
Liver	PS(18:0/18:1(9Z))	C02737	0.126741	0.199847	0.27099
Liver	LysoPE(24:0/0:0)	NA	0.17758	0.18883	0.15535
Liver	N-(4-Bromo-2-methylphenyl)naphthalene-2-carboxamide	NA	0.04192	0.170675	0.39844
Liver	2'-Deoxyadenosine-5'-diphosphate	NA	0.01619	0.151897	0.45265
Liver	Edgeworoside A	NA	0.404758	0.200324	0.012837
Liver	5-Nitrothiophene-2-sulfonamide	NA	0.071579	0.162334	0.30987
Liver	(5-Nitro-1,3-dioxo-1,3-dihydro-2H-isoindol-2-yl)acetic acid	NA	1e-06	0.199754	0.5
Liver	Choline	C00114	0.308518	0.1956	0.041074
Liver	5-Hydroxyrosiglitazone sulfate	NA	1e-06	0.181053	0.5
Liver	Deoxyrhapontin	NA	0.237516	0.197629	0.09836
Liver	Penitremone-A	NA	0.298257	0.184259	0.026853
Liver	(2,6-Dihydroxy-4-methoxyphenyl)(4-hydroxy-2-methoxy-6-methylphenyl)methanone	NA	0.251417	0.19184	0.070282
Liver	9Z-Octadecenoic acid, (2S)-3-[(hydroxymercaptophosphinyl)oxy]-2-methoxypropyl ester	NA	1e-06	0.170621	0.5
Liver	2-[2-hydroxy-1-(4-methoxyphenyl)propoxy]-6-(hydroxymethyl)oxane-3,4,5-triol	NA	0.051901	0.170266	0.37329
Liver	Ethyl 6-bromo-5-hydroxy-1-methyl-2-[(phenylsulfanyl)methyl]-1H-indole-3-carboxylate	NA	0.319791	0.206804	0.054746
Liver	Fostriecin	NA	1e-06	0.15946	0.5
Liver	HYDROQUINIDINE	NA	0.167214	0.192384	0.18019
Liver	(+|-)-Camphoric_acid	NA	0.055865	0.182588	0.38107
Liver	Serotonin	C00780	1e-06	0.195999	0.5
Liver	N-[(3s,5s,7s)-Adamantan-1-yl]-1-(4-fluorobenzyl)-1H-indazole-3-carboxamide	NA	0.128334	0.185549	0.23232
Liver	Griseophenone B	NA	0.186723	0.182251	0.12868
Liver	1-(4-Bromophenyl)-5-methyl-1H-pyrazole-4-carboxylic acid	NA	1e-06	0.195134	0.5
Liver	Sotalol	C07309	1e-06	0.169999	0.5
Liver	(E,E)-Futoamide	NA	0.268228	0.200623	0.075041
Liver	3-Chlorotyrosine	NA	0.001371	0.173071	0.49687
Liver	2-Chloro-5-fluorobenzoic acid	NA	0.190086	0.183498	0.12474
Liver	(2R)-7-Methoxy-3-oxo-3,4-dihydro-2H-1,4-benzoxazin-2-yl .beta.-D-glucopyranoside	NA	0.114603	0.163302	0.20787
Liver	Piericidin C1	NA	1e-06	0.176938	0.5
Liver	Chrysoeriol	C04293	0.052291	0.198414	0.40851
Liver	Phe-Tyr	NA	0.151932	0.168717	0.14632
Liver	Tafluprost ethylamide	NA	1e-06	0.190287	0.5
Liver	Benzamide, 2-[(E)-(1,4-dimethyl-2-piperazinylidene)amino]-5-nitro-N-phenyl-	NA	0.235846	0.178832	0.062177
Liver	2',5'-Dihydroxychalcone	NA	1e-06	0.164295	0.5
Liver	2-Methylthiophene-3-carbaldehyde	NA	0.397883	0.196715	0.010948
Liver	Benzoic acid, 2-[[(2Z)-3-(3,4-dimethoxyphenyl)-1-oxo-2-propen-1-yl]amino]-3-hydroxy-	NA	0.047114	0.170206	0.38444
Liver	Trp-Gly-Trp	NA	0.039413	0.157948	0.39033
Liver	[(2-Oxo-2-phenylethyl)sulfanyl]acetic acid	NA	0.061233	0.171367	0.35069
Liver	2-(1H-Benzimidazol-2-ylsulfanyl)-N-phenylacetamide	NA	1e-06	0.166534	0.5
Liver	N-.delta.-BOC-L-Ornithine	NA	1e-06	0.166808	0.5
Liver	Astaxanthin	C08580	1e-06	0.169394	0.5
Liver	2-Hydroxybutyric acid	C05984	0.012146	0.168509	0.47047
Liver	N-[4-(3-Nitrophenyl)-1,3-thiazol-2-yl]acetamide	NA	1e-06	0.173106	0.5
Liver	5-{8(Z),11(Z)-pentadecadienyl}resorcinol	NA	1e-06	0.149736	0.5
Liver	5-Methoxyuracil	NA	0.438574	0.186829	0.0025451
Liver	N-(4-{[(2S)-2-(Pyridin-3-yl)piperidin-1-yl]sulfonyl}phenyl)acetamide	NA	0.099361	0.16566	0.24724
Liver	Propylpyrazoletriol	NA	0.389666	0.193642	0.0099224
Liver	N-(2-Methylphenyl)-3-nitrobenzenesulfonamide	NA	1e-06	0.179004	0.5
Liver	2-((4-(2,3-Dihydrobenzo[b][1,4]dioxin-6-yl)thiazol-2-yl)amino)-2-oxoacetic acid	NA	0.309044	0.188673	0.02891
Liver	(+)-Catechin	NA	1e-06	0.172325	0.5
Liver	Sulfallate	NA	0.228618	0.188143	0.088901
Liver	1-Naphthalenesulfonamide, N-(10-aminodecyl)-5-chloro-	NA	0.18001	0.182085	0.13257
Liver	Phe-Leu	NA	0.244376	0.18644	0.06301
Liver	3'-Hydroxyflavanone	NA	1e-06	0.173438	0.5
Liver	2-{[2-(3,4-Dihydroxyphenyl)-2-oxoethyl]sulfanyl}-6-methyl-4(3H)-pyrimidinone	NA	0.197942	0.18672	0.12034
Liver	Pyrithiobac	NA	0.298188	0.206311	0.061389
Liver	Caryophyllene_epoxide	NA	0.103531	0.186236	0.28355
Liver	4-(Dimethylamino)-N-(1,3-thiazol-2-yl)benzamide	NA	1e-06	0.182925	0.5
Liver	Palmitoleoyl 3-carbacyclic phosphatidic acid	NA	0.146464	0.17978	0.18566
Liver	Midazolam	C07524	1e-06	0.189283	0.5
Liver	Desomorphine	NA	0.206394	0.183691	0.10491
Liver	3-Sulfamoylbenzoic acid	NA	1e-06	0.161668	0.5
Liver	2-Chloro-1-(2,3,4-trihydroxyphenyl)ethanone	NA	1e-06	0.182601	0.5
Liver	Glycerophosphocholine	C00670	1e-06	0.180742	0.5
Liver	Tauro-beta-muricholic acid	NA	0.158386	0.206688	0.23609
Liver	Amfonelic acid	NA	0.056659	0.164827	0.35334
Liver	Benzoic acid, 2,4-dimethoxy-6-methyl-, 4-carboxy-3-methoxy-5-methylphenyl ester	NA	1e-06	0.19317	0.5
Liver	(3-Chloroquinoxalin-2-yl)(toluene-4-sulfonyl)acetonitrile	NA	1e-06	0.169193	0.5
Liver	N-(Phenoxyacetyl)phenylalanine	NA	1e-06	0.173634	0.5
Liver	3-(2,4-Dihydroxypentyl)-6,8-dimethoxyisochromen-1-one	NA	1e-06	0.184565	0.5
Liver	1-Octanone, 1-(4-Fluorophenyl)-2-(1-pyrrolidinyl)-	NA	1e-06	0.183891	0.5
Liver	6-[(4-Bromobenzoyl)amino]hexanoic acid	NA	0.16559	0.200475	0.21086
Liver	4'-Acetoxy-7-hydroxy-6-methoxyisoflavone	NA	1e-06	0.184567	0.5
Liver	5-Nitro-1,3-benzoxazol-2(3H)-one	NA	1e-06	0.189424	0.5
Liver	2-Fluoronicotinic acid	NA	1e-06	0.183425	0.5
Liver	PC(16:0/20:4)	NA	0.215212	0.174436	0.072791
Liver	Carboxymethyloxysuccinate	NA	1e-06	0.179023	0.5
Liver	M578T104	NA	0.087492	0.184654	0.31553
Liver	Glutathione	C00051	1e-06	0.168978	0.5
Liver	M952T164	NA	0.275641	0.199865	0.076504
Liver	5'-Phosphoribosylglycinamide	NA	1e-06	0.154279	0.5
Liver	D-Alanyl-D-serine	NA	0.057565	0.172287	0.36174
Liver	Fructoselysine 6-phosphate	NA	0.236854	0.198056	0.11049
Liver	CDP-glycerol	NA	0.182654	0.161169	0.082929
Liver	Hydroxymethylphosphonate	NA	0.263328	0.189034	0.058412
Liver	5-Phospho-alpha-D-ribose 1-diphosphate	NA	1e-06	0.183742	0.5
Liver	Valproic acid	C07185	1e-06	0.170825	0.5
Liver	1-(5'-Phosphoribosyl)-5-formamido-4-imidazolecarboxamide	NA	0.055943	0.180763	0.37739
Liver	trans-o-Hydroxybenzylidenepyruvate	NA	1e-06	0.164413	0.5
Liver	M202T223	NA	1e-06	0.177756	0.5
Liver	D-Ribitol 5-phosphate	NA	0.198082	0.181132	0.10679
Liver	5,10-Methenyltetrahydrofolate	NA	0.310193	0.192249	0.038206
Liver	M212T199	NA	0.104847	0.175593	0.25707
Liver	M380T224	NA	0.127727	0.175452	0.21101
Liver	M359T158	NA	1e-06	0.185013	0.5
Liver	S-Glutathionyl-L-cysteine	NA	0.099733	0.176908	0.2733
Liver	N2-Succinyl-L-arginine	NA	0.02912	0.166644	0.42659
Liver	Lumichrome	C01727	1e-06	0.189189	0.5
Liver	O-Carbamoyl-deacetylcephalosporin C	NA	0.082338	0.185757	0.32787
Liver	M299T241	NA	1e-06	0.173128	0.5
Liver	N4-(Acetyl-beta-D-glucosaminyl)asparagine	NA	1e-06	0.189576	0.5
Liver	M444T247	NA	0.26597	0.174557	0.033027
Liver	M328T215	NA	0.167127	0.173892	0.13104
Liver	M646T131	NA	0.138561	0.170336	0.17445
Liver	2'-N-Acetylparomamine	NA	0.04848	0.164537	0.37398
Liver	S-Sulfanylglutathione	NA	0.107952	0.183143	0.26908
Liver	M113T184	NA	1e-06	0.184546	0.5
Liver	M499T181	NA	0.351649	0.210211	0.042155
Liver	13(S)-HODE	C14762	1e-06	0.184424	0.5
Liver	Cephalosporin C	NA	1e-06	0.187276	0.5
Liver	gamma-L-Glutamyl-S-(hercyn-2-yl)-L-cysteine S-oxide	NA	0.21391	0.188869	0.10912
Liver	N-Succinyl-L-glutamate	NA	0.319682	0.204033	0.049321
Liver	L-Aspartate 4-semialdehyde	NA	0.146461	0.202	0.24584
Liver	Acetylcysteine	C06809	0.167095	0.181127	0.15582
Liver	M442T140	NA	0.436235	0.206021	0.011283
Liver	2-C-Methyl-D-erythritol 4-phosphate	NA	0.069095	0.175995	0.33918
Liver	N-Glycoloyl-neuraminate	NA	0.029745	0.169981	0.42776
Liver	Deoxyguanosine	C00330	0.231452	0.183158	0.073749
Liver	M455T191	NA	1e-06	0.164706	0.5
Liver	1-Methylguanosine	NA	0.042622	0.18087	0.40812
Liver	2,4-Dihydroxyhept-2-enedioate	NA	1e-06	0.165893	0.5
Liver	M666T252	NA	0.104699	0.16594	0.23387
Liver	M359T115	NA	1e-06	0.170293	0.5
Liver	M538T110	NA	0.035571	0.166353	0.40948
Liver	L-Arginine phosphate	NA	1e-06	0.16293	0.5
Liver	sn-Glycero-3-phospho-1-inositol	NA	1e-06	0.180568	0.5
Liver	gamma-L-Glutamyl-L-cysteinyl-beta-alanine	NA	1e-06	0.199508	0.5
Liver	8(R)-HPODE	NA	1e-06	0.180035	0.5
Liver	(8E,10S)-10-Hydroperoxyoctadeca-8-enoate	NA	1e-06	0.179981	0.5
Liver	M305T239	NA	0.181335	0.182543	0.13302
Liver	Melibiose	C05402	0.036557	0.179315	0.42002
Liver	N,N-Dihydroxy-L-isoleucine	NA	0.366295	0.202056	0.026508
Liver	M643T243	NA	0.025049	0.161249	0.43326
Liver	M243T63	NA	0.159275	0.180508	0.16105
Liver	Oxalyl-CoA	NA	1e-06	0.181573	0.5
Liver	M672T118	NA	0.058369	0.18361	0.37631
Liver	M490T147	NA	0.166288	0.17744	0.14362
Liver	4-Amino-4-deoxychorismate	NA	0.276026	0.179122	0.032352
Liver	Cyclopeptine	NA	0.167327	0.196537	0.19384
Liver	M294T245	NA	1e-06	0.187819	0.5
Liver	M606T223	NA	1e-06	0.163853	0.5
Liver	Tauro-gamma-muricholic acid	NA	1e-06	0.185195	0.5
Liver	6-Deoxy-6-sulfo-D-fructose 1-phosphate	NA	0.248897	0.190256	0.06808
Liver	5-Hydroxyisourate	C11821	1e-06	0.182322	0.5
Liver	M363T252	NA	0.022161	0.162922	0.44218
Liver	M302T138	NA	0.27801	0.186473	0.048031
Liver	2'-Phospho-cyclic ADP-ribose	NA	0.146266	0.167861	0.15462
Liver	Codeine	C06174	1e-06	0.166597	0.5
Liver	M288T206	NA	1e-06	0.169647	0.5
Liver	M294T170	NA	0.206629	0.170707	0.068513
Liver	M353T236	NA	0.029543	0.177009	0.43376
Liver	beta-Citryl-L-glutamate	NA	0.051096	0.177936	0.38475
Liver	UDP-galactose	C00052	0.06785	0.163697	0.32192
Liver	M430T120	NA	0.131839	0.194902	0.25028
Liver	N6-(L-1,3-Dicarboxypropyl)-L-lysine	NA	0.129652	0.166721	0.18158
Liver	M255T204	NA	0.339035	0.199634	0.031767
Liver	M415T145	NA	1e-06	0.162467	0.5
Liver	2-Deoxy-scyllo-inosamine	NA	1e-06	0.162914	0.5
Liver	9-Riburonosylhypoxanthine	NA	1e-06	0.161542	0.5
Liver	(7R)-7-(5-Carboxy-5-oxopentanoyl)aminocephalosporinate	NA	1e-06	0.159287	0.5
Liver	M429T150	NA	0.222795	0.191583	0.10226
Liver	M597T201	NA	0.278596	0.189137	0.052186
Liver	Biotinyl-5'-AMP	C05921	0.148843	0.191769	0.20989
Liver	Hygric acid	NA	1e-06	0.188481	0.5
Liver	M431T272	NA	0.081429	0.168141	0.29495
Liver	M864T286_2	NA	0.515206	0.232858	0.027123
Liver	Formylmethanofuran	NA	1e-06	0.180393	0.5
Liver	M457T120	NA	0.169244	0.201317	0.20204
Liver	M512T48	NA	0.374106	0.218555	0.047248
Liver	1-O-(2-Amino-2-deoxy-alpha-D-glucopyranosyl)-1D-myo-inositol	NA	0.126712	0.189046	0.24483
Liver	M349T253	NA	0.204546	0.194139	0.12688
Liver	5-L-Glutamyl-taurine	C05844	0.457382	0.208925	0.011868
Liver	M514T76	NA	0.155993	0.189573	0.19445
Liver	O-Succinyl-L-homoserine	NA	0.284053	0.190512	0.045654
Liver	3-Methylhistidine	C01152	0.471834	0.201895	0.0046131
Liver	Leucylphenylalanine	NA	0.244376	0.18644	0.06301
Liver	Glyoxal	NA	1e-06	0.182104	0.5
Liver	L-Serine	C00065	0.205638	0.184239	0.10151
Liver	Nocardicin G	NA	1e-06	0.166128	0.5
Liver	M426T189	NA	0.054544	0.168231	0.36272
Liver	M405T148	NA	0.20089	0.186251	0.11738
Liver	Sedoheptulose 7-phosphate	NA	1e-06	0.173363	0.5
Liver	M227T221	NA	1e-06	0.181919	0.5
Liver	alpha-D-Ribose 1,2-cyclic phosphate 5-phosphate	NA	0.104968	0.179924	0.2665
Liver	Phosphonoacetaldehyde	NA	1e-06	0.177376	0.5
Liver	cis-Aconitate	NA	1e-06	0.176701	0.5
Liver	Caprylic acid	C06423	1e-06	0.170825	0.5
Liver	5-Ureido-4-imidazole carboxylate	NA	1e-06	0.154464	0.5
Liver	Fructoselysine	NA	0.049917	0.164142	0.36943
Liver	M703T290	NA	0.239871	0.197101	0.10042
Liver	4-(2-Aminophenyl)-2,4-dioxobutanoate	NA	1e-06	0.190012	0.5
Liver	M273T202_1	NA	0.581864	0.200408	0.00053899
Liver	Pyrimidine 5'-nucleotide	NA	0.146495	0.189929	0.21138
Liver	M784T272_3	NA	1e-06	0.180088	0.5
Liver	LL-2,6-Diaminoheptanedioate	NA	0.076225	0.165924	0.30475
Liver	M330T225	NA	1e-06	0.16284	0.5
Liver	M333T83	NA	0.009265	0.163194	0.47617
Liver	Adenosine 3',5'-diphosphate (PAP)	C00054	0.188648	0.178649	0.11642
Liver	M157T116	NA	0.046932	0.188845	0.40705
Liver	M612T255	NA	1e-06	0.175437	0.5
Liver	M319T160	NA	1e-06	0.189542	0.5
Liver	Caffeine	C07481	0.141547	0.186085	0.21131
Liver	2-Hydroxyethylenedicarboxylate	NA	0.101464	0.184706	0.28524
Liver	Glyceraldehyde	C02154	0.141149	0.188426	0.21948
Liver	Linoleate	NA	1e-06	0.161831	0.5
Liver	M393T237	NA	1e-06	0.171336	0.5
Liver	Hexadecanoic acid	NA	0.476684	0.203588	0.0050291
Liver	1-O-[2-(L-Cysteinamido)-2-deoxy-alpha-D-glucopyranosyl]-1D-myo-inositol	NA	0.03417	0.18369	0.42926
Liver	Maltotriose	C01835	1e-06	0.181413	0.5
Liver	M176T164	NA	0.183908	0.184323	0.13709
Liver	Arg-Ala	NA	0.187405	0.173081	0.099389
Liver	Formiminoglutamic acid	C00439	0.500113	0.216497	0.011209
Liver	N-Acetylaspartic acid	C01042	1e-06	0.17494	0.5
Liver	(2S)-4-amino-2-[(azaniumylacetyl)amino]-4-oxobutanoate	NA	0.110966	0.169045	0.22985
Liver	Methionine sulfoxide	C02989	1e-06	0.178589	0.5
Liver	N2-Acetylornithine	C00437	0.203274	0.179373	0.10237
Liver	Glycine	C00037	0.048168	0.167563	0.37901
Liver	gamma-Glutamylleucine	NA	1e-06	0.171629	0.5
Liver	2-Aminoisobutyric acid	C03665	1e-06	0.180057	0.5
Liver	Valine	C00183	1e-06	0.162326	0.5
Liver	Sorbose	C00247	0.025882	0.175332	0.44098
Liver	5-Methyl DL-glutamate	NA	0.171856	0.196864	0.18739
Liver	Glycylleucine	C02155	0.034175	0.157001	0.40405
Liver	Stachydrine	C10172	0.160705	0.184005	0.16932
Liver	Butyrylcarnitine (Car(4:0))	C02862	0.308687	0.191346	0.037947
Liver	Guanosine	C00387	0.498859	0.205788	0.0039389
Liver	Biliverdin	C00500	1e-06	0.205515	0.5
Liver	Hypotaurine	C00519	0.328742	0.204635	0.048543
Liver	Threonine	C00188	0.055369	0.167554	0.36082
Liver	LPS(18:1)	NA	0.321864	0.193323	0.030774
Liver	Pseudouridine	C02067	0.307882	0.196271	0.042287
Liver	L-??Leucyl-??L-??alanine	NA	0.122328	0.16714	0.19918
Liver	3-Hydroxybutyric acid	C01089	1e-06	0.181516	0.5
Liver	LPC(16:0)	NA	0.285286	0.194705	0.050238
Liver	Leu-Val	NA	0.035205	0.163906	0.40821
Liver	Car(18:1)	NA	0.159894	0.186031	0.18057
Liver	Phe-Val	NA	0.230824	0.182605	0.070838
Liver	Sph(t18:0)	C12144	1e-06	0.186649	0.5
Liver	2-Aminopurine	NA	0.105229	0.180404	0.2706
Liver	3-Amino-4-methylpentanoic acid	NA	1e-06	0.161232	0.5
Liver	N-Acetylhistamine	C05135	0.223278	0.175996	0.065567
Liver	Pyruvate	C00022	1e-06	0.182352	0.5
Liver	Benzoic acid	C00180	0.021352	0.17434	0.45109
Liver	2-Ketocaproic acid	C00902	0.054868	0.163068	0.35454
Liver	3-Methyl-2-oxovaleric acid	C03465	0.054868	0.163068	0.35454
Liver	Ketoleucine	C00233	0.054868	0.163068	0.35454
Liver	p-Toluquinaldine	NA	0.140782	0.176407	0.18515
Liver	omega-Muricholic acid	C17727	1e-06	0.194942	0.5
Liver	2'-Deoxyguanosine 5'-diphosphate (dGDP)	C00361	0.125062	0.1659	0.19208
Liver	Glutathione disulfide	C00127	1e-06	0.172598	0.5
Liver	Allocholic acid	C17737	1e-06	0.194479	0.5
Liver	gamma-Glutamylglutamic acid	C05282	0.192157	0.19805	0.15998
Liver	UDP-N-acetylglucosamine	C00043	0.098837	0.159761	0.2355
Liver	Succinyladenosine	NA	1e-06	0.192745	0.5
Liver	Pro-Gly	NA	0.139329	0.170689	0.17672
Liver	Methylmalonic acid	C02170	1e-06	0.180912	0.5
Liver	Prolylalanine	NA	0.058202	0.161275	0.34267
Liver	Acetylcarnitine (Car(2:0))	C02571	1e-06	0.169483	0.5
Liver	Propionylcarnitine (Car(3:0))	C03017	0.31868	0.186766	0.023737
Liver	L-Alanyl-L-leucine	NA	0.099861	0.171996	0.25949
Liver	N-Acetylalanine	NA	1e-06	0.168517	0.5
Liver	L-Valyl-L-phenylalanine	NA	0.192829	0.174662	0.095844
Liver	Ile-Pro-Ile	NA	0.350937	0.186523	0.011946
Liver	N2,N2-Dimethylguanosine	NA	0.048538	0.177057	0.39037
Liver	2-Methyl-3-hydroxybutyric acid	NA	0.039181	0.180823	0.41555
Liver	Taurolithocholic acid	C02592	0.18404	0.20892	0.20787
Liver	cis-??9,??10-??Epoxystearic acid	C19418	1e-06	0.181814	0.5
Liver	PC(16:0/18:1(9Z))	C13875	1e-06	0.179133	0.5
Liver	Docosapentaenoic acid (DPA)	C16513	0.26982	0.184645	0.040351
Liver	4-Oxoretinol	C16683	0.286103	0.183348	0.034613
Liver	Ursodeoxycholic acid	C07880	1e-06	0.196878	0.5
Liver	beta-Guanidinopropionic acid	C03065	0.081202	0.184796	0.32929
Liver	1-Methylinosine	NA	0.008977	0.176085	0.48013
Liver	DMPO	NA	1e-06	0.166499	0.5
Liver	Isobutyrylcarnitine (Car(4:0))	NA	0.308687	0.191346	0.037947
Liver	9-Oxooctadecanoic acid	NA	1e-06	0.181814	0.5
Liver	Homoarginine	C01924	0.01664	0.170152	0.46015
Liver	Uridine 5'-monophosphate (UMP)	C00105	0.358506	0.18743	0.012024
Liver	Aspartate	C00049	1e-06	0.174304	0.5
Liver	Homoserine	C00263	0.009951	0.182086	0.47949
Liver	Phe-Lys	NA	0.156553	0.176075	0.15732
Liver	Dimethylglycine	C01026	1e-06	0.176999	0.5
Liver	2-Hydroxyethanesulfonic acid	C05123	0.493127	0.207553	0.005512
Liver	2'-O-Methylinosine	NA	0.008977	0.176085	0.48013
Liver	Dodecanoic acid	C02679	0.058219	0.164289	0.34908
Liver	Apigenin	C01477	0.240856	0.192919	0.087274
Liver	p-Toluquinone	NA	1e-06	0.173199	0.5
Liver	Pyrophosphate	C00013	0.236888	0.190824	0.091129
Liver	Cytidine 5'-monophosphate (CMP)	C00055	0.074504	0.189912	0.35292
Liver	sn-Glycerol 3-phosphate	C00093	1e-06	0.158324	0.5
Liver	myo-Inositol	C00137	1e-06	0.171894	0.5
Liver	Gly-Ser	NA	0.020376	0.161285	0.44596
Liver	Ala-Gln	NA	0.148445	0.179392	0.17921
Liver	Allopurinol-1-ribonucleoside	NA	0.086675	0.178097	0.30376
Liver	1-O-Hexadecyl-sn-glycero-3-phosphocholine (LPC(O-16:0/0:0))	C13903	0.39052	0.181805	0.0039587
Liver	LPC(18:2/0:0)	C04100	0.037668	0.169744	0.40793
Liver	PC(P-16:0/0:0)	NA	0.053971	0.197523	0.40424
Liver	Lauroylcarnitine	NA	0.190134	0.18998	0.14196
Liver	7-Ketodeoxycholic acid	NA	0.520493	0.224424	0.01943
Liver	N-Acetylmethionine	C02712	1e-06	0.158842	0.5
Liver	Sph(d18:0)	C00836	1e-06	0.171148	0.5
Liver	2'-Deoxyuridine	C00526	0.376284	0.201607	0.022257
Liver	Linoleoylglycine	NA	1e-06	0.171028	0.5
Liver	alpha-Ketoisovaleric acid	C00141	1e-06	0.189409	0.5
Liver	L-tyrosine-methyl-ester	C03404	0.183114	0.181864	0.12866
Liver	Pelargonic acid	C01601	1e-06	0.173608	0.5
Liver	Linoleamide	NA	1e-06	0.183947	0.5
Liver	4-Hydroxymethylpyrazole	NA	0.087118	0.181962	0.31079
Liver	3-Hydroxypyruvic acid	C00168	1e-06	0.170253	0.5
Liver	N5-acetyl-l-ornithine	NA	0.203274	0.179373	0.10237
Liver	Lysine	C00047	0.009089	0.157502	0.47509
Liver	Phosphorylcholine	C00588	0.134382	0.2007	0.26084
Liver	GDP-fucose	C00325	0.349564	0.188523	0.0163
Liver	Isomaltose	C00252	1e-06	0.169766	0.5
Liver	Pyroglutamic acid	C01879	0.016696	0.169321	0.45965
Liver	Cer(d18:1/16:0)	NA	0.022748	0.157078	0.43666
Liver	N-Acetylmannosamine	C00645	0.367302	0.194689	0.014661
Liver	LPE(18:1(9Z)/0:0)	NA	0.046842	0.175722	0.39106
Liver	3-AMINO-2-PIPERIDONE	NA	1e-06	0.202459	0.5
Liver	Glycolithocholic acid 3-sulfate	C11301	0.088496	0.186957	0.31952
Liver	Allantoin	C01551	0.05365	0.169168	0.36663
Liver	Dimethadione	NA	0.040604	0.187848	0.41964
Liver	Embelin	C10342	1e-06	0.192857	0.5
Liver	4-(Methylamino)butanoic acid	C15987	0.159283	0.178213	0.16218
Liver	Glutaric acid	C00489	0.252229	0.209768	0.12111
Liver	4-Aminobutyric acid (GABA)	C00334	1e-06	0.180057	0.5
Liver	Tris(2,4-di-tert-butylphenyl)phosphate	NA	1e-06	0.17718	0.5
Liver	Inosine 5'-monophosphate (IMP)	C00130	0.321753	0.193217	0.027531
Liver	Glu-Arg	NA	0.011191	0.152859	0.46766
Liver	gamma-Glutamylmethionine	NA	0.113596	0.186058	0.26385
Liver	3-Hydorxy-3-methylglutaric acid	C03761	0.059876	0.172786	0.3565
Liver	PS(18:0/18:2)	NA	0.105359	0.179579	0.26372
Liver	Acetylleucine	C02710	1e-06	0.164382	0.5
Liver	Phe-Trp	NA	0.05336	0.161485	0.35672
Liver	Arabinono-1,4-lactone	C01114	1e-06	0.186006	0.5
Liver	16-Hydroxypalmitic acid	C18218	0.119956	0.179043	0.23448
Liver	2-Hydroxypalmitic acid	NA	0.119956	0.179043	0.23448
Liver	Norleucine	C01933	1e-06	0.164056	0.5
Liver	Leucine	C00123	1e-06	0.164056	0.5
Liver	Mannose	C00159	0.019685	0.165273	0.44999
Liver	Fructose	C02336	0.025882	0.175332	0.44098
Liver	2-Hydroxyhexanedioic acid	C02360	0.059876	0.172786	0.3565
Liver	Glucose 6-phosphate	C00092	1e-06	0.166615	0.5
Liver	Argininosuccinic acid	C03406	0.055615	0.168676	0.36113
Liver	6-Hydroxynorleucine	NA	0.50896	0.192979	0.0012459
Liver	Oleoyl-CoA	C00510	0.096921	0.189748	0.30528
Liver	Sucrose	C00089	0.036557	0.179315	0.42002
Liver	2-methylcitrate	C02225	0.002004	0.172677	0.49542
Liver	Cytidine 5'-diphosphocholine (CDP-choline)	C00307	0.398829	0.180133	0.0036618
Liver	Isoleucine	C16434	1e-06	0.161232	0.5
Liver	Tyrosylglutamic acid	NA	0.090286	0.163513	0.26568
Liver	Glucono-1,5-lactone	C00198	1e-06	0.189553	0.5
Liver	Deoxycholic acid	C04483	1e-06	0.18879	0.5
Liver	3-Hydroxyvaleric acid	NA	0.142321	0.188688	0.21713
Liver	Mannose 1-phosphate	C00636	1e-06	0.166615	0.5
Liver	Mannose 6-phosphate	C00275	1e-06	0.166615	0.5
Liver	Arginine	C00062	1e-06	0.157457	0.5
Liver	Pipecolamide	C19809	0.197302	0.178622	0.10053
Liver	Palmitoyl sphingomyelin	NA	0.31125	0.208153	0.068836
Liver	Monomethyl phthalate	NA	0.104039	0.169232	0.24484
Liver	Ursocholic acid	C17644	1e-06	0.194293	0.5
Liver	2-Ethoxybenzamide	NA	1e-06	0.191016	0.5
Liver	Hyodeoxycholic acid	NA	1e-06	0.19414	0.5
Liver	1-Methylhistidine	C01152	0.453847	0.214344	0.015046
Liver	N-Methyl-L-asparagine	NA	1e-06	0.159018	0.5
Liver	Arg-Phe	NA	0.09525	0.1744	0.27472
Liver	LPC(13:0)	NA	0.404691	0.206764	0.016204
Liver	3-Methyl-1H-pyrazole-4-carbaldehyde	NA	0.083865	0.190299	0.33445
Liver	Azathioprine	C06837	0.053751	0.179963	0.3813
Liver	Crotonoside	NA	0.498859	0.205788	0.0039389
Liver	3-Oxocholic acid	NA	0.451761	0.224799	0.037695
Liver	Malic acid	C00149	1e-06	0.17557	0.5
Liver	Lactose	C00243	1e-06	0.169766	0.5
Liver	N,N-Dimethylarginine (ADMA)	C03626	1e-06	0.168442	0.5
Liver	Glu-Glu	C01425	0.192157	0.19805	0.15998
Liver	Fructose 6-phosphate	C05345	1e-06	0.166615	0.5
Liver	His-Gly	NA	0.225635	0.183023	0.0844
Liver	SM(d18:1/18:0)	C00550	0.228027	0.199902	0.12876
Liver	3-Furoic acid	NA	1e-06	0.197865	0.5
Liver	2-Methylguanosine	NA	0.042622	0.18087	0.40812
Liver	3-hydroxybenzaldehyde	C03067	0.072641	0.181074	0.3414
Liver	4-Hydroxybenzaldehyde	C00633	1e-06	0.174307	0.5
Liver	Proline	C16435	1e-06	0.16659	0.5
Liver	N6,N6,N6-Trimethyllysine	C03793	1e-06	0.194263	0.5
Liver	Threonic acid	C01620	0.220314	0.19744	0.12197
Liver	Allopurinol	NA	0.037826	0.179071	0.41689
Liver	2-Linoleoyl-1-palmitoyl-sn-glycero-3-phosphoethanolamine	NA	0.092992	0.176355	0.28595
Liver	Hyocholic acid	NA	1e-06	0.195136	0.5
Liver	2-Methylbutyrylglycine	NA	1e-06	0.178346	0.5
Liver	Fructose 1-phosphate	C01094	1e-06	0.166615	0.5
Liver	Reduced nicotinamide adenine dinucleotide (NADH)	C00004	0.012005	0.155488	0.46627
Liver	Itaconic acid	C00490	1e-06	0.199183	0.5
Liver	1-Methylguanine	C04152	1e-06	0.183645	0.5
Liver	Alanylalanine (Ala-Ala)	C00993	0.124854	0.188203	0.2432
Liver	Norwogonin	NA	0.240856	0.192919	0.087274
Liver	Cellobiose	C00185	1e-06	0.169766	0.5
Liver	Ribulose 5-phosphate	C00199	0.115101	0.178251	0.23969
Liver	Histidine	C00135	1e-06	0.164253	0.5
Liver	beta-Alanine	C00099	1e-06	0.164439	0.5
Liver	Betaine aldehyde	C00576	0.150666	0.190878	0.20551
Liver	Cer(d18:1/4:0)	NA	0.001474	0.164788	0.49631
Liver	Succinate	C00042	1e-06	0.180912	0.5
Liver	Thiamine	C00378	1e-06	0.165534	0.5
Liver	1-Methylhistamine	C05127	0.315408	0.196965	0.039494
Liver	Kynurenine	C00328	0.124084	0.177619	0.22375
Liver	LPC(18:0/0:0)	NA	0.257642	0.191004	0.066511
Liver	PE(18:0/18:2)	NA	1e-06	0.173316	0.5
Liver	Docebenone	C01349	1e-06	0.170187	0.5
Liver	Chenodeoxycholic acid	C02528	1e-06	0.193649	0.5
Liver	alpha-Muricholic acid	C17647	1e-06	0.194597	0.5
Liver	Tagatose	C00795	0.025882	0.175332	0.44098
Liver	2-Furoic acid	C01546	1e-06	0.197865	0.5
Liver	Histamine	C00388	1e-06	0.166937	0.5
Liver	Nicotinamide riboside (NR)	C03150	0.185026	0.188342	0.14651
Liver	MeAIB	NA	0.239479	0.187247	0.078133
Liver	Phenylalanine	C00079	0.044755	0.15958	0.37761
Liver	3-Hydroxy-4-aminopyridine	NA	1e-06	0.18103	0.5
Liver	Oxypurinol	C07599	0.059213	0.171434	0.35664
Liver	Palmitoylcarnitine (Car(16:0))	C02990	0.187539	0.19763	0.17087
Liver	4-(dimethylamino)butanoate	NA	1e-06	0.161232	0.5
Liver	Caplamin	C02378	1e-06	0.161232	0.5
Liver	beta-Muricholic acid	C17726	1e-06	0.194329	0.5
Liver	2-Hydroxyadenine	NA	0.422991	0.198341	0.0087724
Liver	Turanose	C19636	1e-06	0.169766	0.5
Liver	Mesaconic acid	C01732	1e-06	0.199183	0.5
Liver	Folic acid	C00504	1e-06	0.188612	0.5
Liver	Xanthine	C00385	0.165806	0.184066	0.16424
Liver	1-Methylnicotinamide	C02918	0.118624	0.167741	0.2076
Liver	2-O-Methylcytosine	NA	0.118947	0.173348	0.22293
Liver	Daltogen	C06771	1e-06	0.160748	0.5
Liver	Evocarpine	NA	0.368908	0.204104	0.024545
Liver	Baicalein	NA	0.240856	0.192919	0.087274
Liver	Sarcosine	C00213	1e-06	0.164439	0.5
Liver	Alanine	C00041	1e-06	0.164439	0.5
Liver	Phosphoglycolic acid	C00988	0.358244	0.193421	0.014357
Liver	3-Phosphoglyceric acid	C00597	0.076092	0.160804	0.29427
Liver	Lactate	C01432	0.08344	0.177325	0.30914
Liver	Val-Ile	NA	0.055692	0.165482	0.35649
Liver	Azomycin	C14531	1e-06	0.17947	0.5
Liver	Pyridoxal (Vitamin B6)	C00250	1e-06	0.185683	0.5
Liver	PC(P-18:0/18:1(9Z))	NA	0.045253	0.18147	0.40226
Liver	Glycitin	NA	1e-06	0.17881	0.5
Liver	Phosphate	C00009	0.115912	0.191723	0.27601
Liver	Citric acid	C00158	0.158564	0.178795	0.15804
Liver	Uridine 5'-diphosphate (UDP)	C00015	0.041419	0.15963	0.38689
Liver	Glycolate	C00160	1e-06	0.185822	0.5
Liver	PC(18:0/14:0)	NA	0.118757	0.169788	0.21365
Liver	2-Ketobutyric acid	C00109	1e-06	0.154648	0.5
Liver	Inosine	C00294	0.35468	0.195863	0.019347
Liver	Levulinic acid	NA	0.188029	0.197826	0.16656
Liver	PC(18:0/18:1(9Z))	NA	0.35058	0.189556	0.014672
Liver	Phloroglucinaldehyde	NA	0.250074	0.201207	0.095614
Liver	4-Hydroxyisoleucine	C20802	0.50896	0.192979	0.0012459
Liver	2-Keto-3-deoxygluconic acid	C00204	1e-06	0.170403	0.5
Liver	2-Keto-3-deoxygalactonic acid	C01216	1e-06	0.170403	0.5
Liver	2,4-Dihydroxybutanoic acid	NA	1e-06	0.181858	0.5
Liver	Saccharin	C12283	0.088842	0.174831	0.29158
Liver	o-Tyrosine	NA	1e-06	0.184697	0.5
Liver	2,6-Dihydroxybenzoic acid	C21298	0.250074	0.201207	0.095614
Liver	Reduced nicotinamide adenine dinucleotide phosphate (NADPH)	C00005	1e-06	0.162739	0.5
Liver	Taurocholic acid	C05122	1e-06	0.185195	0.5
Liver	Gly-Val	NA	0.221556	0.180528	0.08419
Liver	2,3-Dihydroxybenzoic acid (Pyrocatechuic acid)	C00196	0.250074	0.201207	0.095614
Liver	LPG(18:1(9Z))	NA	1e-06	0.179616	0.5
Liver	Dehydroascorbic acid (Oxidized vitamin C)	C05422	0.018582	0.177387	0.45895
Liver	Acamprosate (calcium)	NA	1e-06	0.164683	0.5
Liver	Phthalic acid	C01606	1e-06	0.168087	0.5
Liver	Ethylmalonic acid	NA	0.252229	0.209768	0.12111
Liver	Theanine	C01047	0.221556	0.180528	0.08419
Liver	4-Oxohexanoic acid	NA	0.054868	0.163068	0.35454
Liver	Prostaglandin B2 (PGB2)	C05954	0.292011	0.202857	0.064892
Liver	Thymine	C00178	1e-06	0.173866	0.5
Liver	Prostaglandin A2	C05953	0.350247	0.208248	0.038511
Liver	Azetidine-2-carboxylic acid	NA	0.345245	0.200961	0.02913
Liver	Nomifensine	NA	0.054294	0.175887	0.37512
Liver	Isocitric acid	C00311	0.158564	0.178795	0.15804
Liver	AG 1295	NA	0.128651	0.16563	0.18164
Liver	Gentisic acid	C00628	0.250074	0.201207	0.095614
Liver	Ganoderic acid A	NA	1e-06	0.195781	0.5
Liver	Ganoderic acid B	NA	1e-06	0.195781	0.5
Liver	S-Methylmethionine	C05319	0.040173	0.156348	0.38623
Liver	N-Acetyltyrosine	NA	0.108815	0.172984	0.24165
Liver	cis-Jasmone	C08490	0.132156	0.172356	0.19128
Liver	Indigo	NA	1e-06	0.170135	0.5
Liver	Hydroxyphenylacetylglycine	C05596	1e-06	0.161844	0.5
Liver	N-Benzyloxycarbonylglycine	C03710	1e-06	0.162238	0.5
Liver	2-Oxoadipic acid	C00322	0.196928	0.182666	0.11187
Liver	6-tert-Butyl-2H-1,2,4-triazine-3,5-dione	NA	0.220175	0.203636	0.13922
Liver	7-Acetyllycopsamine	NA	0.582341	0.19586	0.00052448
Liver	5-Cyclohexyl-1,3,4-thiadiazol-2-amine	NA	0.253914	0.201101	0.09862
Liver	Pro-Thr	NA	0.06812	0.154131	0.30295
Liver	Etofylline	NA	1e-06	0.178705	0.5
Liver	4-Pyridinylacetic acid	NA	1e-06	0.186076	0.5
Liver	7-Ketocholesterol	NA	0.037056	0.176031	0.4153
Liver	Piperidine	C01746	0.012346	0.161179	0.46748
Liver	Isopongaflavone	NA	0.044969	0.161863	0.37987
Liver	8-Methylquinolin-2(1H)-one	NA	1e-06	0.19553	0.5
Liver	HEPES	NA	0.021216	0.163348	0.44486
Liver	4-Morpholinopropanesulfonic acid	NA	0.104328	0.173279	0.2558
Liver	1,2,3,6-Tetrahydropyridine-4-carboxylic acid	NA	0.102441	0.203116	0.32704
Liver	5-(2-Furyl)-4H-1,2,4-triazol-3-amine	NA	0.213721	0.188043	0.10646
Liver	1-Stearoyl-2-arachidonyl-sn-glycero-3-phosphocholine	NA	0.266777	0.205538	0.090085
Liver	1-(1Z-Octadecenyl)-2-(4Z,7Z,10Z,13Z,16Z,19Z-docosahexaenoyl)-sn-glycero-3-phosphocholine	NA	0.228406	0.193029	0.10747
Liver	2-Oxiraneoctanoic acid, .eta.-hydroxy-3-octyl-	NA	1e-06	0.189964	0.5
Liver	Indoxyl sulfate	NA	0.064269	0.178203	0.35452
Liver	3-Piperidone	NA	0.089381	0.167624	0.27438
Liver	3-Aminobutanoic acid	NA	0.21472	0.17995	0.083669
Liver	Genistin	C09126	0.213101	0.182839	0.090167
Liver	Puerarin	C10524	0.26943	0.181231	0.038064
Liver	2,5-Dihydro-2,4,5-trimethyloxazole	NA	1e-06	0.184368	0.5
Liver	PC(35:4)	NA	0.054671	0.180047	0.3797
Liver	PC(35:3)	NA	0.311814	0.19537	0.035084
Liver	Vitexin	C01460	0.110691	0.168828	0.2277
Liver	1-Aminocyclopentanecarboxylic acid	NA	0.023132	0.162266	0.43914
Liver	3-(2-Aminoethylthio)-2-methylpropionic acid	NA	0.252757	0.20339	0.098436
Liver	Cholesteryl sulfate	C18043	0.196088	0.181853	0.11094
Liver	Pyridine-2,4-diamine	NA	0.171667	0.178708	0.13934
Liver	Melezitose	NA	1e-06	0.181682	0.5
Liver	Aristolodione	NA	1e-06	0.175068	0.5
Liver	(S)-5-Methylhydantoin	NA	0.109672	0.1548	0.19785
Liver	6,4'-Dihydroxyflavone	NA	0.317444	0.208477	0.064821
Liver	D-Leucyl-L-arginine	NA	0.087709	0.168177	0.28095
Liver	His-Ala	NA	0.098836	0.1711	0.26333
Liver	4'-tert-Butyl-2',6'-dimethyl-3',5'-dinitroacetophenone	NA	1e-06	0.179718	0.5
Liver	Difloxacin	NA	0.206727	0.185674	0.10981
Liver	6-Amino-3-methyl-3H-naphtho[1,2,3-de]quinoline-2,7-dione	NA	1e-06	0.195344	0.5
Liver	3'-O-Methylinosine	NA	0.00648	0.175399	0.48557
Liver	4',5,7-Trihydroxy 3,3',6,8-tetramethoxyflavone	NA	1e-06	0.182344	0.5
Liver	N-Methylbenzamide	NA	1e-06	0.186626	0.5
Liver	Kukoamine B	C17616	0.15457	0.19931	0.22289
Liver	Metazamide	NA	1e-06	0.159193	0.5
Liver	Atropic acid	NA	0.057015	0.158964	0.3431
Liver	1-(4-Hydroxyphenyl)-2-methylaminoethanone	NA	1e-06	0.153967	0.5
Liver	Betonicine	C08269	0.351271	0.195063	0.022285
Liver	2-(1-Piperidyl)propan-2-ol	NA	1e-06	0.203254	0.5
Liver	Chrysophanol	C10315	0.126796	0.170934	0.19797
Liver	1-Palmitoyl-2-azelaoylphosphatidylcholine	NA	0.216431	0.167458	0.05686
Liver	Anserine	C01262	0.500802	0.210994	0.0046011
Liver	(1R,5S)-8-Methyl-8-azabicyclo[3.2.1]octan-3-amine	NA	1e-06	0.192366	0.5
Liver	Glycerophospho-N-oleoylethanolamine	NA	0.188096	0.196329	0.1556
Liver	PI(16:0/16:0)	C00626	0.313309	0.185677	0.025657
Liver	N-Oleoyl-D-erythro-sphingosylphosphorylcholine	NA	0.118314	0.178556	0.23725
Liver	Glabrone	NA	0.053153	0.193571	0.4007
Liver	5-Methylisoxazol-3-amine	NA	0.036761	0.17218	0.41254
Liver	9-HPODE	NA	0.151033	0.187059	0.19611
Liver	Tetraethylammonium cation	NA	1e-06	0.194025	0.5
Liver	Phe-Met	NA	0.206539	0.18406	0.10119
Liver	2,4(1H,3H)-Quinazolinedithione	NA	0.271376	0.18853	0.051302
Liver	Glycerophosphoethanolamine	C01233	0.021442	0.176934	0.45222
Liver	Nicotinamide N-oxide	NA	0.051905	0.185902	0.39368
Liver	D-myo-Inositol-3-phosphate	NA	1e-06	0.186044	0.5
Liver	2-Aminopyridine	NA	0.255908	0.178269	0.042861
Liver	12-(Acetyloxy)pimara-7,15-dien-18-oic acid	NA	0.298666	0.20147	0.05503
Liver	1-Hexadecylpyridinium cation	NA	0.28428	0.210449	0.094612
Liver	3-(1-Methyl-1H-pyrazol-5-yl)propanoic acid	NA	0.104757	0.197268	0.3109
Liver	1-Palmitoyl-2-linoleoyl-sn-glycero-3-phosphocholine	NA	1e-06	0.192707	0.5
Liver	5-(Ethoxymethyl)-2-methyl-4-pyrimidinamine	NA	0.449928	0.213085	0.013371
Liver	1-Palmitoyl-2-docosahexaenoyl-sn-glycero-3-phosphocholine	NA	0.036448	0.17841	0.41923
Liver	N-Methyl-L-proline	NA	0.338208	0.187051	0.016377
Liver	3'-O-Methylguanosine	NA	0.042622	0.18087	0.40812
Liver	Glutamate	C00025	0.083295	0.173882	0.30326
Liver	Succinic_anhydride	NA	0.094077	0.176664	0.28305
Liver	9S,15S-Dihydroxy-5Z,13E-prostadienoic acid	NA	1e-06	0.191694	0.5
Liver	7-Hydroxychromanone	NA	0.055629	0.161007	0.34915
Liver	3-tert-Butyl-5-isoxazolylamine	NA	0.217229	0.196248	0.12696
Liver	Val-Ala	NA	0.277311	0.1763	0.029304
Liver	Ile-Ala	NA	0.214684	0.167716	0.058947
Liver	5,6-Dihydroxy-7-methoxyflavone	NA	0.192167	0.19865	0.16188
Liver	cis-7-Hexadecenoic acid	NA	0.491302	0.208954	0.006996
Liver	3-((Ethoxy(hydroxy)phosphoryl)oxy)-2-hydroxypropyl (9Z,12Z)-octadeca-9,12-dienoate	NA	0.36961	0.200096	0.018758
Liver	DL-Norleucine methyl ester	NA	0.060061	0.167557	0.34747
Liver	Gly-His	NA	0.037955	0.159588	0.39648
Liver	2,6-Di-tert-butylphenol	NA	0.036466	0.193039	0.43252
Liver	5-Hydroxy-3,4-dihydro-2(1H)-quinolinone	NA	1e-06	0.167155	0.5
Liver	LPI(18:0)	NA	0.30522	0.186332	0.026483
Liver	Timonacic	NA	0.231981	0.199934	0.11279
Liver	LPC(O-18:1)	NA	0.332166	0.190049	0.021225
Liver	LPC(O-18:0)	NA	0.204503	0.192774	0.12784
Liver	LPC(16:1)	NA	1e-06	0.181307	0.5
Liver	Oxohexadecadienoylcarnitine	NA	0.516594	0.19024	0.00076355
Liver	Oxopalmitoleylcarnitine	NA	0.384323	0.194026	0.014055
Liver	PC(38:6)	NA	0.059861	0.178325	0.36493
Liver	N6-Acetyllysine	C02727	0.13181	0.18414	0.22315
Liver	PC(33:0)	NA	0.188806	0.177936	0.11193
Liver	PC(31:1)	NA	0.088612	0.175285	0.29277
Liver	PC(37:5)	NA	0.297517	0.192796	0.044852
Liver	PC(35:5)	NA	0.32176	0.193718	0.030976
Liver	PC(34:2)	NA	0.256677	0.21043	0.11856
Liver	PC(31:0)	NA	0.31746	0.196936	0.036055
Liver	4-Hydroxy-3',6-dimethoxy-5'-methylspiro[1-benzofuran-2,4'-cyclohex-2-ene]-1',3-dione	NA	0.029415	0.163426	0.42321
Liver	2-(2,6-Dimethylmorpholin-4-yl)ethanol	NA	0.25175	0.196149	0.091215
Liver	7-Chloro-8-methyl-2-(2-pyridinyl)-4-quinolinecarboxylic acid	NA	0.336279	0.196423	0.030521
Liver	1,3-Dimethyl-6-(propylamino)-2,4(1H,3H)-pyrimidinedione	NA	0.429847	0.193044	0.0053208
Liver	Creatine	C00300	0.081202	0.184796	0.32929
Liver	Ser-Ser	NA	0.25375	0.194149	0.076467
Liver	2-(Naphthalen-1-yl)-1H-1,3-benzodiazole	NA	0.108043	0.191113	0.28829
Liver	Norbuprenorphine glucuronide	NA	0.044893	0.154308	0.37024
Liver	Val-His	NA	1e-06	0.172025	0.5
Liver	Thr-Ala	NA	0.090969	0.189775	0.3173
Liver	Succinic_acid_semialdehyde	NA	1e-06	0.185216	0.5
Liver	Val-Gln	NA	1e-06	0.176608	0.5
Liver	Nelarabine__	NA	0.029012	0.18026	0.43751
Liver	4,5-DIDEMETHYLSIMMONDSIN	NA	1e-06	0.174756	0.5
Liver	1-Isopropyl-1H-benzimidazole-5-carboxylic acid	NA	1e-06	0.157639	0.5
Liver	alpha-Ketoglutaric acid (alpha-KG)	C00026	0.214579	0.184067	0.093422
Liver	Ile-Gly	NA	0.140115	0.181168	0.19996
Liver	.beta.-D-Glucopyranosiduronic acid, 4-(7-hydroxy-4-oxo-4H-1-benzopyran-3-yl)phenyl	NA	0.29164	0.198042	0.054682
Liver	3-Hydroxy-4-methyl-6H-benzo[c]chromen-6-one	NA	1e-06	0.163068	0.5
Liver	Ile-Thr	NA	0.038835	0.165881	0.40067
Liver	Glycerophospho-N-palmitoylethanolamine	NA	0.412644	0.205616	0.013343
Liver	6-(3-Chloro-4-methylanilino)-2,4(1H,3H)-pyrimidinedione	NA	0.037785	0.174211	0.4121
Liver	[2-[docosa-7.10.13.16-tetraenoyloxy]-3-(octadecanoyloxy)propoxy]({[2.3.4.5.6-pentahydroxycyclohexyl]oxy})phosphinic acid	NA	1e-06	0.200136	0.5
Liver	N-Nervonoyl-D-erythro-sphingosylphosphorylcholine	NA	0.14135	0.201525	0.25487
Liver	Ile-Trp	NA	0.194921	0.174517	0.09601
Liver	D-Ribose	NA	0.000273	0.172079	0.49937
Liver	Uric acid	C00366	1e-06	0.189724	0.5
Liver	1-Docosahexaenoyl-2-stearoyl-sn-glycero-3-phosphocholine	NA	0.170242	0.179081	0.14236
Liver	Dorzolamide	NA	0.37358	0.199966	0.018989
Liver	N-Methyl-N-(methylsulfonyl)glycine	NA	0.016082	0.170487	0.46157
Liver	Dimethylethanolamine	C04308	0.045505	0.179199	0.39929
Liver	Gly-Thr	NA	1e-06	0.180125	0.5
Liver	N-Formylglycine	NA	1e-06	0.175225	0.5
Liver	CROTONIC ACID	NA	0.017317	0.163046	0.45503
Liver	1-Palmitoyl-2-hydroxy-sn-glycero-3-phospho-(1'-rac-glycerol)	NA	0.279354	0.207794	0.090544
Liver	Threoninyl-Serine	NA	0.235519	0.185079	0.07529
Liver	1,2-Dipalmitoleoyl-sn-glycero-3-phosphocholine	NA	0.076183	0.180026	0.33239
Liver	2-Aminobutyric acid	C02356	0.346192	0.189735	0.016285
Liver	3-Cyclohexyl-2-hydroxypropanoic acid	NA	0.129425	0.177884	0.21282
Liver	Val-Gly	NA	0.398223	0.185954	0.0046241
Liver	alpha-Keto-gamma-(methylthio)butyric_acid	NA	0.066236	0.168469	0.33353
Liver	Val-Thr	NA	0.219869	0.17271	0.062602
Liver	2,6-ditert-butyl-4-methylphenol	NA	0.097179	0.171796	0.26638
Liver	2-Cyano-L-phenylalanine	NA	1e-06	0.196196	0.5
Liver	(Z)-6-Octadecenoic acid	NA	0.456236	0.202857	0.006554
Liver	1-(1Z-Octadecenyl)-2-(5Z,8Z,11Z,14Z-eicosatetraenoyl)-sn-glycero-3-phosphocholine	NA	0.265685	0.196801	0.06764
Liver	(9Z,11S,16S)-1-Acetoxy-9,17-octadecadiene-12,14-diyne-11,16-diol	NA	0.302307	0.171728	0.015715
Liver	Laurylsulfuric acid	NA	0.055409	0.174944	0.37078
Liver	Xanthosine	C01762	1e-06	0.17678	0.5
Liver	4-(4-Piperidinyl)morpholine	NA	1e-06	0.179342	0.5
Liver	PC(38:5)	NA	0.118126	0.192925	0.26709
Liver	Maltotetraose	C02013	0.086491	0.163573	0.27467
Liver	CDP-Ethanolamine	C00570	0.552688	0.192974	0.0005913
Liver	alpha-C-Mannosyltryptophan	NA	0.479659	0.194737	0.0033629
Liver	Eicoseneoylcarnitine	NA	0.064794	0.181935	0.3599
Liver	PC(36:5)	NA	1e-06	0.175267	0.5
Liver	Marimastat	NA	0.301837	0.177467	0.01875
Liver	PC(34:3)	NA	0.170388	0.180313	0.1451
Liver	Dulxanthone_E	NA	0.180732	0.176415	0.12005
Liver	Glyceric acid	C00258	1e-06	0.17199	0.5
Liver	Gly-Pro-Arg	NA	1e-06	0.157707	0.5
Liver	Arg-Pro-Pro	NA	0.024079	0.163343	0.43734
Liver	Arg-Gln	NA	0.394462	0.196663	0.010515
Liver	5-Nitro-N-(3-pyridinylmethyl)-2-furamide	NA	1e-06	0.171861	0.5
Liver	Albafuran_B	NA	0.364104	0.202673	0.02966
Liver	N,N-Dimethyl-L-valine	NA	0.369796	0.19856	0.017815
Liver	L-Isoserine	NA	0.021594	0.157972	0.4405
Liver	Coptisine cation	NA	1e-06	0.172972	0.5
Liver	Adenylyl(3'-5')cytidine	NA	0.246806	0.190281	0.081174
Liver	Flavokawain A	NA	0.453256	0.194764	0.0047123
Liver	Taurine	C00245	1e-06	0.199341	0.5
Liver	Ser-Gln	NA	0.184639	0.176495	0.11552
Liver	2-[4-[4-(4-Amidinophenyl)piperazino]piperidino]acetic acid	NA	0.531819	0.217101	0.0066557
Liver	Ser-Gly	NA	1e-06	0.17499	0.5
Liver	N~1~-Methyl-4-nitro-1,2-benzenediamine	NA	1e-06	0.169473	0.5
Liver	4',4''',5,5'',7,7''-hexahydroxy-3,8''-biflavone	NA	0.026199	0.173215	0.43893
Liver	Thr-Thr	NA	0.034572	0.170969	0.41654
Liver	Methylacetate	NA	1e-06	0.174645	0.5
Liver	4-Ethoxy-4-oxobut-2-enoic acid	NA	1e-06	0.184793	0.5
Liver	Tyr-His	NA	0.007278	0.164612	0.48161
Liver	Chrysin	C10028	1e-06	0.179578	0.5
Liver	Leu-Ile	NA	0.15003	0.16686	0.14561
Liver	Pantothenic acid	C00864	1e-06	0.148872	0.5
Liver	3-Heptanone, 1,7-bis(3,4-dihydroxyphenyl)-6-methoxy-	NA	1e-06	0.168259	0.5
Liver	DL-2-Methylglutamic acid	NA	1e-06	0.175314	0.5
Liver	2-Hydroxy-6-methylquinoline-3-carbaldehyde	NA	1e-06	0.158008	0.5
Liver	7,3'-Dimethoxy-3-hydroxyflavone	NA	1e-06	0.158514	0.5
Liver	(S)-Nitroblebbistatin	NA	0.016122	0.162738	0.45812
Liver	2-Methylbutylamine	NA	1e-06	0.157305	0.5
Liver	Ile-Pro	NA	0.11892	0.163717	0.19867
Liver	1,10-Dihydroxy-8-(hydroxymethyl)naphtho[1,2-c]isochromen-6-one	NA	0.134458	0.181606	0.2107
Liver	1-Palmitoyl-2-linoleoyl-sn-glycero-3-phosphate	NA	0.119654	0.191828	0.2662
Liver	Phe-Gly	NA	0.125517	0.175698	0.21406
Liver	Hexanoylcarnitine (Car(6:0))	NA	0.263103	0.200357	0.086413
Liver	Apigenin 7-glucuronide	NA	0.316753	0.187406	0.0254
Liver	N-(3-Chlorobenzyl)-9H-purin-6-amine	NA	0.073734	0.187905	0.35068
Liver	Roflumilast	NA	0.017046	0.171171	0.45966
Liver	5-Methyl-2-oxo-1,3-oxazolidine-4-carboxylic acid	NA	1e-06	0.178246	0.5
Liver	Protoporphyrin IX	C02191	1e-06	0.196678	0.5
Liver	3-(2-Chlorophenyl)-1H-pyrazol-5-amine	NA	0.111693	0.172837	0.23729
Liver	4-Acetyl-3-ethyl-5-methyl-N-{2-methyl-5-[(methylamino)sulfonyl]phenyl}-1H-pyrrole-2-carboxamide	NA	0.032837	0.166347	0.41653
Liver	10-Hydroxy-2,4b,8-trimethyl-2-(2-((3,4,5-trihydroxy-6-(hydroxymethyl)tetrahydro-2H-pyran-2-yl)oxy)ethyl)dodecahydro-4a,10a-epoxyphenanthrene-8-carboxylic acid	NA	0.501083	0.21812	0.01222
Liver	1,2-Dilinoleoyl-sn-glycero-3-phosphoethanolamine	NA	1e-06	0.193449	0.5
Liver	1-Oleoyl-2-palmitoyl-sn-glycero-3-phosphocholine	NA	1e-06	0.16482	0.5
Liver	Guanine	C00242	0.422991	0.198341	0.0087724
Liver	1-Hexadecyl-2-(9Z-octadecenoyl)-sn-glycero-3-phosphocholine	NA	0.259758	0.202013	0.09154
Liver	1-O-Hexadecyl-2-O-(4Z,7Z,10Z,13Z,16Z,19Z-docosahexaenoyl)-sn-glyceryl-3-phosphorylcholine	NA	0.303903	0.209147	0.073325
Liver	N-Acetyl-D-galactosamine 4-sulfate	NA	0.437636	0.192002	0.0051192
Liver	6-Oxocativic acid	NA	0.224181	0.210895	0.15484
Liver	1-Stearoyl-2-linoleoyl-sn-glycero-3-phosphocholine	NA	0.315354	0.191103	0.033513
Liver	Cohibin_D	NA	0.29764	0.198683	0.055485
Liver	3-Methyl-.gamma.-butyrolactone	NA	0.162899	0.194092	0.1967
Liver	Luteolin_4'-sulfate	NA	0.546216	0.200523	0.0010944
Liver	Bicifadine	NA	0.069343	0.168973	0.32612
Liver	Maltopentaose	NA	1e-06	0.176704	0.5
Liver	Val-Met	NA	0.191772	0.189475	0.13778
Liver	Oxooctenoylcarnitine	NA	0.291166	0.193006	0.041226
Liver	LPI(20:4)	NA	0.340663	0.192232	0.020272
Liver	Oxododecanoylcarnitine	NA	0.14638	0.200222	0.24135
Liver	LPE(P-16:0)	NA	0.357892	0.203415	0.025208
Liver	LPC(22:5)	NA	0.282628	0.202379	0.073642
Liver	PC(20:1)	NA	0.080715	0.180793	0.32232
Liver	LPC(32:0)	NA	0.470031	0.196185	0.0030764
Liver	PC(38:7)	NA	1e-06	0.193071	0.5
Liver	Palmitoylglycine	NA	0.059503	0.171603	0.3554
Liver	DL-Norvaline	NA	0.125213	0.177931	0.21675
Liver	7-Methylguanine	C02242	1e-06	0.183645	0.5
Liver	Apigenin-7-O-glucoside	NA	0.087136	0.167544	0.28059
Liver	Methyl 6-hydroxypyrimidine-4-carboxylate	NA	0.066873	0.176206	0.34429
Liver	Erlose	NA	1e-06	0.177962	0.5
Liver	Glycyrrhizic Acid, Ammonium Salt	NA	1e-06	0.16902	0.5
Liver	trans-Resveratrol_3,5-disulfate	NA	0.04677	0.17641	0.3932
Liver	Arg-Val	NA	0.10337	0.163594	0.23159
Liver	N-Nitroso-N-methyl-3-aminopropionic acid	NA	0.029429	0.152937	0.41395
Liver	Apigeninidin cation	NA	0.264105	0.205522	0.098158
Liver	Ser-His	NA	0.272156	0.183657	0.044359
Liver	O-Desarylranolazine	NA	1e-06	0.17481	0.5
Liver	Adenine	C00147	0.113684	0.172237	0.23248
Liver	5-(1-Pyrrolidinylsulfonyl)-2-pyridinylamine	NA	0.050502	0.181707	0.39165
Liver	Thr-His	NA	0.065402	0.176344	0.34972
Liver	leonurine	NA	1e-06	0.184251	0.5
Liver	Methyl 4-(trifluoromethyl)benzoylacetate	NA	0.079413	0.184387	0.3325
Liver	Kanzonol_F	NA	0.511005	0.204252	0.0048351
Liver	5Z,8Z,11Z,14Z-Eicosatetraenoic acid, 3-theinylmethyl ester	NA	0.069097	0.165416	0.32291
Liver	Piperazine-N,N'-bis(2-hydroxypropanesulfonic acid)	NA	0.138735	0.179824	0.19913
Liver	4-(4-Chlorophenyl)-6-phenyl-2-thioxo-1,2-dihydro-3-pyridinecarbonitrile	NA	0.083356	0.185752	0.32608
Liver	Leu-His	NA	1e-06	0.174705	0.5
Liver	3-Hydroxy-6H-benzo[c]chromen-6-one	NA	1e-06	0.161814	0.5
Liver	Taurohyodeoxycholic acid	NA	0.041371	0.188191	0.41797
Liver	Val-Ser	NA	1e-06	0.164587	0.5
Liver	7H-[1,2,4]Triazolo[4,3-b][1,2,4]triazole-3,7-diamine	NA	1e-06	0.180365	0.5
Liver	D-SEDOHEPTULOSE	NA	0.142578	0.163502	0.14784
Liver	Cylindrospermopsin	NA	0.145032	0.189168	0.21477
Liver	2-Methylpropanamine	NA	1e-06	0.205041	0.5
Liver	Benzenepropanoic acid, 4-[[(3-phenoxyphenyl)methyl]amino]-	NA	0.105762	0.161958	0.22306
Liver	1,3,5-Tris(4-hydroxyphenyl)benzene	NA	1e-06	0.164553	0.5
Liver	Leu-Met	NA	0.079759	0.162816	0.28953
Liver	Ile-Phe	NA	0.245574	0.184259	0.061799
Liver	4-Chloro-5,6,7,8-tetrahydroquinazolin-2-amine	NA	0.155201	0.182389	0.17739
Liver	Sphingosine	C00319	0.152068	0.190624	0.20562
Liver	L-(-)Sorbose	NA	0.15319	0.181535	0.17449
Liver	4,4,7a-Trimethyl-3a,5,6,7-tetrahydro-3H-indene-1-carboxylic acid	NA	1e-06	0.167055	0.5
Liver	3-Hydroxy-b,e-caroten-3'-one	NA	0.172959	0.172756	0.12331
Liver	1,2-Dioleoyl-rac-glycerol	NA	0.386315	0.178268	0.0045251
Liver	N-Methylpropionamide	NA	0.114858	0.178026	0.24296
Liver	2,2'-Iminodiacetic acid	C19911	0.409634	0.207461	0.01418
Liver	Linoleoylcarnitine	NA	0.372219	0.19616	0.019291
Liver	Heptadecadienoylcarnitine	NA	0.124549	0.179169	0.22377
Liver	PC(37:6)	NA	0.415406	0.202257	0.013951
Liver	PE(34:2)	NA	1e-06	0.181078	0.5
Liver	Nicotinamide	C00153	0.081722	0.179985	0.3196
Liver	LNT	NA	0.30971	0.183615	0.027978
Liver	1-Amino-9,10-dioxo-4-(phenylamino)-9,10-dihydroanthracene-2-sulfonic acid	NA	1e-06	0.171143	0.5
Liver	Isoglobotriaose (iGb3)	NA	1e-06	0.183805	0.5
Liver	2,4-Bis(4-hydroxyphenyl)cyclobutane-1,3-dicarboxylic acid	NA	0.493404	0.195349	0.0025562
Liver	Perseitol	NA	0.504875	0.192802	0.0010144
Liver	Thr-Ser	NA	0.080577	0.181543	0.32294
Liver	Pro-Pro	NA	0.022729	0.163163	0.44073
Liver	N5-(1-Iminoethyl)-L-ornithine	NA	1e-06	0.171337	0.5
Liver	2',3'-Isopropylideneguanosine	NA	0.016966	0.178138	0.463
Liver	Macluraxanthone	NA	0.152053	0.173185	0.15761
Liver	Caprolactam	C06593	1e-06	0.165758	0.5
Liver	Corydine	NA	1e-06	0.165448	0.5
Liver	8-OH-dG	NA	0.420867	0.205377	0.012672
Liver	Phe-Gln	NA	0.083218	0.165774	0.28695
Liver	2-(4-Amino-1-piperidinyl)acetamide	NA	1e-06	0.173907	0.5
Liver	Creatine, ethyl ester	NA	0.202561	0.176886	0.088438
Liver	3,5,9-Trioxa-4-phosphatetracosan-1-aminium, 7-(acetyloxy)-24-carboxy-4-hydroxy-N,N,N-trimethyl-, inner salt, 4-oxide, (R)-	NA	0.042846	0.177695	0.40348
Liver	Montecristin	NA	0.147672	0.192513	0.21782
Liver	5-Methyl-1H-pyrazole-3-carbaldehyde	NA	0.083702	0.179476	0.31188
Liver	Cassythicine	C09389	0.151025	0.170763	0.15129
Liver	4'-Hydroxychalcone	NA	0.174211	0.187334	0.15748
Liver	Adenosine	C00212	0.230261	0.181967	0.072833
Liver	cis-11-Eicosenoic acid	C16526	1e-06	0.183248	0.5
Liver	4-Hydroxychalcone	C14231	1e-06	0.181084	0.5
Liver	1-(beta-D-Ribofuranosyl)-1,4-dihydronicotinamide	C15497	0.301555	0.192144	0.041915
Liver	1-(1Z-Octadecenyl)-2-(4Z,7Z,10Z,13Z,16Z,19Z-docosahexaenoyl)-sn-glycero-3-phosphoethanolamine	NA	0.33403	0.20312	0.0413
Liver	1,2-Diarachidonoyl-sn-glycero-3-phosphocholine	NA	1e-06	0.18651	0.5
Liver	1,2-Dilinoleoyl-sn-glycero-3-phospho-(1'-rac-glycerol)	NA	0.138062	0.176735	0.18995
Liver	Puerariaglycoside 3	NA	0.001034	0.159282	0.49725
Liver	LPS(18:0)	NA	0.370187	0.203196	0.024064
Liver	LPI(18:2)	NA	1e-06	0.166893	0.5
Liver	Heptadecenoylcarnitine	NA	0.271245	0.19757	0.066656
Liver	PC(35:2)	NA	0.232587	0.202443	0.11614
Liver	Phenacetin	C07591	1e-06	0.174812	0.5
Liver	PC(34:4)	NA	0.036313	0.187067	0.42788
Liver	N-Oleoyl glycine	NA	0.099571	0.186463	0.2916
Liver	6.beta.-Hydroxyfluoxymesterone	NA	0.349638	0.20133	0.028006
Liver	Fuziline	NA	0.046643	0.1644	0.37861
Liver	Thiazovivin	NA	0.287258	0.21793	0.10574
Liver	Neouralenol	NA	0.237035	0.19009	0.08416
Liver	Ile-Glu	NA	1e-06	0.175161	0.5
Liver	Ruxolitinib	NA	0.121349	0.184934	0.24828
Liver	Tricyclo[3.3.1.1(3,7)]decane-1-carboxamide, N-[2-(benzoylamino)-6-benzothiazolyl]-	NA	0.478144	0.197883	0.0028122
Liver	Benzenesulfonamide, N-[2-[[[3-(4-chlorophenyl)-2-propen-1-yl]methylamino]methyl]phenyl]-4-methoxy-	NA	1e-06	0.191545	0.5
Liver	Cer(d18:1/18:0)	NA	0.123362	0.161313	0.18359
Liver	Thr-Val	NA	0.12269	0.168341	0.20211
Liver	Ganglioside-GM3(d18:1/16:0)	NA	0.236616	0.189506	0.088011
Liver	Ile-Ser	NA	0.083778	0.16447	0.28199
Liver	Buprenorphine	C08007	0.299173	0.189587	0.034268
Liver	1-Palmitoyl-2-arachidonoyl-sn-glycero-3-phosphoserine	NA	1e-06	0.184799	0.5
Liver	Beta-Ecdysterone	NA	0.498009	0.208939	0.0036958
Liver	2-Ethylbutan-1-amine	NA	1e-06	0.17451	0.5
Liver	2-Arachidonoyl-1-palmitoyl-sn-glycero-3-phosphoethanolamine	NA	0.274478	0.184607	0.042554
Liver	2-Amino-6-propyl-1H-pyrimidin-4-one	NA	0.292971	0.180358	0.024898
Liver	2-Docosahexaenoyl-1-palmitoyl-sn-glycero-3-phosphoethanolamine	NA	0.236958	0.191541	0.086153
Liver	Tetradecyl sulfate (sodium)	NA	0.313031	0.192591	0.032959
Liver	1-(1Z-Octadecenyl)-2-(5Z,8Z,11Z,14Z-eicosatetraenoyl)-sn-glycero-3-phosphoethanolamine	NA	0.132987	0.18787	0.23156
Liver	L-Serine methyl ester	NA	0.142636	0.173313	0.17419
Liver	DL-Threonine methyl ester	NA	0.202507	0.169117	0.072053
Liver	N-Palmitoyltaurine	NA	0.269099	0.194112	0.062724
Liver	N-Oleoyl-D-erythro-sphinganine	NA	0.112971	0.158618	0.19972
Liver	5-(3-Chlorophenyl)-5-methylimidazolidine-2,4-dione	NA	0.041567	0.178846	0.40796
Liver	(S)-3,4-Dihydroxybutyric acid (lithium hydrate)	NA	1e-06	0.163766	0.5
Liver	4-Hydroxyglutamic acid	C05947	1e-06	0.165559	0.5
Liver	Hexadecadienedioylcarnitine	NA	0.505614	0.195586	0.0015686
Liver	PS(18:1/18:1)	NA	0.101806	0.158716	0.22418
Liver	Ile-Leu	NA	0.15003	0.16686	0.14561
Liver	PC(42:11)	NA	0.086521	0.192394	0.33305
Liver	PC(36:3)	NA	0.072174	0.182101	0.34379
Liver	Artemisetin	NA	0.207801	0.210344	0.17573
Liver	N-Acetylglucosaminylasparagine	NA	1e-06	0.172205	0.5
Liver	CYCLOPENTANONE	NA	0.338376	0.205583	0.040371
Liver	2-(4-Bromophenyl)-8-methyl-4-quinolinecarboxylic acid	NA	0.024024	0.183901	0.45083
Liver	Argininic_acid	NA	1e-06	0.172471	0.5
Liver	2-Amino-4-(3-hydroxyphenyl)-7-nitro-4H-chromene-3-carbonitrile	NA	0.63446	0.192812	0.00013605
Liver	6-Fluoro-4-hydroxycoumarin	NA	1e-06	0.192701	0.5
Liver	Isosaxalin	NA	1e-06	0.199749	0.5
Liver	Maltose	C00208	0.036557	0.179315	0.42002
Liver	Statine	NA	0.235954	0.207074	0.13789
Liver	1-Palmitoyl-2-thiopalmitoyl phosphatidylcholine	NA	0.211528	0.185524	0.10373
Liver	Diacetone_alcohol	NA	1e-06	0.168694	0.5
Liver	Decenedioylcarnitine	NA	0.779391	0.204487	6.039e-05
Liver	Decatetraenoylcarnitine	NA	0.148496	0.18182	0.1887
Liver	Allose	C01487	0.185885	0.180443	0.12333
Liver	Lys-Leu	NA	1e-06	0.200885	0.5
Liver	1H-Pyrrole-2,5-dione, 3-(2,4-dichlorophenyl)-4-(1-methyl-1H-indol-3-yl)-	NA	0.304086	0.191844	0.033997
Liver	2-{1-[(2-Methoxy-5-pyrimidinyl)methyl]-3-piperidinyl}-6-(2-thienyl)-4-pyrimidinol	NA	0.082118	0.162524	0.28231
Liver	2S-Amino-4-phosphonobutyric acid	NA	1e-06	0.184158	0.5
Liver	Cholic acid	C00695	1e-06	0.19438	0.5
Liver	(Diethylamino)(oxo)acetic acid	NA	1e-06	0.199586	0.5
Liver	L-isoleucyl-L-proline	NA	0.124156	0.179649	0.22522
Liver	3(2H)-Pyridazinone, 4-chloro-5-(4-morpholinyl)-	NA	0.32022	0.218573	0.077509
Liver	2,3',4,5'-Tetramethoxystilbene	NA	1e-06	0.16332	0.5
Liver	Zeatin	NA	0.029997	0.150227	0.40983
Liver	D-myo-Inositol, 1-[2-hydroxy-3-[(1-oxo-9,12-octadecadienyl)oxy]propyl hydrogen phosphate], [S-(Z,Z)]-	NA	0.121495	0.17952	0.23289
Liver	LysoPC(0:0/18:0)	NA	0.283	0.196388	0.057825
Liver	4-Chloro-6-(1H-imidazol-1-yl)pyrimidine	NA	0.116826	0.203349	0.30407
Liver	2-Docosahexaenoyl-1-stearoyl-sn-glycero-3-phosphoserine	NA	0.059477	0.163391	0.34258
Liver	3-(2-Ethylhexoxy)propan-1-amine	NA	1e-06	0.175856	0.5
Liver	N-acetyldopamine	NA	0.183114	0.181864	0.12866
Liver	Mupirocin	C11758	0.156519	0.209533	0.25143
Liver	N-Oleoyl-L-serine	NA	0.054949	0.179368	0.37734
Liver	Probucol	C07373	0.215261	0.206166	0.15123
Liver	Alfuzosin	NA	1e-06	0.166894	0.5
Liver	3-Oxo-2-[3-(trifluoromethyl)phenyl]-2,3-dihydro-1H-isoindole-4-carboxylic acid	NA	1e-06	0.178237	0.5
Liver	4-{[4-(Acetyloxy)benzoyl]amino}benzoic acid	NA	0.315863	0.22184	0.094547
Liver	L-Arginine-7-amido-4-methylcoumarin	NA	0.297377	0.204619	0.064522
Liver	3-(4-Bromoanilino)-5,5-dimethyl-2-cyclohexen-1-one	NA	1e-06	0.191269	0.5
Liver	Ser-Asn	NA	0.083608	0.173199	0.30114
Liver	Thr-Asn	NA	0.081024	0.179823	0.31991
Liver	Thiamine monophosphate	C01081	0.488124	0.202189	0.0059929
Liver	Corylin	NA	1e-06	0.151199	0.5
Liver	COUMARIN	NA	1e-06	0.166901	0.5
Liver	6-(Pyridin-4-ylmethylthio)-7H-purine	NA	0.016569	0.190077	0.46888
Liver	Gln-Tyr	NA	1e-06	0.168945	0.5
Liver	Dihydroxyacetone_Phosphate_Acyl_Ester	NA	0.073302	0.188131	0.35142
Liver	1-Chloro-3-(triphenylphosphoranylidene)acetone	NA	1e-06	0.156613	0.5
Liver	Karanjin	NA	0.136209	0.178817	0.20121
Liver	Methanone, [1-(3-fluoropentyl)-1H-indol-3-yl]-1-naphthalenyl-	NA	0.008332	0.166805	0.47946
Liver	4-Chloro-5,7-diphenyl-7H-pyrrolo[2,3-d]pyrimidine	NA	0.277618	0.199588	0.066952
Liver	1-Stearoyl-2-arachidonoyl-sn-glycero-3-phosphoserine	NA	1e-06	0.178715	0.5
Liver	Carnosine	C00386	0.606237	0.228155	0.0060397
Liver	Pyrrolidine-3-carboxylic acid	NA	0.067372	0.164088	0.32418
Liver	1-[(Dimethylamino)carbonyl]-3-piperidinecarboxylic acid	NA	0.086221	0.17519	0.29977
Liver	.delta.-Decalactone	NA	1e-06	0.16607	0.5
Liver	Tetraglyme	NA	1e-06	0.169667	0.5
Liver	LPI(18:1)	NA	0.53541	0.218798	0.0060606
Liver	(4-Oxo-1,2,3-benzotriazin-3(4H)-yl)acetic acid	NA	0.259603	0.209946	0.11153
Liver	5-(4-Methoxyphenyl)-7-(trifluoromethyl)pyrazolo[1,5-a]pyrimidine-2-carboxylic acid	NA	0.099256	0.187766	0.29806
Liver	5,7,3',4',5'-Pentahydroxyflavone	NA	0.058155	0.153866	0.33157
Liver	6-(3,5-Dimethyl-1H-pyrazol-1-yl)-3(2H)-pyridazinone	NA	0.331004	0.195407	0.026992
Liver	7-Hydroxy-4-(3-trifluoromethylphenyl)coumarin	NA	0.021975	0.169951	0.44695
Liver	Creatinine	C00791	0.118563	0.184984	0.24924
Liver	Flavin adenine dinucleotide (FAD)	C00016	0.307632	0.204555	0.058559
Liver	7-Keto-8-aminopelargonic acid	NA	1e-06	0.20176	0.5
Liver	9-Methylxanthine	NA	1e-06	0.173015	0.5
Liver	Diisopropyl_sulfide	NA	0.273907	0.194783	0.055724
Liver	N-Acetyl-D-galactosaminitol	NA	0.295374	0.203132	0.062802
Liver	Polyoxyethylene_(600)_mono-_ricinoleate	NA	0.318252	0.187547	0.022842
Liver	4-Ethyl-5-(2-thienyl)-4H-1,2,4-triazol-3-yl hydrosulfide	NA	1e-06	0.17686	0.5
Liver	Veratraldehyde, azine	NA	0.151291	0.1701	0.1509
Liver	Isoleucyl-Threonine	NA	0.181225	0.169897	0.10228
Liver	Myristoleate	NA	0.505909	0.206392	0.004632
Liver	Ethephon	NA	0.008497	0.151364	0.47511
Liver	Asparagine	C00152	0.287963	0.186462	0.035851
Liver	[2-(Trifluoromethyl)-1,3-thiazol-4-yl]methanol	NA	1e-06	0.187088	0.5
Liver	LPE(O-18:2)	NA	0.164656	0.181792	0.15315
Liver	Arachidonic sulfonic acid	NA	0.165499	0.171014	0.12864
Liver	Arg-Pro	NA	0.131702	0.171918	0.19211
Liver	Medicagenic acid	NA	0.010099	0.159499	0.47287
Liver	1,6-Anhydro-.beta.-D-glucose	NA	1e-06	0.192235	0.5
Liver	.beta.-Alanylglycine	NA	1e-06	0.161448	0.5
Liver	Zopiclone_N-oxide	NA	0.082335	0.190438	0.33877
Liver	Cilastatin	C01675	0.362664	0.179501	0.0063827
Liver	N-Acetylgalactosamine_6-sulfate	NA	0.108353	0.178135	0.25742
Liver	Malonic acid	C00383	1e-06	0.170253	0.5
Liver	(3.beta.,5.Xi.,9.Xi.,22.beta.)-22-Hydroxyolean-12-en-3-yl 6-deoxyhexopyranosyl-(1->2)hexopyranosyl-(1->2)hexopyranosiduronic acid	NA	0.171157	0.185017	0.15334
Liver	1-O-Hexadecyl-2-O-(2E-butenoyl)-sn-glyceryl-3-phosphocholine	NA	0.175165	0.193042	0.17076
Liver	3,4-Diamino-1-benzenesulfonic acid	NA	1e-06	0.177034	0.5
Liver	6-Methyl-2-thiouracil	NA	0.032363	0.169336	0.42079
Liver	2-Docosahexaenoyl-1-stearoyl-sn-glycero-3-phosphoethanolamine	NA	0.154608	0.184358	0.18387
Liver	5,8,11-Eicosatriynoic acid	NA	0.352613	0.184775	0.011808
Liver	1-Mercapto[1,2,4]triazolo[4,3-a]quinoxalin-4(5H)-one	NA	0.219364	0.193802	0.11212
Liver	LPS(22:6)	NA	1e-06	0.185941	0.5
Liver	Oxopalmitoylcarnitine	NA	0.123217	0.184874	0.24261
Liver	Physangulide	NA	0.134908	0.188587	0.23195
Liver	4-Guanidinobutyric acid	C01035	0.341614	0.202131	0.029868
Liver	3'-Azido-3'-deoxythymidine 5'-monophosphate	NA	0.019161	0.167168	0.45247
Liver	1H-Pyrrole-2,5-dione, 1-methyl-3-(1-methyl-1H-indol-3-yl)-4-(pentylamino)-	NA	0.192111	0.183346	0.12201
Liver	5-Bromo-8-quinolinol	NA	0.049971	0.172406	0.38093
Liver	5-(3-Pyridinyl)-1,3,4-thiadiazole-2-thiol	NA	1e-06	0.172297	0.5
Liver	(2R)-3-Hydroxyisovaleroylcarnitine	NA	0.237815	0.195232	0.092967
Liver	4-Quinolinamine, 6-[(1,1-dimethylethyl)sulfonyl]-N-(5-fluoro-1H-indazol-3-yl)-	NA	0.236311	0.208485	0.1336
Liver	N-Acetylleucylalanylserine	NA	0.061659	0.147447	0.30948
Liver	(2S,3aS,7aS)-Octahydro-1H-indole-2-carboxylic acid	NA	0.008393	0.175981	0.48138
Liver	2-Oleoyl-1-palmitoyl-sn-glycero-3-phosphoserine	NA	0.100382	0.174655	0.26317
Liver	6-(1-Pyrrolidinyl)-1H-purine	NA	0.041459	0.168714	0.39714
Liver	Terephthalic-Acid	C06337	1e-06	0.168087	0.5
Liver	Clupanodonyl_carnitine	NA	0.452794	0.200693	0.008019
Liver	2-Methyl-1,4-naphthalenediol_bis(dihydrogen_phosphate)	NA	0.18947	0.192149	0.14557
Liver	1-palmitoyl-2-linoleoyl-sn-glycero-3-phospho-(1'-rac-glycerol)	NA	1e-06	0.18179	0.5
Liver	3-Hydroxy-2-[(Z)-oct-2-enyl]pentanedioic acid	NA	0.131695	0.178974	0.21076
Liver	VITAMIN_E_SUCCINATE(TOCOPHEROL_SUCCINATE)	NA	0.006516	0.180447	0.48635
Liver	7-Chloro-6-fluoro-1-(4-fluorophenyl)-4-oxo-1,4-dihydro-3-quinolinecarboxylic acid	NA	0.240735	0.191271	0.082958
Liver	Cinromide	NA	0.098945	0.186082	0.29358
Liver	1,7,8-Trihydroxy-3-methyl-2,3,4,7-tetrahydro-1H-benzo[a]anthracen-12-one	NA	0.028537	0.17055	0.43123
Liver	1,3-Benzenediol, 4-[4-(2,3-dihydro-1,4-benzodioxin-6-yl)-5-methyl-1H-pyrazol-3-yl]-6-ethyl-	NA	0.089606	0.163163	0.26666
Liver	Sinensetin	C10186	0.099832	0.170347	0.25605
Liver	Dephospho-CoA	C00882	0.234544	0.190757	0.089185
Liver	(3.beta.,5.Xi.,9.Xi.,16.alpha.)-3-((.alpha.-L-Arabinopyranosyl-(1->2)-.alpha.-L-arabinopyranosyl-(1->6)-.beta.-D-glucopyranosyl)oxy)-16-hydroxyolean-12-en-28-oic acid	NA	0.178836	0.196006	0.17182
Liver	(2-Oxo-4-morpholinyl)acetic acid	NA	1e-06	0.168405	0.5
Liver	3-Hydroxy-7,8,2',3'-tetramethoxyflavone	NA	1e-06	0.172841	0.5
Liver	Cervonyl_carnitine	NA	0.373351	0.19461	0.015783
Liver	3-Sulfinoalanine	NA	1e-06	0.20088	0.5
Liver	Ciprostene	NA	0.216041	0.204611	0.15134
Liver	2-Arachidonoyl-1-stearoyl-sn-glycero-3-phosphoethanolamine	NA	0.067299	0.186147	0.36039
Liver	2,4-Dichloro-5-ethyl-3-methylphenol	NA	0.027028	0.161803	0.42818
Liver	(S,S)-(+)-Tetrandrine	NA	1e-06	0.169589	0.5
Liver	N-Acetyl-D-glucosamine 6-phosphate	NA	0.635173	0.210073	0.0006442
Liver	Glyoxylic acid	C00048	0.060195	0.16933	0.35163
Liver	Cyclocytidine	NA	1e-06	0.176496	0.5
Liver	Asticolorin_B	NA	1e-06	0.175606	0.5
Liver	Lotaustralin	C08334	0.020402	0.182006	0.45729
Liver	3-Bromo[1,1'-biphenyl]-4-ol	NA	0.389384	0.185333	0.006058
Liver	Nolatrexed	NA	1e-06	0.173562	0.5
Liver	2,4,6-Trimethoxypyrimidine	NA	0.651389	0.209654	0.0011936
Liver	1H-3-Benzazepine-7,8-diol, 6-chloro-2,3,4,5-tetrahydro-1-phenyl-	NA	0.106534	0.171318	0.24436
Liver	Remoxipride	NA	0.076922	0.184985	0.33927
Liver	1,4-Piperazinediethanesulfonic acid	NA	1e-06	0.170767	0.5
Liver	GKK 1032B	NA	0.064941	0.18762	0.36825
Liver	Tyrosine	C00082	1e-06	0.184697	0.5
Liver	L-.beta.-Homomethionine	NA	1e-06	0.181253	0.5
Liver	Hirsuteine	NA	0.091541	0.17515	0.28561
Liver	5-[(2-Phenylethyl)amino]-1,3,4-thiadiazole-2(3H)-thione	NA	0.230544	0.190035	0.086601
Liver	Anomalin A	NA	0.523954	0.194372	0.00073171
Liver	Pyridine, 4-[4-(4-fluorophenyl)-2-(4-nitrophenyl)-1H-imidazol-5-yl]-	NA	1e-06	0.195002	0.5
Liver	2-(4-Amino-2-nitroanilino)ethanol	NA	1e-06	0.196488	0.5
Liver	10-Oxomorphine	NA	1e-06	0.198658	0.5
Liver	Finasteride	NA	0.036939	0.164401	0.40396
Liver	Desmethylolanzapine	NA	1e-06	0.197172	0.5
Liver	Tropacocaine	NA	0.207501	0.202367	0.14946
Liver	Betaine	C00719	0.289263	0.19447	0.045625
Liver	5-(2-Fluorophenyl)-2-furaldehyde	NA	0.152261	0.182516	0.17847
Liver	3-Pyridinecarbonitrile, 1,2-dihydro-4-methyl-2-thioxo-6-(trifluoromethyl)-	NA	1e-06	0.171869	0.5
Liver	Thiolutin	NA	1e-06	0.186284	0.5
Liver	Midafotel	NA	0.096863	0.173642	0.27142
Liver	4-Amino-2-oxo-1,2-dihydropyrimidine-5-carboxylic acid	NA	0.317803	0.212726	0.063452
Liver	5-(3,4'-Dihydroxy-4,4,7,8a-tetramethyl-6'-oxospiro[2,3,4a,5,6,7-hexahydro-1H-naphthalene-8,2'-3,8-dihydrofuro[2,3-e]isoindole]-7'-yl)pentanoic acid	NA	0.053006	0.182789	0.38762
Liver	6,7-Dihydro-5H-cyclopenta[d]pyrimidine-2,4-diamine	NA	1e-06	0.183747	0.5
Liver	7-Amino-4-methylquinolin-2-ol	NA	0.010709	0.171751	0.47497
Liver	2-Chloro-1-(5-chloro-2-methyl-1H-indol-3-yl)ethanone	NA	0.097397	0.178333	0.28122
Liver	9H-Carbazole, 2-[(2E)-2-(1-azabicyclo[2.2.2]oct-3-ylidene)-2-fluoroethoxy]-	NA	1e-06	0.178952	0.5
Liver	N-Acetylglucosamine	C00140	0.335983	0.189195	0.019914
Liver	4-Hydroxy-N-desmethyltamoxifen	NA	1e-06	0.179285	0.5
Liver	4-Bromo-2-formylbenzonitrile	NA	0.001199	0.163995	0.49697
Liver	Phenol, 2-[4-[(3,5-dichlorophenyl)amino]-6-methyl-2-pyrimidinyl]-	NA	1e-06	0.170757	0.5
Liver	2-ACETAMIDO-2-DEOXY-BETA-D-GLUCOSYLAMINE	NA	1e-06	0.187443	0.5
Liver	rac-4-Sulfoxypropranolol	NA	0.065315	0.163186	0.32777
Liver	trans-Hexadec-2-enoyl_carnitine	NA	0.176728	0.184156	0.14628
Liver	Entacapone	C07943	1e-06	0.173435	0.5
Liver	N-(1-Deoxy-b-D-fructopyranosyl)_(R)C(S)S-alliin	NA	0.199018	0.193022	0.14474
Liver	Arg-Met	NA	1e-06	0.179076	0.5
Liver	Tetraethylene glycol monomethyl ether	NA	0.026156	0.169525	0.43644
Liver	Hypoxanthine	C00262	0.240527	0.200294	0.1056
Liver	N-Acetylgalactosamine	C01074	0.335983	0.189195	0.019914
Liver	Lys-Val	NA	0.395483	0.202281	0.014625
Liver	2,3-Dinor-6-keto-prostaglandin_F1_a	NA	0.573302	0.191117	0.00026167
Liver	7.alpha.-Thiospironolactone	NA	0.194567	0.177661	0.10484
Liver	3'-Hydroxystanozolol	NA	0.091435	0.176207	0.28902
Liver	6-Bromo-4-chloropyridine-3-carbaldehyde	NA	1e-06	0.188583	0.5
Liver	3-Bromoquinolin-4-amine	NA	1e-06	0.163212	0.5
Liver	4-Acetamido-2-aminobutanoic_acid	NA	0.150401	0.18199	0.18179
Liver	4-(2-Chlorophenyl)-3,4-dihydro[1,3,5]triazino[1,2-a]benzimidazol-2-amine	NA	0.128162	0.193269	0.25546
Liver	Avenic_acid_B	NA	0.371322	0.190095	0.010717
Liver	Myriocin	NA	0.454737	0.227202	0.034954
Liver	Valerylcarnitine	NA	0.382648	0.194154	0.013091
Liver	N-Trityl-L-homoserine	NA	0.358806	0.188252	0.013747
Liver	5-O-Demethylnobiletin	NA	0.030822	0.168284	0.42359
Liver	4-(1,3-Dioxo-1,3-dihydro-2H-isoindol-2-yl)-2-hydroxybenzoic acid	NA	1e-06	0.172447	0.5
Liver	2,2'-[(Phosphonomethyl)imino]diacetic acid	NA	1e-06	0.215368	0.5
Liver	5-Nitro-2-(2-pyridinyl)-1H-benzimidazole	NA	1e-06	0.186003	0.5
Liver	2-(2-Hydroxypropan-2-yl)-2,3-dihydro-7H-furo[3,2-g]chromen-7-one	NA	0.040515	0.17144	0.40248
Liver	Rhazidigenine_Nb-oxide	NA	0.234081	0.197799	0.10328
Liver	4-Hydroperoxycyclophosphamide	NA	0.459206	0.204826	0.0083614
Liver	3-Cyano-4,7-dimethylcoumarin	NA	0.208105	0.179702	0.090904
Liver	N-Acetylvanilalanine	NA	1e-06	0.181225	0.5
Liver	Cytidine	C00475	0.25364	0.192255	0.07808
Liver	2-(6-Methyl-2-pyridinyl)-N-(4-pyridinyl)-4-quinazolinamine	NA	0.592037	0.20348	0.00053747
Liver	3-[2-[4-(3,4-Dimethylphenyl)piperazino]ethyl]isoindolin-1-one	NA	0.053495	0.16804	0.36493
Liver	[4]-Gingerdiol_3,5-diacetate	NA	0.184241	0.18608	0.13809
Liver	Dobutamine	NA	0.04378	0.167125	0.38929
Liver	3-(3-Hydroxyphenyl)-2-phenyl-4(3H)-quinazolinone	NA	0.189762	0.183409	0.12128
Liver	1-Hydroxy-2-naphthoic acid	C03203	1e-06	0.196397	0.5
Liver	Equisetin	NA	0.204927	0.173864	0.07933
Liver	N-[(5-Hydroxy-2-pyridinyl)methyl]adenosine	NA	1e-06	0.188144	0.5
Liver	4'-Hydroxywarfarin	NA	0.360906	0.201657	0.024133
Liver	3-(Hepta-1,3-dienyl)hexanedioic acid	NA	1e-06	0.181389	0.5
Liver	N-Acetylvaline	NA	1e-06	0.178346	0.5
Liver	Garciduol_C	NA	0.219873	0.202551	0.13561
Liver	3.alpha.,4.beta.,3.alpha.-Galactotetraose	NA	1e-06	0.187937	0.5
Liver	Dynasore	NA	1e-06	0.186998	0.5
Liver	2-Methylnaphtho[2,1-d][1,3]oxazole	NA	1e-06	0.164824	0.5
Liver	Isopropalin	NA	1e-06	0.175724	0.5
Liver	4-Bromo-2-fluoro-3-methylbenzoic acid	NA	1e-06	0.187076	0.5
Liver	N-(3-Chlorophenyl)-3-hydroxy-2-naphthamide	NA	0.192412	0.18887	0.13187
Liver	Thr-Asp	NA	1e-06	0.171885	0.5
Liver	3-Coumaric acid	NA	1e-06	0.184182	0.5
Liver	(2E,11Z)-5-[5-(Methylthio)-4-penten-2-ynyl]-2-furanacrolein	NA	0.174904	0.183716	0.14281
Liver	5-Methylcytosine	NA	1e-06	0.157662	0.5
Liver	Methocarbamol	NA	0.048759	0.159487	0.3661
Liver	Methanone, [1-(2-hydroxypentyl)-1H-indol-3-yl](2,2,3,3-tetramethylcyclopropyl)-	NA	0.056764	0.159905	0.34447
Liver	L-Menthone_1,2-glycerol_ketal	NA	0.048659	0.17647	0.38931
Liver	Tetrabenazine	C11168	0.115946	0.159178	0.19261
Liver	6(5H)-Pteridinone, 2-[(3,5-difluoro-4-hydroxyphenyl)amino]-7,8-dihydro-5,7-dimethyl-8-(3-methylbutyl)-	NA	0.405871	0.196663	0.010767
Liver	1-Stearoyl-2-arachidonoyl-sn-glycero-3-phospho-(1'-myo-inositol)	NA	1e-06	0.182151	0.5
Liver	(2-aminoethoxy)[2-[docosa-4.7.10.13.16.19-hexaenoyloxy]-3-[hexadec-1-en-1-yloxy]propoxy]phosphinic acid	NA	0.144037	0.187787	0.20952
Liver	Triptophenolide	NA	0.020843	0.170913	0.45031
Liver	8-Geranyl-7-hydroxycoumarin	NA	0.025575	0.172312	0.4397
Liver	(E)-2-Phenylethenesulfonic acid	NA	1e-06	0.175384	0.5
Liver	Uridine	C00299	0.275312	0.187247	0.044602
Liver	Saluamine	NA	0.042199	0.176955	0.40484
Liver	3-Methyl-6-(4-toluidino)-3H-naphtho[1,2,3-de]quinoline-2,7-dione	NA	0.415189	0.218337	0.032203
Liver	4-((3S,5R,8R,9S,10S,12R,13S,14S,17R)-3-(((2R,4S,5S,6R)-5-(((2S,4S,5S,6R)-5-(((2S,4S,5S,6R)-4,5-dihydroxy-6-methyltetrahydro-2H-pyran-2-yl)oxy)-4-hydroxy-6-methyltetrahydro-2H-pyran-2-yl)oxy)-4-hydroxy-6-methyltetrahydro-2H-pyran-2-yl)oxy)-12,14-dihydroxy-10,13-dimethylhexadecahydro-1H-cyclopenta[a]phenanthren-17-yl)furan-2(5H)-one	NA	1e-06	0.162521	0.5
Liver	LysoPC(14:1(9Z))	C04230	1e-06	0.183341	0.5
Liver	Valrubicin	NA	0.376616	0.174963	0.0045119
Liver	Dihydromethysticin	C09926	0.099741	0.191106	0.30336
Liver	Clofarabine	NA	0.296711	0.195678	0.044958
Liver	Yohimbic acid	NA	0.048215	0.159168	0.36791
Liver	Progabide	NA	0.248326	0.195691	0.082888
Liver	2-[(4-Hydroxy-2-methylphenyl)(2-methyl-4-oxocyclohexa-2,5-dienylidene)methyl]benzenesulfonic acid	NA	0.06484	0.171335	0.34198
Liver	Lauramine oxide	NA	1e-06	0.188677	0.5
Liver	Thalidomide	C07910	0.35601	0.207226	0.0355
Liver	N-[2-(3,4-Dihydroxyphenyl)ethyl]-1-adamantanecarboxamide	NA	0.022648	0.158734	0.43798
Liver	piperettine	NA	0.057977	0.174532	0.36358
Liver	4H-Thiopyrano[4,3-d]pyrimidin-4-one, 3,5,7,8-tetrahydro-2-[4-(trifluoromethyl)phenyl]-	NA	0.002306	0.172463	0.49471
Liver	2-Methyl-N-(4-methylphenyl)benzenesulfonamide	NA	0.401814	0.205004	0.018783
Liver	2-(1,3-Thiazol-4-yl)-1H-benzimidazol-5-amine	NA	1e-06	0.188066	0.5
Liver	5-(4-Aminophenyl)-4-phenyl-2,4-dihydro-3H-1,2,4-triazole-3-thione	NA	0.329897	0.194097	0.02625
Liver	3-Pyridinecarboxamide, N-(6-chloro-9H-pyrido[3,4-b]indol-8-yl)-	NA	0.053097	0.176105	0.37773
Liver	6-Nitro-1,2,3-benzotriazin-4(3H)-one	NA	1e-06	0.18775	0.5
Liver	N-[[2-(4-Chlorophenyl)-4-quinolinyl]carbonyl]glycine	NA	0.36803	0.19285	0.01653
Liver	Taurodeoxycholic acid	C05463	0.062062	0.201753	0.39536
Liver	3-(1,3-Dioxo-1,3-dihydro-2H-isoindol-2-yl)-3-(3-nitrophenyl)propanoic acid	NA	0.04192	0.1682	0.39558
Liver	PC(22:4(7Z,10Z,13Z,16Z)/P-18:1(9Z))	C00157	0.459337	0.219622	0.019631
Liver	N-Arachidonoyltaurine	NA	1e-06	0.16826	0.5
Liver	13,14-dihydro-6,15-diketo-PGF1alpha	NA	0.160358	0.192179	0.19252
Liver	Vinorelbine	NA	0.34697	0.195013	0.022128
Liver	Neryl_glucoside	NA	1e-06	0.162544	0.5
Liver	Dienogest	NA	0.120358	0.176601	0.22448
Liver	20-Hydroxy-N-arachidonoyltaurine	NA	0.176229	0.175445	0.12338
Liver	Glu-Leu	NA	0.142881	0.171885	0.16879
Liver	Methanone, 1,1'-[2-(phenylamino)-1,4-phenylene]bis[1-[4-(1-pyrrolidinyl)-1-piperidinyl]-	NA	0.375124	0.191553	0.0108
Liver	PC(18:1(9Z)/18:1(9Z))	NA	0.099365	0.171863	0.26225
Liver	2-Hydroxy-6-methyl-4-(trifluoromethyl)nicotinonitrile	NA	0.143702	0.191168	0.22145
Liver	N1,N2-Bis(2-hydroxyethyl)ethanediamide	NA	0.097984	0.165153	0.2503
Liver	S-Acetyldihydrolipoamide-E	C16255	0.058666	0.187781	0.38198
Liver	N6-Acetyl-5S-hydroxy-L-lysine	NA	0.260064	0.179545	0.044835
Liver	Triethylene glycol monomethyl ether	NA	1e-06	0.176295	0.5
Liver	9,10-Dihydrojasmonic acid	NA	0.154842	0.179439	0.16901
Liver	Malachite green cation	NA	0.088607	0.171313	0.28436
Liver	Hydrocinchonine	NA	1e-06	0.166902	0.5
Liver	Luminol	NA	0.03208	0.17022	0.42176
Liver	Orthanilic acid	NA	1e-06	0.162286	0.5
Liver	PC(18:1(6Z)/18:1(6Z))	NA	0.099365	0.171863	0.26225
Liver	2-Cyclohexen-1-one, 4,6-dihydroxy-3-(3-hydroxy-2,5-dimethylphenoxy)-5-methoxy-2,5-dimethyl-	NA	0.094472	0.157544	0.24065
Liver	6-Hydrazino-3-pyridazinecarboxamide	NA	1e-06	0.178334	0.5
Liver	Dalcetrapib	NA	0.27626	0.20392	0.075647
Liver	Castamollissin	NA	1e-06	0.181739	0.5
Liver	2-Propenamide, 3-(4-chlorophenyl)-N-(3-methoxyphenyl)-	NA	1e-06	0.173311	0.5
Liver	N-(2-Aminoethyl)-5-isoquinolinesulfonamide	NA	1e-06	0.174716	0.5
Liver	Tanshinone I	NA	1e-06	0.186281	0.5
Liver	Urapidil	NA	1e-06	0.188471	0.5
Liver	(3S,4S,4aR,6R,11bS,11cS)-11c-Ethenyl-2-methyl-1,2,3,4,4a,5,6,11c-octahydro-6,4-(epoxymethano)-3,11b-methanopyrido[4,3-c]carbazole	NA	0.197179	0.199839	0.15615
Liver	Glu-Phe	NA	0.204321	0.180537	0.095835
Duodenum	Glycine	C00037	0.044737	0.172759	0.39395
Duodenum	Pyridoxine	C00314	1e-06	0.194875	0.5
Duodenum	Tetraethylene glycol	NA	1e-06	0.179284	0.5
Duodenum	Triptophenolide	NA	1e-06	0.203773	0.5
Duodenum	N,N-Diethylcathinone	NA	0.090871	0.176494	0.29116
Duodenum	Cyphenothrin	NA	0.151703	0.178345	0.17203
Duodenum	4,4'-Sulfonylbisphenol	NA	0.017999	0.172941	0.45822
Duodenum	N-(4-Chlorophenyl)-5-nitro-2-furamide	NA	0.284503	0.210534	0.090184
Duodenum	Malvidin_3-glucoside-4-vinylphenol	NA	0.261497	0.196054	0.076735
Duodenum	2-Methoxyestrone_3-glucuronide	NA	1e-06	0.174143	0.5
Duodenum	4-((3S,5R,8R,9S,10S,12R,13S,14S,17R)-3-(((2R,4S,5S,6R)-5-(((2S,4S,5S,6R)-5-(((2S,4S,5S,6R)-4,5-dihydroxy-6-methyltetrahydro-2H-pyran-2-yl)oxy)-4-hydroxy-6-methyltetrahydro-2H-pyran-2-yl)oxy)-4-hydroxy-6-methyltetrahydro-2H-pyran-2-yl)oxy)-12,14-dihydroxy-10,13-dimethylhexadecahydro-1H-cyclopenta[a]phenanthren-17-yl)furan-2(5H)-one	NA	0.021432	0.160968	0.44288
Duodenum	3-[(Ethylanilino)methyl]benzenesulfonic acid	NA	0.001895	0.17875	0.49596
Duodenum	Glu-Trp	NA	1e-06	0.173267	0.5
Duodenum	2-Piperidone	NA	0.05293	0.187825	0.39363
Duodenum	1H-Indole-1-pentanoic acid, 3-[[[1-(aminocarbonyl)-2,2-dimethylpropyl]amino]carbonyl]-	NA	1e-06	0.165615	0.5
Duodenum	20-Hydroxy-9,10,14-trimethyl-1,11-dioxo-16,23-epoxy-4,9-cyclo-9,10-secocholesta-2,5,24-trien-2-yl 2-O-(6-deoxy-.alpha.-L-mannopyranosyl)-.alpha.-D-glucopyranoside	NA	1e-06	0.199696	0.5
Duodenum	Norclozapine	NA	0.245032	0.189909	0.078335
Duodenum	Diuron-desdimethyl	NA	0.091684	0.187555	0.31426
Duodenum	(S,S)-(+)-Tetrandrine	NA	0.183182	0.204483	0.18822
Duodenum	1-Hydroxy-2-naphthoic acid	C03203	1e-06	0.171425	0.5
Duodenum	4-Methoxy-5-(3,7,11,15-tetramethyl-2,6,10,14-hexadecatetraenyl)-1,3-benzenediol	NA	0.123126	0.172666	0.21281
Duodenum	Flutamide	C07653	1e-06	0.175884	0.5
Duodenum	1h-indole-3-butanoic acid	NA	0.161805	0.176968	0.15242
Duodenum	Pro-Tyr	NA	0.222038	0.18666	0.098413
Duodenum	Caprolactam	C06593	1e-06	0.19203	0.5
Duodenum	Cebranopadol	NA	1e-06	0.162406	0.5
Duodenum	Triethylene glycol monomethyl ether	NA	0.207014	0.202447	0.153
Duodenum	Quinaprilat	NA	1e-06	0.173466	0.5
Duodenum	Butylate	NA	0.160557	0.184305	0.17005
Duodenum	L-.beta.-Homomethionine	NA	0.152457	0.187124	0.19512
Duodenum	8-Geranyl-7-hydroxycoumarin	NA	1e-06	0.200734	0.5
Duodenum	2-Bromo-4,6-diphenylnicotinonitrile	NA	0.270912	0.200527	0.075112
Duodenum	Plumbagin	C10387	0.296933	0.208326	0.077168
Duodenum	Saluamine	NA	0.001135	0.185281	0.49781
Duodenum	N-(2,6-Dimethylphenyl)-N'-phenylthiourea	NA	0.233904	0.18921	0.084116
Duodenum	12-Methyltridecanoic acid	NA	0.117754	0.187667	0.26174
Duodenum	Sanguiin_H7	NA	0.013593	0.166166	0.46602
Duodenum	8-Hydroxy-3-(7-hydroxyheptyl)-6-oxo-3,4-dihydroisochromene-7-carboxylic acid	NA	1e-06	0.176972	0.5
Duodenum	Methylcodeine	NA	1e-06	0.168551	0.5
Duodenum	5-Fluorouridine	C16633	1e-06	0.17011	0.5
Duodenum	N-(Naphthalen-2-yl)-2-sulfanylacetamide	NA	1e-06	0.175394	0.5
Duodenum	3-[4-(4-Hydroxy-2-quinazolinyl)benzyl]-2,4-imidazolidinedione	NA	0.007168	0.172344	0.48343
Duodenum	Tanshinone I	NA	0.009615	0.160585	0.47456
Duodenum	(S)-Nitroblebbistatin	NA	0.048895	0.181429	0.39436
Duodenum	piperettine	NA	1e-06	0.165237	0.5
Duodenum	1H-3-Benzazepine-7,8-diol, 6-chloro-2,3,4,5-tetrahydro-1-phenyl-	NA	1e-06	0.185861	0.5
Duodenum	alpha-Linolenic acid	C06427	0.263938	0.186176	0.053141
Duodenum	Methanone, [1-(4-chloropentyl)-1H-indol-3-yl](2,2,3,3-tetramethylcyclopropyl)-	NA	0.056656	0.177696	0.37271
Duodenum	1,3-Benzenediol, 4-[4-(2,3-dihydro-1,4-benzodioxin-6-yl)-5-methyl-1H-pyrazol-3-yl]-6-ethyl-	NA	0.165018	0.187746	0.17566
Duodenum	2-Methyl-N-(4-methylphenyl)benzenesulfonamide	NA	0.151259	0.199915	0.23112
Duodenum	Calcipotriol	NA	0.166133	0.190678	0.18179
Duodenum	1-Stearoyl-2-arachidonoyl-sn-glycero-3-phospho-(1'-myo-inositol)	NA	0.082467	0.178467	0.31343
Duodenum	Soyasapogenol B base + O-HexA-Hex-Pen, O-C6H7O3(DDMP)	NA	0.32169	0.202059	0.048593
Duodenum	Amobarbital	C07536	0.122357	0.174573	0.22104
Duodenum	4-(1,3-Dioxo-1,3-dihydro-2H-isoindol-2-yl)-2-hydroxybenzoic acid	NA	0.029619	0.170547	0.42846
Duodenum	Rabeprazole sulfone	NA	0.103066	0.163964	0.2376
Duodenum	Tricin methyl ether	NA	1e-06	0.175003	0.5
Duodenum	Docosahexaenoic acid (DHA)	C06429	1e-06	0.17391	0.5
Duodenum	DG(18:4(6Z,9Z,12Z,15Z)/18:1(11Z)/0:0)	NA	0.010715	0.162674	0.47225
Duodenum	7-(4-Hydroxy-3-methoxyphenyl)-5-methoxy-1-phenyl-3-heptanone	NA	1e-06	0.186429	0.5
Duodenum	Methyl_(9Z)-8'-oxo-6,8'-diapo-6-carotenoate	NA	0.487855	0.199219	0.0031183
Duodenum	Morphine N-oxide	NA	0.457236	0.209023	0.012065
Duodenum	Neryl_glucoside	NA	1e-06	0.178106	0.5
Duodenum	Paynantheine	NA	1e-06	0.182483	0.5
Duodenum	7.alpha.-Thiospironolactone	NA	1e-06	0.164161	0.5
Duodenum	Dienogest	NA	0.088978	0.168279	0.27843
Duodenum	2-[2-[19-acetamido-6-(3,4-dicarboxybutanoyloxy)-16,18-dihydroxy-5,9-dimethylicosan-7-yl]oxy-2-oxoethyl]butanedioic aci	NA	0.050282	0.168364	0.37461
Duodenum	Propachlor ESA	NA	0.331895	0.198577	0.036219
Duodenum	Cer(d18:1/16:0)	NA	1e-06	0.190124	0.5
Duodenum	Finasteride	NA	1e-06	0.16129	0.5
Duodenum	1H-Pyrrole-2,5-dione, 1-methyl-3-(1-methyl-1H-indol-3-yl)-4-(pentylamino)-	NA	1e-06	0.159005	0.5
Duodenum	Tuberonic acid glucoside	NA	0.247336	0.191541	0.081941
Duodenum	4-Amino-2-oxo-1,2-dihydropyrimidine-5-carboxylic acid	NA	0.085837	0.180279	0.30798
Duodenum	Methocarbamol	NA	1e-06	0.17681	0.5
Duodenum	Capsianoside I	NA	1e-06	0.163155	0.5
Duodenum	Nateglinide	C12508	1e-06	0.163722	0.5
Duodenum	[4-(4-Chlorobenzyl)-1-(7H-pyrrolo[2,3-d]pyrimidin-4-yl)-4-piperidyl]amine	NA	0.051687	0.173551	0.37798
Duodenum	3-Pyridinecarbonitrile, 1,2-dihydro-4-methyl-2-thioxo-6-(trifluoromethyl)-	NA	1e-06	0.173623	0.5
Duodenum	Moracin_L	NA	0.360287	0.190484	0.016024
Duodenum	NAE(18:2)	NA	0.027234	0.165846	0.431
Duodenum	6-Chloro-5-fluoro-1H-1,3-benzodiazol-2-amine	NA	0.23432	0.184048	0.071582
Duodenum	(2-aminoethoxy)[2-[docosa-4.7.10.13.16.19-hexaenoyloxy]-3-[hexadec-1-en-1-yloxy]propoxy]phosphinic acid	NA	0.252011	0.215052	0.13603
Duodenum	4-Chloro-2,6-di(pyrrolidin-1-yl)pyrimidine	NA	0.175386	0.180098	0.14055
Duodenum	MG(18:4(6Z,9Z,12Z,15Z)/0:0/0:0)	NA	0.017784	0.16793	0.45629
Duodenum	2-Chloro-1-(5-chloro-2-methyl-1H-indol-3-yl)ethanone	NA	1e-06	0.176212	0.5
Duodenum	PC(0:0/16:0)[U]	NA	1e-06	0.184709	0.5
Duodenum	Occidentoside	NA	0.281725	0.192494	0.05614
Duodenum	3'-Hydroxyprostanozol	NA	1e-06	0.191064	0.5
Duodenum	Unshuoside_A	NA	1e-06	0.171009	0.5
Duodenum	5,13,15-Trihydroxy-9-methyl-10-oxabicyclo[10.4.0]hexadeca-1(12),13,15-triene-3,11-dione	NA	0.258457	0.19358	0.069793
Duodenum	4-Cresol sulfate	NA	0.077747	0.191622	0.34845
Duodenum	taxifolin	NA	1e-06	0.169615	0.5
Duodenum	3',4'-Dihydroxy-.beta.-naphthoflavone	NA	0.176859	0.183327	0.14348
Duodenum	6-Hydroxy-5-(hydroxymethyl)-3,13-dimethoxy-5,7a,9,14b-tetramethyl-2,3,7,7a,10,14,14a,14b-octahydro-6H-3,5a-epoxyfuro[3,4-i]oxepino[4,3-a]xanthen-12(1H,5H)-one	NA	1e-06	0.163997	0.5
Duodenum	Methylergonovine	NA	1e-06	0.168308	0.5
Duodenum	N-(1-Phenyl-3,6-diazatricyclo[4.3.1.1~3,8~]undec-9-yl)thiourea	NA	1e-06	0.174739	0.5
Duodenum	(3S,4S,4aR,6R,11bS,11cS)-11c-Ethenyl-2-methyl-1,2,3,4,4a,5,6,11c-octahydro-6,4-(epoxymethano)-3,11b-methanopyrido[4,3-c]carbazole	NA	1e-06	0.189219	0.5
Duodenum	5-hydroxy-2-(4-hydroxyphenyl)-7-methoxy-4H-chromen-4-one	NA	0.651419	0.210719	0.00095604
Duodenum	N-(4-Chlorophenyl)-N'-(4-fluorophenyl)urea	NA	0.341944	0.19899	0.032019
Duodenum	Methanone, [1-(2-hydroxypentyl)-1H-indol-3-yl](2,2,3,3-tetramethylcyclopropyl)-	NA	1e-06	0.170547	0.5
Duodenum	Methanone, 1-naphthalenyl(1-propyl-1H-indol-3-yl)-	NA	1e-06	0.174714	0.5
Duodenum	Emodin	C10343	0.105999	0.198804	0.30901
Duodenum	N-Acetylleucylalanylserine	NA	1e-06	0.15826	0.5
Duodenum	N-[2-(3,4-Dihydroxyphenyl)ethyl]-1-adamantanecarboxamide	NA	0.025022	0.154832	0.42862
Duodenum	Glu-Phe	NA	1e-06	0.169238	0.5
Duodenum	1H-Pyrrole-2,5-dione, 1-[6-[[(17.beta.)-3-methoxyestra-1,3,5(10)-trien-17-yl]amino]hexyl]-	NA	0.194755	0.195473	0.1549
Duodenum	2-Methylnaphtho[2,1-d][1,3]oxazole	NA	0.125626	0.184301	0.238
Duodenum	6-(Ethylsulfonyl)-2H-1,4-benzoxazin-3(4H)-one	NA	1e-06	0.164285	0.5
Duodenum	Oxononatrienoylcarnitine	NA	1e-06	0.180176	0.5
Duodenum	Arginyl-Lysine	NA	0.153367	0.184483	0.18581
Duodenum	Rhazidigenine_Nb-oxide	NA	1e-06	0.169136	0.5
Duodenum	Valrubicin	NA	0.103451	0.18409	0.28169
Duodenum	N-Methylnicotinamide	NA	1e-06	0.199963	0.5
Duodenum	omega-Muricholic acid	C17727	0.418502	0.190024	0.0068116
Duodenum	Withanoside VI	NA	1e-06	0.191548	0.5
Duodenum	1(2H)-Isoquinolinone, 3,4-dihydro-5-[4-(1-piperidinyl)butoxy]-	NA	1e-06	0.171892	0.5
Duodenum	Vildagliptin	NA	1e-06	0.186851	0.5
Duodenum	6-Hydrazino-3-pyridazinecarboxamide	NA	0.173908	0.194874	0.182
Duodenum	6.alpha./.beta.-Hydroxyoxymorphone	NA	1e-06	0.155223	0.5
Duodenum	L-Arginine, N2-[2-(2,2-diphenylethoxy)acetyl]-	NA	1e-06	0.170286	0.5
Duodenum	Zolpidem	C07219	1e-06	0.187936	0.5
Duodenum	Thr-Asp	NA	0.249323	0.19358	0.083604
Duodenum	8-Imino-2',5',5',8a'-tetramethyl-3,3',4',4a',5',6,6',7,7',8,8',8a'-dodecahydro-2'H-spiro[furo[2,3-e]isoindole-2,1'-naphthalene]-4,6'-diol	NA	1e-06	0.173519	0.5
Duodenum	N-Trityl-L-homoserine	NA	0.291928	0.199713	0.058814
Duodenum	3'-O-Methylinosine	NA	0.108636	0.181582	0.26688
Duodenum	Geniposidic_acid	NA	0.22066	0.189575	0.10599
Duodenum	4'-Hydroxywarfarin	NA	0.163817	0.202243	0.21463
Duodenum	2,8,9-Trimethyl-2,5,8,9-tetraaza-1-phosphabicyclo[3.3.3]undecane	NA	0.010622	0.164147	0.47294
Duodenum	4-[2-(1-Piperidinyl)ethoxy]benzoic acid	NA	0.032873	0.174192	0.42377
Duodenum	Enalaprilat (dihydrate)	C11720	1e-06	0.203527	0.5
Duodenum	3-beta-Glucosylcellotriose	NA	0.198138	0.183568	0.12055
Duodenum	5-Heptenoic acid, 7-[(1R,2R,3S,5S)-2-[(1E,3R)-3-(2,3-dihydro-1H-inden-2-yl)-3-hydroxy-1-propen-1-yl]-3-fluoro-5-hydroxycyclopentyl]-, (5Z)-	NA	1e-06	0.170876	0.5
Duodenum	Balsalazide	NA	1e-06	0.169346	0.5
Duodenum	3-[3-(2-Piperidinoethoxy)phenyl]-5-(1H-1,2,4-triazol-5-yl)-1H-indazole	NA	1e-06	0.157653	0.5
Duodenum	4-Hydroxy-3-[1-(5-hydroxy-2,6,6-trimethyltetrahydro-2H-pyran-2-yl)ethyl]-2(1H)-quinolinone	NA	1e-06	0.167146	0.5
Duodenum	Adenosine monophosphate (AMP)	C00020	0.173005	0.185164	0.15411
Duodenum	[7'-Formyl-3,4'-dihydroxy-6'-(hydroxymethyl)-1,1,4a,6-tetramethylspiro[3,4,6,7,8,8a-hexahydro-2H-naphthalene-5,2'-3H-1-benzofuran]-2-yl] acetate	NA	1e-06	0.163391	0.5
Duodenum	Ethyl 2-amino-4-phenylthiophene-3-carboxylate	NA	0.246432	0.203647	0.10756
Duodenum	2-(Dimethylamino)-1,3-benzothiazol-6-ol	NA	1e-06	0.176774	0.5
Duodenum	Dobutamine	NA	0.047019	0.160859	0.37331
Duodenum	5-(4-Methylbenzyl)-1,3,4-thiadiazol-2-amine	NA	1e-06	0.186021	0.5
Duodenum	cis-5-Tetradecenoylcarnitine	NA	1e-06	0.16649	0.5
Duodenum	2,4(1H,3H)-Quinazolinedithione	NA	0.386226	0.191711	0.011255
Duodenum	Candoxatril	NA	0.11269	0.219578	0.34871
Duodenum	2-Amino-4H-[1,3,5]triazino[2,1-b][1,3]benzoxazole-4-thione	NA	0.440681	0.206179	0.01058
Duodenum	2H-1-Benzopyran-2-one, 7-mercapto-4-methyl-	NA	1e-06	0.173207	0.5
Duodenum	Spermidine	C00315	1e-06	0.170444	0.5
Duodenum	Nylidrin	NA	1e-06	0.16837	0.5
Duodenum	N1,N2-Bis(2-hydroxyethyl)ethanediamide	NA	0.263854	0.185625	0.055615
Duodenum	Amastatin	NA	0.021081	0.171238	0.44987
Duodenum	Desisopropyldisopyramide	NA	1e-06	0.162104	0.5
Duodenum	Myrtucommulone B	NA	1e-06	0.185159	0.5
Duodenum	Gingerglycolipid_B	NA	1e-06	0.187624	0.5
Duodenum	Flavonol base + 3O, O-Hex, O-Hex+C6H9O4	NA	0.360178	0.19515	0.022442
Duodenum	Luminol	NA	0.039408	0.17224	0.4062
Duodenum	(-)-Scopolamine	NA	1e-06	0.172338	0.5
Duodenum	Isoroquefortine C	NA	1e-06	0.156899	0.5
Duodenum	N-Acetylneuraminic acid	C00270	1e-06	0.179885	0.5
Duodenum	4-Bromophenol	NA	0.292027	0.2023	0.065162
Duodenum	[4]-Gingerdiol_3,5-diacetate	NA	0.089291	0.177039	0.29539
Duodenum	(3b,4b,11b,14b)-11-Ethoxy-3,4-epoxy-14-hydroxy-12-cyathen-15-al_14-xyloside	NA	1e-06	0.171434	0.5
Duodenum	1,5,8-Trihydroxy-4-methoxy-9-oxo-9H-xanthen-3-yl .beta.-D-glucopyranoside	NA	0.085364	0.172424	0.29554
Duodenum	(-)-Epigallocatechin	NA	0.175086	0.189633	0.16527
Duodenum	6(5H)-Pteridinone, 2-[(3,5-difluoro-4-hydroxyphenyl)amino]-7,8-dihydro-5,7-dimethyl-8-(3-methylbutyl)-	NA	0.210371	0.189628	0.11455
Duodenum	Ikarugamycin	NA	1e-06	0.178432	0.5
Duodenum	N.alpha.-Benzoyl-Asn-Gly-Thr-amide	NA	1e-06	0.197481	0.5
Duodenum	Gly-Pro-Arg-Pro-amide	NA	0.036403	0.180489	0.4214
Duodenum	2,3-Dinor-	NA	1e-06	0.181819	0.5
Duodenum	Gly-Ser	NA	1e-06	0.16953	0.5
Duodenum	4-Hydroxy-2-(trifluoromethyl)thiophene	NA	0.042071	0.180637	0.40922
Duodenum	2-Cyclopropyl-1H-indole	NA	1e-06	0.174995	0.5
Duodenum	2-Ethyl-5,7-dimethyl-3H-imidazo[4,5-b]pyridine	NA	1e-06	0.173828	0.5
[truncated: 8,750 more rows]

## Sheet: Table S4
Table S4. Spearman rank correlation analysis of associations between metabolite levels and all phenotypes across tissues
Trait	Trait_class	Metabolite	Tissue	KEGG_ID	correlation coefficient	P_value	FDR	N
LDM	L	(22E,24R)-Stigmasta-4,22-diene-3,6-dione	Liver	NA	-0.508771	8.24663e-17	5.17631e-14	234
LDM	L	4-Oxoretinol	Liver	C16683	-0.483337	4.21191e-15	1.9906e-12	234
LDM	L	Linoleoylcarnitine	Liver	NA	-0.48168	5.38157e-15	2.48492e-12	234
LDM	L	2-Thenoylglycine	Liver	NA	-0.477849	9.43604e-15	4.16554e-12	234
LDM	L	Sinefungin	Liver	NA	-0.470946	2.55091e-14	1.02448e-11	234
LDM	L	1,2-Dioleoyl-rac-glycerol	Liver	NA	0.468571	3.57328e-14	1.35794e-11	234
LDM	L	(9Z,11S,16S)-1-Acetoxy-9,17-octadecadiene-12,14-diyne-11,16-diol	Liver	NA	-0.455125	2.29413e-13	7.19999e-11	234
LDM	L	5.beta.-Androst-1-en-17.beta.-ol-3-one glucuronide	Liver	NA	-0.446082	7.65918e-13	2.13897e-10	234
LDM	L	Linoleate	Liver	NA	-0.444425	9.51584e-13	2.54847e-10	234
LDM	L	5-Bromo-8-quinolinol	Liver	NA	-0.440464	1.59126e-12	3.97045e-10	234
LDM	L	5,8,11-Eicosatriynoic acid	Liver	NA	-0.440289	1.6276e-12	4.03605e-10	234
LDM	L	dyclonine	Liver	NA	-0.431131	5.20663e-12	1.15572e-09	234
LDM	L	Nimbidiol	Liver	NA	-0.43113	5.20724e-12	1.15572e-09	234
LDM	L	6-(Trifluoromethoxy)-1H-indole-2-carboxylic acid	Liver	NA	-0.429944	6.03868e-12	1.3184e-09	234
LDM	L	cis-7-Hexadecenoic acid	Liver	NA	0.429252	6.58113e-12	1.42138e-09	234
LDM	L	L-isoleucyl-L-proline	Liver	NA	-0.422551	1.50013e-11	2.96863e-09	234
LDM	L	Methyl 1-piperazinecarboxylate	Liver	NA	-0.41502	3.70643e-11	6.52478e-09	234
LDM	L	(3E)-4-(1,2,4-Trihydroxy-2,6,6-trimethylcyclohexyl)but-3-en-2-yl hexopyranoside	Liver	NA	-0.413092	4.65538e-11	8.02643e-09	234
LDM	L	Heptanedioic acid, 1-(2-cyclopentylidenehydrazide)	Liver	NA	-0.411652	5.51437e-11	9.23013e-09	234
LDM	L	Pro-Leu	Liver	NA	-0.411224	5.7981e-11	9.58524e-09	234
LDM	L	LPC(18:2/0:0)	Liver	C04100	-0.408614	7.8615e-11	1.23848e-08	234
LDM	L	2-(6-Methyl-2-pyridinyl)-N-(4-pyridinyl)-4-quinazolinamine	Liver	NA	-0.406684	9.82991e-11	1.5188e-08	234
LDM	L	Oxooctenoylcarnitine	Liver	NA	-0.405153	1.17245e-10	1.72526e-08	234
LDM	L	N1-ACETYLSPERMINE	Liver	NA	-0.402655	1.55998e-10	2.19118e-08	234
LDM	L	LPC(32:0)	Liver	NA	-0.394015	4.11368e-10	5.13213e-08	234
LDM	L	6-Hydrazino-3-pyridazinecarboxamide	Liver	NA	0.39297	4.61719e-10	5.74247e-08	234
LDM	L	6-Hydroxynorleucine	Liver	NA	-0.392352	4.94192e-10	6.08978e-08	234
LDM	L	4-Hydroxyisoleucine	Liver	C20802	-0.392352	4.94192e-10	6.08978e-08	234
LDM	L	GlcCer(d18:1/16:0)	Liver	NA	-0.391157	5.63479e-10	6.85942e-08	234
LDM	L	2-[4-[4-(4-Amidinophenyl)piperazino]piperidino]acetic acid	Liver	NA	-0.390572	6.00798e-10	7.26965e-08	234
LDM	L	N-Oleoyl-D-erythro-sphingosylphosphorylcholine	Liver	NA	0.38945	6.79035e-10	8.11851e-08	234
LDM	L	Glycyrrhizic Acid, Ammonium Salt	Liver	NA	-0.388632	7.42193e-10	8.76923e-08	234
LDM	L	Buxifoliadine A	Liver	NA	-0.383576	1.27967e-09	1.43594e-07	234
LDM	L	5-Heptyltetrahydro-2-oxo-3-furancarboxylic_acid	Liver	NA	-0.383522	1.287e-09	1.44014e-07	234
LDM	L	hexadecanedioic_acid_mono-L-carnitine_ester	Liver	NA	-0.379739	1.92286e-09	2.02513e-07	234
LDM	L	Equisetin	Liver	NA	-0.376725	2.63788e-09	2.68276e-07	234
LDM	L	(4a'R,5'S,6'R,6a'S,7'R,10a'R,10b'R)-6'-(Acetyloxy)-4a',6a',10b'-trimethyl-5-oxododecahydro-2'H-dispiro[furan-3,3'-benzo[f]chromene-7',2''-oxiran]-5'-yl 2-methylpropanoate	Liver	NA	-0.375936	2.86383e-09	2.89788e-07	234
LDM	L	Linoleoylglycine	Liver	NA	-0.374357	3.37403e-09	3.38008e-07	234
LDM	L	N-Oleoyl-D-erythro-sphinganine	Liver	NA	0.373214	3.79681e-09	3.74756e-07	234
LDM	L	4'-Hydroxywarfarin	Liver	NA	-0.373222	3.79388e-09	3.74756e-07	234
LDM	L	M430T120	Liver	NA	-0.37111	4.71347e-09	4.56264e-07	234
LDM	L	Hexyl_2-furoate	Liver	NA	-0.370732	4.89959e-09	4.7314e-07	234
LDM	L	2-(2,6-Dimethylmorpholin-4-yl)ethanol	Liver	NA	-0.370432	5.05196e-09	4.85743e-07	234
LDM	L	4'-(Cyclopropylmethyl)-N2-4-pyridinyl[4,5'-bipyrimidine]-2,2'-diamine	Liver	NA	-0.365745	8.12336e-09	7.3664e-07	234
LDM	L	Valerylcarnitine	Liver	NA	-0.36566	8.19325e-09	7.39639e-07	234
LDM	L	Isovalerylcarnitine (Car(5:0))	Liver	C20826	-0.36566	8.19325e-09	7.39639e-07	234
LDM	L	5-(4-Methylpiperazin-1-yl)-5-oxopentanoic acid	Liver	NA	-0.363756	9.9151e-09	8.81215e-07	234
LDM	L	Hydrocinchonine	Liver	NA	-0.362448	1.12956e-08	9.88603e-07	234
LDM	L	Progabide	Liver	NA	0.35878	1.62274e-08	1.35528e-06	234
LDM	L	2-Chloro-1-1-[4-(difluoromethoxy)phenyl]-2,5-dimethyl-1H-pyrrol-3-ylpropan-1-one	Liver	NA	-0.356254	2.07712e-08	1.67892e-06	234
LDM	L	3-Hydroxy-b,e-caroten-3'-one	Liver	NA	0.354364	2.49493e-08	1.96909e-06	234
LDM	L	N6,N6,N6-Trimethyllysine	Liver	C03793	-0.352482	2.99124e-08	2.28884e-06	234
LDM	L	M457T120	Liver	NA	-0.352394	3.01663e-08	2.30388e-06	234
LDM	L	(Z)-6-Octadecenoic acid	Liver	NA	0.352111	3.09964e-08	2.35831e-06	234
LDM	L	N-Trityl-L-homoserine	Liver	NA	-0.351875	3.17058e-08	2.40772e-06	234
LDM	L	1-2-[(2-Amino-6-hydroxy-9H-purin-9-yl)methoxy]ethoxy-3-methyl-1-oxo-2-butanamine	Liver	NA	-0.351769	3.2029e-08	2.42768e-06	234
LDM	L	Rubraflavone_B	Liver	NA	-0.350904	3.47916e-08	2.59655e-06	234
LDM	L	3'-Hydroxyflavanone	Liver	NA	-0.348579	4.34048e-08	3.14359e-06	234
LDM	L	[2-(hexadecanoyloxy)-3-[octadec-11-enoyloxy]propoxy]([2.3.4.5.6-pentahydroxycyclohexyl]oxy)phosphinic acid	Liver	NA	0.348054	4.56141e-08	3.2957e-06	234
LDM	L	beta-Alanine	Liver	C00099	-0.347001	5.03845e-08	3.59511e-06	234
LDM	L	Sarcosine	Liver	C00213	-0.347001	5.03845e-08	3.59511e-06	234
LDM	L	Alanine	Liver	C00041	-0.347001	5.03845e-08	3.59511e-06	234
LDM	L	4-[(6-Aminopyrimidin-4-yl)amino]benzenesulfonamide	Liver	NA	-0.346661	5.20237e-08	3.6924e-06	234
LDM	L	Clupanodonyl_carnitine	Liver	NA	-0.345773	5.65475e-08	3.96444e-06	234
LDM	L	5-Nitrothiophene-2-sulfonamide	Liver	NA	-0.34275	7.49853e-08	4.97902e-06	234
LDM	L	N-(2,4-Dinitrophenyl)-L-methionine	Liver	NA	0.34059	9.15637e-08	5.8947e-06	234
LDM	L	LPI(18:1)	Liver	NA	0.340467	9.26044e-08	5.94266e-06	234
LDM	L	Pipecolamide	Liver	C19809	-0.340296	9.40772e-08	6.02442e-06	234
LDM	L	Cervonyl_carnitine	Liver	NA	-0.338885	1.07086e-07	6.67992e-06	234
LDM	L	Tris(2,4-di-tert-butylphenyl)phosphate	Liver	NA	-0.338737	1.08545e-07	6.76039e-06	234
LDM	L	Cer(d18:1/18:0)	Liver	NA	0.338003	1.16077e-07	7.2072e-06	234
LDM	L	Phosphonoacetate	Liver	C05682	-0.333056	1.81636e-07	1.05749e-05	234
LDM	L	4'-tert-Butyl-2',6'-dimethyl-3',5'-dinitroacetophenone	Liver	NA	-0.332925	1.83785e-07	1.06845e-05	234
LDM	L	12-Methyltridecanoic acid	Liver	NA	0.331503	2.08707e-07	1.18253e-05	234
LDM	L	Myristic acid	Liver	C06424	0.331503	2.08707e-07	1.18253e-05	234
LDM	L	Hexanoylcarnitine (Car(6:0))	Liver	NA	-0.330794	2.22317e-07	1.24734e-05	234
LDM	L	myo-Inositol	Liver	C00137	-0.330773	2.22744e-07	1.24799e-05	234
LDM	L	(S)-5-Methylhydantoin	Liver	NA	-0.328261	2.78258e-07	1.51261e-05	234
LDM	L	Butyrylcarnitine (Car(4:0))	Liver	C02862	-0.326756	3.17643e-07	1.69686e-05	234
LDM	L	Isobutyrylcarnitine (Car(4:0))	Liver	NA	-0.326756	3.17643e-07	1.69686e-05	234
LDM	L	cis-Jasmone	Liver	C08490	-0.326356	3.28975e-07	1.74348e-05	234
LDM	L	4-Amino-2-(trifluoromethyl)pyrimidine-5-carboxylic acid	Liver	NA	-0.326007	3.39189e-07	1.78818e-05	234
LDM	L	7-Acetyllycopsamine	Liver	NA	-0.323488	4.22385e-07	2.17261e-05	234
LDM	L	Momordicilin	Liver	NA	-0.321628	4.96018e-07	2.50327e-05	234
LDM	L	6'-O-Formylmarmin	Liver	NA	-0.321193	5.14918e-07	2.58243e-05	234
LDM	L	alpha-C-Mannosyltryptophan	Liver	NA	-0.319682	5.86179e-07	2.88225e-05	234
LDM	L	2-Amino-6-propyl-1H-pyrimidin-4-one	Liver	NA	-0.318182	6.66141e-07	3.23974e-05	234
LDM	L	2-(1-Piperidyl)propan-2-ol	Liver	NA	-0.31781	6.87584e-07	3.31991e-05	234
LDM	L	alpha-Linolenic acid	Liver	C06427	-0.316357	7.77616e-07	3.66492e-05	234
LDM	L	gamma-Linolenic acid	Liver	C06426	-0.316357	7.77616e-07	3.66492e-05	234
LDM	L	Miltirone	Liver	C13715	-0.315551	8.32364e-07	3.88359e-05	234
LDM	L	5-(Ethoxymethyl)-2-methyl-4-pyrimidinamine	Liver	NA	-0.314713	8.93099e-07	4.14291e-05	234
LDM	L	4',4''',5,5'',7,7''-hexahydroxy-3,8''-biflavone	Liver	NA	0.314509	9.0854e-07	4.18074e-05	234
LDM	L	N-(2,3-Dihydro-1H-inden-5-yl)methanesulfonamide	Liver	NA	-0.314282	9.26052e-07	4.24454e-05	234
LDM	L	Carnitine	Liver	C00318	-0.314063	9.43147e-07	4.2957e-05	234
LDM	L	alpha-Ketoglutaric acid (alpha-KG)	Liver	C00026	-0.314067	9.42851e-07	4.2957e-05	234
LDM	L	2-((4-Methylpiperazin-1-yl)methyl)-5,6,7,8-tetrahydrobenzo[4,5]thieno[2,3-d]pyrimidin-4-ol	Liver	NA	-0.314082	9.41667e-07	4.2957e-05	234
LDM	L	Val-Val	Liver	NA	-0.313966	9.50874e-07	4.32599e-05	234
LDM	L	Lutein 5,6-epoxide	Liver	NA	0.313693	9.72879e-07	4.40954e-05	234
LDM	L	N-(4-Bromo-2-fluorophenyl)-2-[4-(propan-2-yl)phenoxy]acetamide	Liver	NA	-0.313184	1.01515e-06	4.56158e-05	234
LDM	L	Flecainide	Liver	C07001	-0.312621	1.06396e-06	4.75432e-05	234
LDM	L	Cholestan-3-One	Liver	NA	-0.311482	1.16964e-06	5.16907e-05	234
LDM	L	3-Hydroxybutyrylcarnitine (Car(4:0-O))	Liver	NA	-0.31111	1.2063e-06	5.29612e-05	234
LDM	L	Oxybutynin N-oxide	Liver	NA	-0.310995	1.21787e-06	5.33985e-05	234
LDM	L	Luotonin F	Liver	NA	-0.309802	1.3441e-06	5.77488e-05	234
LDM	L	4-(Trifluoromethyl)pyridine	Liver	NA	-0.30954	1.37351e-06	5.89494e-05	234
LDM	L	4-Bromo-2-formylbenzonitrile	Liver	NA	-0.309211	1.41121e-06	6.03738e-05	234
LDM	L	Hexadecadienedioylcarnitine	Liver	NA	-0.309159	1.4172e-06	6.05658e-05	234
LDM	L	Oxohexadecadienoylcarnitine	Liver	NA	-0.308391	1.50964e-06	6.40395e-05	234
LDM	L	Corydine	Liver	NA	-0.308117	1.54389e-06	6.52854e-05	234
LDM	L	Cytidine monophosphate N-acetylneuraminic acid	Liver	C00128	-0.307565	1.61524e-06	6.80875e-05	234
LDM	L	Glutarylcarnitine	Liver	NA	-0.305866	1.8553e-06	7.59747e-05	234
LDM	L	Dabigatran_etexilate	Liver	NA	-0.305609	1.89454e-06	7.72295e-05	234
LDM	L	N-[(5-Hydroxy-2-pyridinyl)methyl]adenosine	Liver	NA	-0.304112	2.13876e-06	8.57468e-05	234
LDM	L	Norleucine	Liver	C01933	-0.303623	2.22479e-06	8.82274e-05	234
LDM	L	Leucine	Liver	C00123	-0.303623	2.22479e-06	8.82274e-05	234
LDM	L	2-Aminopyridine	Liver	NA	-0.302331	2.46854e-06	9.68421e-05	234
LDM	L	N-Acetylhistamine	Liver	C05135	-0.301573	2.62307e-06	0.000101516	234
LDM	L	Dimethyl 4-hydroxy-4-methyl-2-(3-nitrophenyl)-6-oxo-1,3-cyclohexanedicarboxylate	Liver	NA	-0.301077	2.72925e-06	0.000104831	234
LDM	L	2-Cyclohexen-1-one, 4,6-dihydroxy-3-(3-hydroxy-2,5-dimethylphenoxy)-5-methoxy-2,5-dimethyl-	Liver	NA	-0.300878	2.77286e-06	0.000106188	234
LDM	L	L-Arginine-7-amido-4-methylcoumarin	Liver	NA	-0.300172	2.93342e-06	0.000111099	234
LDM	L	3-Cyano-4,7-dimethylcoumarin	Liver	NA	-0.300169	2.93408e-06	0.000111099	234
LDM	L	Cytidine	Liver	C00475	-0.29936	3.12899e-06	0.000116819	234
LDM	L	Homoarginine	Liver	C01924	-0.298052	3.47049e-06	0.0001264	234
LDM	L	Albafuran_B	Liver	NA	-0.297125	3.73346e-06	0.000134632	234
LDM	L	Methyl 3-hydroxy-4-nitrobenzoate	Liver	NA	-0.294931	4.43406e-06	0.000155297	234
LDM	L	Asterric acid	Liver	NA	0.294455	4.60168e-06	0.000159498	234
LDM	L	N-Nitroso-N-methyl-3-aminopropionic acid	Liver	NA	-0.293781	4.8496e-06	0.000166369	234
LDM	L	[2-[docosa-4.7.10.13.16.19-hexaenoyloxy]-3-(octadecanoyloxy)propoxy]([2.3.4.5.6-pentahydroxycyclohexyl]oxy)phosphinic acid	Liver	NA	0.292722	5.26488e-06	0.000178482	234
LDM	L	PC(34:2)	Liver	NA	-0.291989	5.57156e-06	0.000187141	234
LDM	L	(1R,5S)-8-Methyl-8-azabicyclo[3.2.1]octan-3-amine	Liver	NA	-0.291018	6.00452e-06	0.0001988	234
LDM	L	Glutamate	Liver	C00025	-0.289846	6.56944e-06	0.000214037	234
LDM	L	Xanthine	Liver	C00385	-0.289581	6.70402e-06	0.000216721	234
LDM	L	7-Methylguanine	Liver	C02242	-0.289557	6.71656e-06	0.000216721	234
LDM	L	1-Methylguanine	Liver	C04152	-0.289557	6.71656e-06	0.000216721	234
LDM	L	N-Benzyl-7-chloro-4-nitro-2,1,3-benzoxadiazol-5-amine	Liver	NA	0.289568	6.71079e-06	0.000216721	234
LDM	L	Stachydrine	Liver	C10172	-0.289524	6.73342e-06	0.000217091	234
LDM	L	2,8,9-Trimethyl-2,5,8,9-tetraaza-1-phosphabicyclo[3.3.3]undecane	Liver	NA	-0.288512	7.27442e-06	0.00023101	234
LDM	L	Piperidine	Liver	C01746	-0.288072	7.5223e-06	0.000237567	234
LDM	L	Pro-Phe	Liver	NA	-0.288	7.56313e-06	0.000238482	234
LDM	L	Methyl 4-(trifluoromethyl)benzoylacetate	Liver	NA	-0.287598	7.79813e-06	0.000245314	234
LDM	L	Kukoamine B	Liver	C17616	-0.287061	8.12217e-06	0.000253242	234
LDM	L	Farnesylcysteine	Liver	C19691	-0.286754	8.31322e-06	0.000258883	234
LDM	L	2,3',4,5'-Tetramethoxystilbene	Liver	NA	-0.28618	8.68195e-06	0.000269126	234
LDM	L	1-[(Dimethylamino)carbonyl]-3-piperidinecarboxylic acid	Liver	NA	-0.28541	9.2005e-06	0.00028128	234
LDM	L	Diethyl (4-chlorophenyl)(hydroxy)methylphosphonate	Liver	NA	0.285274	9.29537e-06	0.000283749	234
LDM	L	Malachite green cation	Liver	NA	-0.28312	1.09238e-05	0.00032627	234
LDM	L	4-(1,3-Dioxo-1,3-dihydro-2H-isoindol-2-yl)-2-hydroxybenzoic acid	Liver	NA	-0.283099	1.09407e-05	0.000326529	234
LDM	L	1-(4-Nitrophenyl)-3-(trifluoromethyl)benzene	Liver	NA	0.281979	1.18924e-05	0.000349981	234
LDM	L	5-(4-Fluorophenyl)-7-(trifluoromethyl)pyrazolo[1,5-a]pyrimidine-2-carboxylic acid	Liver	NA	-0.28183	1.20249e-05	0.000352767	234
LDM	L	sesamin	Liver	NA	-0.281558	1.22704e-05	0.000357971	234
LDM	L	Cytidine 5'-monophosphate (CMP)	Liver	C00055	-0.281302	1.25052e-05	0.000363324	234
LDM	L	M302T138	Liver	NA	-0.281166	1.26317e-05	0.000365855	234
LDM	L	Ile-Ala	Liver	NA	-0.280231	1.35365e-05	0.000387589	234
LDM	L	1H-Indazole-4-carboxamide, N-[(1,2-dihydro-6-methyl-2-oxo-4-propyl-3-pyridinyl)methyl]-1-(1-methylethyl)-6-[2-(4-methyl-1-piperazinyl)-4-pyridinyl]-	Liver	NA	-0.279526	1.42577e-05	0.000404493	234
LDM	L	PC(20:3(5Z,8Z,11Z)/14:0)	Liver	C00157	-0.277465	1.65838e-05	0.000456618	234
LDM	L	(Diethylamino)(oxo)acetic acid	Liver	NA	-0.276842	1.73545e-05	0.00047354	234
LDM	L	N-Acetylgalactosamine_6-sulfate	Liver	NA	-0.27671	1.75223e-05	0.000477226	234
LDM	L	M405T148	Liver	NA	-0.276626	1.763e-05	0.000479184	234
LDM	L	Statine	Liver	NA	-0.276475	1.78245e-05	0.000484143	234
LDM	L	6-Bromo-4-chloropyridine-3-carbaldehyde	Liver	NA	-0.276035	1.8404e-05	0.000497527	234
LDM	L	Decenedioylcarnitine	Liver	NA	-0.275313	1.93933e-05	0.000515598	234
LDM	L	3(2H)-Pyridazinone, 4-chloro-5-(4-morpholinyl)-	Liver	NA	0.274999	1.98387e-05	0.000524661	234
LDM	L	Decatetraenoylcarnitine	Liver	NA	-0.274979	1.98677e-05	0.000525083	234
LDM	L	N-(2-Aminoethyl)-5-isoquinolinesulfonamide	Liver	NA	0.274734	2.02225e-05	0.000533056	234
LDM	L	4-[4-(Acetyloxy)benzoyl]aminobenzoic acid	Liver	NA	-0.274499	2.05687e-05	0.000540056	234
LDM	L	D-4'-Phosphopantothenate	Liver	C03492	-0.274399	2.0718e-05	0.000543621	234
LDM	L	Glycine	Liver	C00037	-0.273735	2.17335e-05	0.000565809	234
LDM	L	Betamethasone-17-valerate	Liver	NA	-0.273408	2.225e-05	0.000577781	234
LDM	L	Kynurenine	Liver	C00328	-0.273398	2.22654e-05	0.000577808	234
LDM	L	HEPES	Liver	NA	-0.272196	2.42705e-05	0.000622205	234
LDM	L	Timonacic	Liver	NA	-0.272042	2.45386e-05	0.000626071	234
LDM	L	Huperzine A	Liver	NA	-0.271578	2.53665e-05	0.000641701	234
LDM	L	Biliverdin	Liver	C00500	-0.270437	2.75128e-05	0.000687341	234
LDM	L	Pyrophosphate	Liver	C00013	-0.269339	2.97391e-05	0.000736094	234
LDM	L	Isopongaflavone	Liver	NA	-0.268877	3.07256e-05	0.000753545	234
LDM	L	Phe-Lys	Liver	NA	-0.268663	3.11942e-05	0.000762246	234
LDM	L	gamma-Glutamylphenylalanine	Liver	NA	-0.26793	3.28473e-05	0.000795384	234
LDM	L	Lys-Leu	Liver	NA	-0.267734	3.33033e-05	0.000804486	234
LDM	L	cis-9,10-Epoxystearic acid	Liver	C19418	0.267537	3.37667e-05	0.000811945	234
LDM	L	9-Oxooctadecanoic acid	Liver	NA	0.267537	3.37667e-05	0.000811945	234
LDM	L	2-1-[(2-Methoxy-5-pyrimidinyl)methyl]-3-piperidinyl-6-(2-thienyl)-4-pyrimidinol	Liver	NA	-0.266824	3.54999e-05	0.000845848	234
LDM	L	Succinic_anhydride	Liver	NA	-0.266423	3.65098e-05	0.000864921	234
LDM	L	M202T223	Liver	NA	-0.265906	3.78524e-05	0.000887168	234
LDM	L	Atrazine-desethyl-desisopropyl	Liver	NA	-0.265077	4.01025e-05	0.000930675	234
LDM	L	Ectoine	Liver	C06231	-0.264887	4.06361e-05	0.000940342	234
LDM	L	Pro-Thr	Liver	NA	-0.264809	4.08562e-05	0.000944891	234
LDM	L	3-(1-(Cyclohexylmethyl)-1H-indazole-3-carboxamido)-2,2-dimethylsuccinic acid	Liver	NA	-0.264727	4.10881e-05	0.000948072	234
LDM	L	1-Aminocyclopentanecarboxylic acid	Liver	NA	-0.264159	4.27411e-05	0.000976992	234
LDM	L	5Z,8Z,11Z,14Z-Eicosatetraenoic acid, 3-theinylmethyl ester	Liver	NA	-0.264154	4.27549e-05	0.000976992	234
LDM	L	N-m-Tolyloxyacetylbenzenesulfonamide	Liver	NA	0.263942	4.33874e-05	0.000986952	234
LDM	L	Hypericin	Liver	C07606	-0.263766	4.39212e-05	0.000997966	234
LDM	L	Labetalol	Liver	C07063	-0.263635	4.43214e-05	0.00100535	234
LDM	L	Isovaleric acid	Liver	C08262	-0.263566	4.45319e-05	0.00100899	234
LDM	L	1-O-Hexadecyl-2-O-(4Z,7Z,10Z,13Z,16Z,19Z-docosahexaenoyl)-sn-glyceryl-3-phosphorylcholine	Liver	NA	-0.263203	4.56633e-05	0.0010294	234
LDM	L	4H-Thiopyrano[4,3-d]pyrimidin-4-one, 3,5,7,8-tetrahydro-2-[4-(trifluoromethyl)phenyl]-	Liver	NA	0.263109	4.59597e-05	0.00103492	234
LDM	L	(2R)-3-Hydroxyisovaleroylcarnitine	Liver	NA	-0.262683	4.73301e-05	0.00105866	234
LDM	L	(2R,3R,4S,5R)-2-(6-((E)-4-hydroxy-3-methylbut-2-enylamino)-9H-purin-9-yl)-5-(hydroxymethyl)tetrahydrofuran-3,4-diol	Liver	NA	-0.262276	4.86731e-05	0.00108147	234
LDM	L	.beta.-Glutamic acid	Liver	NA	-0.262208	4.89025e-05	0.00108537	234
LDM	L	Pyrrolidine	Liver	NA	-0.262089	4.9304e-05	0.00109066	234
LDM	L	3-Piperidone	Liver	NA	-0.261231	5.22932e-05	0.00114856	234
LDM	L	Budesonide	Liver	NA	-0.260947	5.3319e-05	0.00116599	234
LDM	L	Betaine	Liver	C00719	0.260738	5.40894e-05	0.00117708	234
LDM	L	6.beta.-Hydroxyfluoxymesterone	Liver	NA	-0.260661	5.43731e-05	0.00118261	234
LDM	L	Bathophenanthroline	Liver	NA	0.260602	5.45938e-05	0.00118676	234
LDM	L	beta-Cryptoxanthin	Liver	NA	0.260106	5.6473e-05	0.00122167	234
LDM	L	Valine	Liver	C00183	-0.259987	5.69312e-05	0.00122959	234
LDM	L	Kenposide_B	Liver	NA	-0.258707	6.21068e-05	0.00132429	234
LDM	L	Biotin sulfone	Liver	NA	-0.2586	6.2559e-05	0.00132969	234
LDM	L	3'-O-Methylguanosine	Liver	NA	-0.258217	6.4203e-05	0.00135746	234
LDM	L	2'-O-Methylguanosine	Liver	NA	-0.258217	6.4203e-05	0.00135746	234
LDM	L	1-Methylguanosine	Liver	NA	-0.258217	6.4203e-05	0.00135746	234
LDM	L	2-Methylguanosine	Liver	NA	-0.258217	6.4203e-05	0.00135746	234
LDM	L	Methionine	Liver	C01733	-0.257672	6.66127e-05	0.00140323	234
LDM	L	7-Keto-8-aminopelargonic acid	Liver	NA	-0.256939	6.99888e-05	0.00145527	234
LDM	L	2-[4-Chloro-5-cyclopropyl-3-(trifluoromethyl)-1H-pyrazol-1-yl]propanoic acid	Liver	NA	-0.256837	7.04713e-05	0.00146379	234
LDM	L	METHYLPREDNISOLONE	Liver	NA	-0.256482	7.2171e-05	0.00149139	234
LDM	L	3-Amino-4-methylpentanoic acid	Liver	NA	-0.256311	7.30047e-05	0.00150166	234
LDM	L	Isoleucine	Liver	C16434	-0.256311	7.30047e-05	0.00150166	234
LDM	L	5-Aminopentanoic acid	Liver	C00431	-0.256346	7.2835e-05	0.00150166	234
LDM	L	4-(Methylamino)butanoic acid	Liver	C15987	-0.256346	7.2835e-05	0.00150166	234
LDM	L	4-(dimethylamino)butanoate	Liver	NA	-0.256311	7.30047e-05	0.00150166	234
LDM	L	Caplamin	Liver	C02378	-0.256311	7.30047e-05	0.00150166	234
LDM	L	6(5H)-Pteridinone, 2-[(3,5-difluoro-4-hydroxyphenyl)amino]-7,8-dihydro-5,7-dimethyl-8-(3-methylbutyl)-	Liver	NA	-0.256341	7.2858e-05	0.00150166	234
LDM	L	Kanzonol_F	Liver	NA	-0.25609	7.40993e-05	0.00152134	234
LDM	L	2-[2-(3,4-Dihydroxyphenyl)-2-oxoethyl]sulfanyl-6-methyl-4(3H)-pyrimidinone	Liver	NA	0.255915	7.49747e-05	0.00153746	234
LDM	L	1-Methylinosine	Liver	NA	-0.255782	7.5646e-05	0.00154807	234
LDM	L	2'-O-Methylinosine	Liver	NA	-0.255782	7.5646e-05	0.00154807	234
LDM	L	3'-O-Methylinosine	Liver	NA	-0.255782	7.5646e-05	0.00154807	234
LDM	L	5-(Furan-3-yl)-2a',5'-dihydroxy-8b'-(hydroxymethyl)-7'-methyldodecahydrospiro[furan-3,6'-naphtho[1,8-bc]furan]-2-one	Liver	NA	-0.255713	7.59946e-05	0.00155282	234
LDM	L	Ethynodiol_diacetate	Liver	NA	-0.255686	7.61323e-05	0.00155462	234
LDM	L	Creatinine	Liver	C00791	-0.255275	7.82568e-05	0.00159257	234
LDM	L	gardenoside	Liver	NA	-0.255282	7.82176e-05	0.00159257	234
LDM	L	Oxodecadienoylcarnitine	Liver	NA	-0.255261	7.83304e-05	0.00159294	234
LDM	L	Semilepidinoside_B	Liver	NA	-0.255248	7.83942e-05	0.00159294	234
LDM	L	3-(3-Chloroanilino)-5,5-dimethyl-2-cyclohexen-1-one	Liver	NA	-0.25519	7.86991e-05	0.00159833	234
LDM	L	5-(2H-Chromen-3-ylmethylene)-2,4,6(1H,3H,5H)-pyrimidinetrione	Liver	NA	-0.255154	7.88915e-05	0.00160062	234
LDM	L	2-Chlorounguinol	Liver	NA	0.254798	8.07891e-05	0.00163335	234
LDM	L	Threonic acid	Liver	C01620	-0.254598	8.18765e-05	0.00165201	234
LDM	L	Diisopropyl_sulfide	Liver	NA	0.254354	8.32162e-05	0.00167399	234
LDM	L	Monomethyl phthalate	Liver	NA	-0.254229	8.39146e-05	0.00168383	234
LDM	L	Lysine	Liver	C00047	-0.254142	8.43974e-05	0.00169098	234
LDM	L	Atropic acid	Liver	NA	-0.25396	8.54291e-05	0.00170654	234
LDM	L	.beta.-Hydroxyphenylalanine	Liver	NA	-0.253881	8.58772e-05	0.00171379	234
LDM	L	3-Hydroxy-4-methyl-6H-benzo[c]chromen-6-one	Liver	NA	-0.253044	9.0785e-05	0.00179566	234
LDM	L	2-Chloro-N,N-dimethylpropan-1-amine	Liver	NA	-0.252448	9.44359e-05	0.00185292	234
LDM	L	PC(34:3)	Liver	NA	-0.252341	9.51041e-05	0.00186095	234
LDM	L	2'-N-Acetylparomamine	Liver	NA	-0.252192	9.60442e-05	0.00187569	234
LDM	L	Phe-Met-Arg-Phe-amide	Liver	NA	0.251898	9.79263e-05	0.00190688	234
LDM	L	N-Acetylglucosamine	Liver	C00140	-0.251818	9.84478e-05	0.00191333	234
LDM	L	N-Acetylgalactosamine	Liver	C01074	-0.251818	9.84478e-05	0.00191333	234
LDM	L	Histidine	Liver	C00135	-0.251741	9.89475e-05	0.00192118	234
LDM	L	Metazamide	Liver	NA	-0.251631	9.96645e-05	0.00193137	234
LDM	L	L-Alanyl-L-leucine	Liver	NA	-0.2515	0.000100529	0.00194437	234
LDM	L	Gly-His	Liver	NA	-0.251199	0.000102544	0.00197953	234
LDM	L	2-Methyl-3-hydroxybutyric acid	Liver	NA	-0.251098	0.000103224	0.00198327	234
LDM	L	3-Hydroxyvaleric acid	Liver	NA	-0.251098	0.000103224	0.00198327	234
LDM	L	Oxypurinol	Liver	C07599	-0.251104	0.000103184	0.00198327	234
LDM	L	PE(34:2)	Liver	NA	-0.249938	0.000111384	0.00211738	234
LDM	L	PE(20:1(11Z)/14:1(9Z))	Liver	C00350	-0.249932	0.000111425	0.00211738	234
LDM	L	13-(Dodecan-2-yl)-6-(1-hydroxyethyl)-3-(hydroxymethyl)-12-methyl-9-(propan-2-yl)-1-oxa-4,7,10-triazacyclotridecane-2,5,8,11-tetrone	Liver	NA	-0.249759	0.000112694	0.00213445	234
LDM	L	1-Stearoyl-2-linoleoyl-sn-glycero-3-phosphate	Liver	NA	-0.249662	0.00011341	0.00214698	234
LDM	L	4-(4-(1H-Indol-3-yl)-3,6-dihydro-1(2H)-pyridinyl)-1H-pyrazolo[3,4-d]pyrimidine	Liver	NA	0.249341	0.000115819	0.00218128	234
LDM	L	[(4-Methylbenzyl)sulfanyl]acetic acid	Liver	NA	-0.24921	0.000116807	0.00218962	234
LDM	L	Lercanidipine	Liver	NA	-0.248612	0.000121448	0.00225557	234
LDM	L	Leu-Met	Liver	NA	-0.248388	0.000123232	0.00228132	234
LDM	L	Ethaboxam	Liver	NA	-0.248094	0.000125606	0.00231779	234
LDM	L	LACTULOSE	Liver	NA	-0.247326	0.000132021	0.00240851	234
LDM	L	3-Oxo-2-[3-(trifluoromethyl)phenyl]-2,3-dihydro-1H-isoindole-4-carboxylic acid	Liver	NA	0.247013	0.000134719	0.00244553	234
LDM	L	Fostriecin	Liver	NA	0.246893	0.00013577	0.00245904	234
LDM	L	Ile-Gly	Liver	NA	-0.246668	0.000137752	0.00248821	234
LDM	L	Glycerophospho-N-oleoylethanolamine	Liver	NA	0.246557	0.000138747	0.00250505	234
LDM	L	M353T236	Liver	NA	0.246281	0.000141241	0.0025364	234
LDM	L	LPS(18:0)	Liver	NA	-0.246152	0.000142413	0.00255507	234
LDM	L	Cer(d18:1/16:0)	Liver	NA	0.245993	0.000143881	0.0025746	234
LDM	L	Propionylcarnitine (Car(3:0))	Liver	C03017	-0.245869	0.000145039	0.0025907	234
LDM	L	2-Hydroxy-6-methylquinoline-3-carbaldehyde	Liver	NA	-0.245747	0.000146179	0.00260643	234
LDM	L	6-[3-[(3,4-dimethoxyphenyl)methyl]-4-methoxy-2-(methoxymethyl)butyl]-4-methoxy-1,3-benzodioxole	Liver	NA	-0.245529	0.000148244	0.00263333	234
LDM	L	Val-Gly	Liver	NA	-0.244907	0.000154278	0.00271012	234
LDM	L	Epiafzelechin_3-O-gallate	Liver	NA	0.244466	0.000158697	0.00277379	234
LDM	L	N2,N2-Dimethylguanosine	Liver	NA	-0.244248	0.000160925	0.00280341	234
LDM	L	Indigo	Liver	NA	-0.24406	0.00016287	0.00282748	234
LDM	L	7.alpha.-Thiospironolactone	Liver	NA	-0.243622	0.000167477	0.00289371	234
LDM	L	Beta-Ecdysterone	Liver	NA	0.243604	0.000167672	0.00289584	234
LDM	L	3,5-Di-tert-butyl-2-hydroxybenzaldehyde	Liver	NA	0.243567	0.000168073	0.00289903	234
LDM	L	5-(2-Furyl)-4H-1,2,4-triazol-3-amine	Liver	NA	-0.243328	0.000170651	0.00292965	234
LDM	L	1,6-Anhydro-.beta.-D-glucose	Liver	NA	-0.243351	0.000170395	0.00292965	234
LDM	L	Oxopalmitoleylcarnitine	Liver	NA	-0.243154	0.000172551	0.00295345	234
LDM	L	1-(4-Hydroxyphenyl)-2-methylaminoethanone	Liver	NA	-0.242702	0.000177574	0.0030201	234
LDM	L	N6-Acetyllysine	Liver	C02727	-0.242323	0.000181899	0.00308713	234
LDM	L	Hexanamide, N-[(1S,2R)-2-hydroxy-1-(hydroxymethyl)heptadecyl]-6-[(7-nitro-2,1,3-benzoxadiazol-4-yl)amino]-	Liver	NA	-0.241797	0.000188057	0.00317288	234
LDM	L	Asparagine	Liver	C00152	-0.241704	0.000189169	0.00318629	234
LDM	L	3-Aminobutanoic acid	Liver	NA	-0.241537	0.000191173	0.00321331	234
LDM	L	Cefuroxime	Liver	C06894	-0.240819	0.000200028	0.00334403	234
LDM	L	1-[(4-Nitrophenyl)sulfonyl]piperidine-4-carboxylic acid	Liver	NA	-0.240787	0.000200438	0.00334803	234
LDM	L	5-(2-Chloroethyl)-5H-tetraazole	Liver	NA	-0.24067	0.000201921	0.0033672	234
LDM	L	Arg-Met	Liver	NA	-0.240645	0.000202242	0.00336836	234
LDM	L	D-myo-Inositol-3-phosphate	Liver	NA	-0.240603	0.000202768	0.00337292	234
LDM	L	1-Stearoyl-2-linoleoyl-sn-glycero-3-phosphocholine	Liver	NA	0.240443	0.000204822	0.00339864	234
LDM	L	Dienestrol diacetate	Liver	NA	-0.240405	0.000205317	0.00340404	234
LDM	L	6-(4-Morpholinyl)-1H-purine	Liver	NA	-0.240211	0.000207834	0.00343303	234
LDM	L	2'-Chloro-2-hydroxy-5-methylbenzophenone	Liver	NA	-0.239952	0.000211236	0.0034792	234
LDM	L	(7R)-7-(5-Carboxy-5-oxopentanoyl)aminocephalosporinate	Liver	NA	0.23923	0.000221011	0.00359598	234
LDM	L	1-Octanone, 1-(4-Fluorophenyl)-2-(1-pyrrolidinyl)-	Liver	NA	0.238693	0.000228567	0.00369497	234
LDM	L	Cys-Tyr	Liver	NA	-0.23859	0.000230042	0.00371134	234
LDM	L	Thiamylal	Liver	C07846	-0.238494	0.000231417	0.00373203	234
LDM	L	3-Hydroxy-5-((3-hydroxy-6-methyl-5-(pentofuranosyloxy)octanoyl)oxy)-6-methyloctanoic acid	Liver	NA	-0.237924	0.000239789	0.00384236	234
LDM	L	3-(4-Methyl-3-pentenyl)thiophene	Liver	NA	-0.2377	0.000243151	0.00387967	234
LDM	L	1-Palmitoyl-2-linoleoyl-sn-glycero-3-phosphocholine	Liver	NA	-0.237642	0.00024403	0.00388999	234
LDM	L	alpha-Keto-gamma-(methylthio)butyric_acid	Liver	NA	-0.237638	0.000244087	0.00388999	234
LDM	L	5-[(4-Chlorophenoxy)methyl]-4-methyl-4H-1,2,4-triazole-3-thiol	Liver	NA	0.237539	0.000245589	0.0039119	234
LDM	L	Corylin	Liver	NA	-0.237419	0.000247433	0.00393659	234
LDM	L	Threonine	Liver	C00188	-0.237381	0.000248009	0.00394419	234
LDM	L	2-Prenylhydroquinone-1-glucoside	Liver	NA	-0.236863	0.00025612	0.00403612	234
LDM	L	Fructoselysine 6-phosphate	Liver	NA	-0.236342	0.000264508	0.00414262	234
LDM	L	2,4,6-Trimethoxypyrimidine	Liver	NA	-0.23621	0.000266675	0.00416358	234
LDM	L	L-Leucyl-L-alanine	Liver	NA	-0.23604	0.000269482	0.00420413	234
LDM	L	Nicotinamide	Liver	C00153	-0.235786	0.000273751	0.0042651	234
LDM	L	2,6-ditert-butyl-4-methylphenol	Liver	NA	-0.235712	0.000275003	0.00427366	234
LDM	L	1-Methylhistamine	Liver	C05127	-0.23469	0.000292844	0.00448328	234
LDM	L	1-Isopropyl-1H-benzimidazole-5-carboxylic acid	Liver	NA	-0.234671	0.000293181	0.00448486	234
LDM	L	Phenylalanine	Liver	C00079	-0.234258	0.000300702	0.00456875	234
LDM	L	Val-Ala	Liver	NA	-0.234073	0.000304119	0.00461021	234
LDM	L	Alfuzosin	Liver	NA	-0.233913	0.000307123	0.00464	234
LDM	L	Leu-Ile	Liver	NA	-0.233871	0.000307907	0.00464524	234
LDM	L	Ile-Leu	Liver	NA	-0.233871	0.000307907	0.00464524	234
LDM	L	Benzenesulfonic acid	Liver	NA	-0.233864	0.000308048	0.00464524	234
LDM	L	Daltogen	Liver	C06771	-0.233764	0.000309924	0.00466827	234
LDM	L	N-Acetylneuraminic acid	Liver	C00270	-0.233698	0.000311187	0.00468377	234
LDM	L	7,9-Dioxo-8-azaspiro[4.5]decane-6,10-dicarbonitrile	Liver	NA	0.233689	0.000311347	0.00468443	234
LDM	L	L-tyrosine-methyl-ester	Liver	C03404	-0.233666	0.000311793	0.00468763	234
LDM	L	N-acetyldopamine	Liver	NA	-0.233666	0.000311793	0.00468763	234
LDM	L	Ganoderic acid A	Liver	NA	-0.233144	0.000321882	0.00481966	234
LDM	L	Ganoderic acid B	Liver	NA	-0.233144	0.000321882	0.00481966	234
LDM	L	N2-Acetylornithine	Liver	C00437	-0.232633	0.000332062	0.00493876	234
LDM	L	N5-acetyl-l-ornithine	Liver	NA	-0.232633	0.000332062	0.00493876	234
LDM	L	Gly-Val	Liver	NA	-0.232633	0.000332062	0.00493876	234
LDM	L	Theanine	Liver	C01047	-0.232633	0.000332062	0.00493876	234
LDM	L	3-((Ethoxy(hydroxy)phosphoryl)oxy)-2-hydroxypropyl (9Z,12Z)-octadeca-9,12-dienoate	Liver	NA	-0.232564	0.000333469	0.00495194	234
LDM	L	4-Methyl-3-(trifluoromethyl)-1H-pyrazol-5-amine	Liver	NA	-0.232559	0.000333564	0.00495194	234
LDM	L	2-Ketocaproic acid	Liver	C00902	-0.232321	0.000338424	0.00499355	234
LDM	L	3-Methyl-2-oxovaleric acid	Liver	C03465	-0.232321	0.000338424	0.00499355	234
LDM	L	Ketoleucine	Liver	C00233	-0.232321	0.000338424	0.00499355	234
LDM	L	4-Oxohexanoic acid	Liver	NA	-0.232321	0.000338424	0.00499355	234
LDM	L	N,N-Dimethyl-L-valine	Liver	NA	-0.232137	0.000342238	0.00503503	234
LDM	L	6-(3-Chloro-4-methylanilino)-2,4(1H,3H)-pyrimidinedione	Liver	NA	-0.231796	0.000349391	0.00512252	234
LDM	L	2,6-Bis(2-benzimidazolyl)pyridine	Liver	NA	-0.231648	0.000352535	0.00515921	234
LDM	L	5-(o-Nitrobenzylidene)barbituric acid	Liver	NA	0.231497	0.000355773	0.0051977	234
LDM	L	4-Acetyloxy-6-hydroxy-2-(2-hydroxypropan-2-yl)-4a,6-dimethyl-3,4,5,7,8,8a-hexahydro-2H-chromene-5-carboxylic acid	Liver	NA	-0.230528	0.000377234	0.00544977	234
LDM	L	Gallocatechin	Liver	NA	0.230471	0.000378514	0.00546181	234
LDM	L	Xerocomic_acid	Liver	NA	-0.229177	0.000409143	0.00580055	234
LDM	L	Ile-Ser	Liver	NA	-0.229166	0.000409419	0.00580148	234
LDM	L	Zaltoprofen	Liver	NA	0.229146	0.000409902	0.00580338	234
LDM	L	Desisopropyldisopyramide	Liver	NA	0.2287	0.000420993	0.00592368	234
LDM	L	Prolylalanine	Liver	NA	-0.228455	0.000427215	0.00598661	234
LDM	L	1-(3-Phenyl-6,7-dihydro-2H-pyrazolo[4,3-c]pyridin-5(4H)-yl)propan-1-one	Liver	NA	-0.22818	0.000434299	0.00605701	234
LDM	L	O-Desarylranolazine	Liver	NA	-0.227747	0.000445652	0.0061785	234
LDM	L	3-Hydroxystigmast-5-en-7-one	Liver	NA	-0.227732	0.00044605	0.00617925	234
LDM	L	4-[(2-Furylmethyl)sulfanyl]aniline	Liver	NA	-0.227706	0.000446751	0.00618006	234
LDM	L	Tetrabenazine	Liver	C11168	-0.227588	0.000449898	0.00621289	234
LDM	L	3-Hydroxy-6H-benzo[c]chromen-6-one	Liver	NA	-0.22758	0.000450099	0.00621353	234
LDM	L	Indoxyl sulfate	Liver	NA	-0.227517	0.000451783	0.00623464	234
LDM	L	1,3,5-Tris(4-hydroxyphenyl)benzene	Liver	NA	-0.22743	0.000454131	0.00625415	234
LDM	L	Scrophularoside A8	Liver	NA	-0.227004	0.000465781	0.00638831	234
LDM	L	Pantothenic acid	Liver	C00864	-0.226953	0.000467208	0.00639995	234
LDM	L	M455T191	Liver	NA	-0.226566	0.000478053	0.00650334	234
LDM	L	3-(2,4-Dihydroxypentyl)-6,8-dimethoxyisochromen-1-one	Liver	NA	-0.22655	0.000478505	0.00650728	234
LDM	L	Biotinyl-5'-AMP	Liver	C05921	0.226354	0.000484086	0.0065654	234
LDM	L	Ouabagenin	Liver	NA	-0.22539	0.000512457	0.00686137	234
LDM	L	5,10-Dihydro-10-phenophosphazinol 10-oxide	Liver	NA	-0.225231	0.00051729	0.00691533	234
LDM	L	Geniposidic_acid	Liver	NA	-0.224933	0.000526443	0.00699268	234
LDM	L	O-Carbamoyl-deacetylcephalosporin C	Liver	NA	-0.224927	0.000526646	0.00699268	234
LDM	L	2-Deoxy-scyllo-inosamine	Liver	NA	-0.223611	0.000568927	0.00741802	234
LDM	L	2-(4-Amino-1-piperidinyl)acetamide	Liver	NA	-0.223558	0.000570707	0.00743399	234
LDM	L	4-Hydroxy-3',6-dimethoxy-5'-methylspiro[1-benzofuran-2,4'-cyclohex-2-ene]-1',3-dione	Liver	NA	-0.223215	0.000582258	0.00755262	234
LDM	L	(2S)-4-amino-2-[(azaniumylacetyl)amino]-4-oxobutanoate	Liver	NA	-0.222972	0.000590563	0.00763323	234
LDM	L	M646T131	Liver	NA	-0.222507	0.000606807	0.00781052	234
LDM	L	1-Cyclohexyl-N-(3-methylphenyl)-5-oxo-3-pyrrolidinecarboxamide	Liver	NA	-0.221849	0.000630455	0.00806068	234
LDM	L	Sotalol	Liver	C07309	0.221823	0.000631416	0.00806782	234
LDM	L	Val-Ile	Liver	NA	-0.221234	0.000653356	0.00828665	234
LDM	L	Cytidine 5'-diphosphocholine (CDP-choline)	Liver	C00307	-0.220294	0.000689842	0.0086574	234
LDM	L	beta-Citryl-L-glutamate	Liver	NA	0.219755	0.000711576	0.00884176	234
LDM	L	Macluraxanthone	Liver	NA	-0.219251	0.000732482	0.00904027	234
LDM	L	Sulfanitran	Liver	NA	-0.218759	0.000753464	0.00925632	234
LDM	L	PC(18:0/18:1(9Z))	Liver	NA	-0.218449	0.000766957	0.00939049	234
LDM	L	5-Methyl-1H,2H-[1,2,4]triazolo[4,3-a]quinolin-1-one	Liver	NA	0.218305	0.000773267	0.00945047	234
LDM	L	3,5-Dimethylisoxazole-4-sulfonyl chloride	Liver	NA	-0.218274	0.000774635	0.00946142	234
LDM	L	4-Chloro-5,7-diphenyl-7H-pyrrolo[2,3-d]pyrimidine	Liver	NA	-0.218218	0.000777126	0.00948609	234
LDM	L	Oxopalmitoylcarnitine	Liver	NA	-0.218046	0.000784813	0.00955669	234
LDM	L	Hexadecanoic acid	Liver	NA	0.217014	0.00083234	0.010017	234
LDM	L	13,14-dihydro-6,15-diketo-PGF1alpha	Liver	NA	-0.216855	0.000839904	0.0100929	234
LDM	L	3-(2H-Tetraazol-5-yl)benzoic acid	Liver	NA	-0.216396	0.00086206	0.0103087	234
LDM	L	5-Hydroxyisourate	Liver	C11821	-0.216374	0.000863113	0.0103101	234
LDM	L	Brigatinib	Liver	NA	-0.216269	0.000868259	0.0103517	234
LDM	L	N-Propyl-9H-purin-6-amine	Liver	NA	0.216233	0.000870057	0.0103575	234
LDM	L	SM(d18:1/14:0)	Liver	NA	0.215775	0.000892897	0.010559	234
LDM	L	7-Chloro-6-fluoro-1-(4-fluorophenyl)-4-oxo-1,4-dihydro-3-quinolinecarboxylic acid	Liver	NA	0.215484	0.000907661	0.010696	234
LDM	L	Lanthionine_ketimine	Liver	NA	-0.21537	0.000913533	0.0107492	234
LDM	L	Ile-Glu	Liver	NA	-0.214303	0.000970064	0.0112596	234
LDM	L	N-Acetyl-D-galactosaminitol	Liver	NA	-0.214207	0.000975332	0.0113098	234
LDM	L	L-Erythrulose	Liver	C02045	-0.214178	0.000976922	0.0113196	234
LDM	L	Arachidonic acid (AA)	Liver	C00219	-0.214048	0.000984084	0.0113763	234
LDM	L	7-Hydroxychromanone	Liver	NA	-0.214055	0.00098367	0.0113763	234
LDM	L	3-Fluoro-9H-carbazole	Liver	NA	-0.21388	0.000993377	0.0114705	234
LDM	L	Ethyl 5-amino-1,2,3-thiadiazole-4-carboxylate	Liver	NA	-0.213874	0.00099369	0.0114708	234
LDM	L	2.alpha.-Methyl-5.alpha.-androstan-3.alpha.-ol-17-one glucuronide	Liver	NA	-0.213143	0.00103523	0.0118468	234
LDM	L	Dimethylglycine	Liver	C01026	0.213019	0.00104237	0.0118994	234
LDM	L	Valrubicin	Liver	NA	-0.212546	0.00107023	0.0121485	234
LDM	L	Tropacocaine	Liver	NA	0.212085	0.00109809	0.0123763	234
LDM	L	4-Hydroxy-N-desmethyltamoxifen	Liver	NA	-0.212086	0.00109798	0.0123763	234
LDM	L	2-Amino-5-nitrobenzoic acid	Liver	NA	-0.212056	0.00109983	0.0123899	234
LDM	L	Juglanin	Liver	NA	0.211549	0.00113124	0.0126656	234
LDM	L	Methanone, [1-(3-fluoropentyl)-1H-indol-3-yl]-1-naphthalenyl-	Liver	NA	-0.211436	0.00113832	0.01272	234
LDM	L	PC(35:2)	Liver	NA	-0.211156	0.00115611	0.0128707	234
LDM	L	Pentaethylene glycol	Liver	NA	-0.210651	0.0011889	0.0131412	234
LDM	L	Nomifensine	Liver	NA	-0.210651	0.0011889	0.0131412	234
LDM	L	Zeatin	Liver	NA	-0.210588	0.00119299	0.0131771	234
LDM	L	gamma-Glutamylleucine	Liver	NA	-0.210281	0.00121342	0.0133733	234
LDM	L	3-[2-[4-(3,4-Dimethylphenyl)piperazino]ethyl]isoindolin-1-one	Liver	NA	-0.210177	0.0012204	0.0134332	234
LDM	L	M426T189	Liver	NA	-0.209478	0.00126823	0.0138331	234
LDM	L	O-Phosphoethanolamine	Liver	C00346	-0.209415	0.00127261	0.0138685	234
LDM	L	L-Isoserine	Liver	NA	-0.209313	0.00127976	0.0139086	234
LDM	L	Phe-Tyr	Liver	NA	-0.208709	0.00132285	0.0142471	234
LDM	L	1,2-Dilinoleoyl-sn-glycero-3-phospho-(1'-rac-glycerol)	Liver	NA	-0.208668	0.00132584	0.0142716	234
LDM	L	6-Oxomometasone furoate	Liver	NA	0.208397	0.00134562	0.014442	234
LDM	L	(2E,4E)-12-Hydroxy-13-(hydroxymethyl)-14-methoxy-3,5,7-trimethyl-14-oxotetradeca-2,4-dienoic acid	Liver	NA	-0.208129	0.00136549	0.0146201	234
LDM	L	Thr-Val	Liver	NA	-0.208094	0.00136811	0.0146425	234
LDM	L	Betavulgaroside_IV	Liver	NA	0.20781	0.00138947	0.0148019	234
LDM	L	PE(18:0/20:4(8Z,11Z,14Z,17Z))	Liver	C00350	0.207789	0.00139109	0.0148113	234
LDM	L	Zolpidem phenyl-4-carboxylic acid	Liver	NA	-0.207776	0.00139202	0.0148133	234
LDM	L	Oxododecanoylcarnitine	Liver	NA	-0.207771	0.00139243	0.0148137	234
LDM	L	PC(16:0/18:1(9Z))	Liver	C13875	0.207142	0.0014409	0.0152166	234
LDM	L	LysoPE(24:0/0:0)	Liver	NA	0.207081	0.00144573	0.0152555	234
LDM	L	(E)-2-Cyano-1-(tert-pentyl)guanidine	Liver	NA	-0.207071	0.00144649	0.0152595	234
LDM	L	Persicogenin_3'-glucoside	Liver	NA	0.207019	0.00145062	0.015283	234
LDM	L	Hymeglusin	Liver	NA	-0.206877	0.00146181	0.0153848	234
LDM	L	Balofloxacin	Liver	NA	0.206445	0.00149651	0.0156802	234
LDM	L	3-Methylglutarylcarnitine	Liver	NA	-0.206167	0.00151915	0.0158553	234
LDM	L	2-(1,3-Thiazol-4-yl)-1H-benzimidazol-5-amine	Liver	NA	-0.206149	0.00152069	0.0158642	234
LDM	L	Castamollissin	Liver	NA	0.206044	0.00152933	0.0159285	234
LDM	L	4',5,7-Trihydroxy 3,3',6,8-tetramethoxyflavone	Liver	NA	0.205109	0.00160847	0.016568	234
LDM	L	Kukoamine A	Liver	C17615	-0.205084	0.00161062	0.0165732	234
LDM	L	3-2-[(E)-2-(Phenylamino)ethenyl]-4,5-dihydro-1,3-thiazol-3-ium-3-ylpropane-1-sulfonate	Liver	NA	0.204814	0.00163421	0.0167644	234
LDM	L	naringenin	Liver	NA	-0.204646	0.001649	0.0168516	234
LDM	L	Ikarugamycin	Liver	NA	-0.204324	0.00167778	0.0170805	234
LDM	L	(2-aminoethoxy)[2-[docosa-4.7.10.13.16-pentaenoyloxy]-3-(octadecanoyloxy)propoxy]phosphinic acid	Liver	NA	0.203644	0.00174001	0.0175406	234
LDM	L	apigenin 6,8-digalactoside	Liver	NA	0.203459	0.00175732	0.0176664	234
LDM	L	(S)-Nitroblebbistatin	Liver	NA	0.203056	0.00179559	0.0179927	234
LDM	L	4-Amino-N-(3-pyridinyl)benzamide	Liver	NA	-0.202754	0.00182466	0.0181841	234
LDM	L	1H-Indazole-3-carboxamide, N-[(1S)-1-(aminocarbonyl)-2-methylpropyl]-1-pentyl-	Liver	NA	-0.202724	0.00182757	0.0182041	234
LDM	L	Avenic_acid_B	Liver	NA	-0.20261	0.00183873	0.0182765	234
LDM	L	Mefloquine	Liver	NA	-0.202564	0.00184322	0.018301	234
LDM	L	1-[3-(Trifluoromethyl)benzenesulfonyl]pyrrolidine-2-carboxylic acid	Liver	NA	0.20254	0.00184559	0.01832	234
LDM	L	4-Hydroxychalcone	Liver	C14231	-0.202406	0.00185881	0.0184057	234
LDM	L	L-Arginine phosphate	Liver	NA	-0.2023	0.00186934	0.0184691	234
LDM	L	Myriocin	Liver	NA	-0.202104	0.00188894	0.0186214	234
LDM	L	N-Demethylmifepristone	Liver	NA	-0.201941	0.00190535	0.0187418	234
LDM	L	Veratraldehyde, azine	Liver	NA	-0.201826	0.00191694	0.0188189	234
LDM	L	Pro-Gly	Liver	NA	-0.201671	0.0019328	0.0189359	234
LDM	L	4-(Methylmercapto)phenol	Liver	NA	-0.201668	0.00193309	0.0189359	234
LDM	L	Dynasore	Liver	NA	0.201655	0.00193443	0.0189444	234
LDM	L	Myristoleate	Liver	NA	0.201248	0.00197662	0.0192651	234
LDM	L	Hypoxanthine	Liver	C00262	-0.201205	0.00198103	0.0192815	234
LDM	L	2-[2-(19-Acetamido-16,18-dihydroxy-5,9-dimethyl-6-oxoicosan-7-yl)oxy-2-oxoethyl]butanedioic acid	Liver	NA	-0.200967	0.00200619	0.0194427	234
LDM	L	Dodecanoic acid	Liver	C02679	-0.200911	0.00201206	0.0194861	234
LDM	L	PC(20:2(11Z,14Z)/15:0)	Liver	C00157	-0.200887	0.00201465	0.0194972	234
LDM	L	3-Hydroxystanozolol glucuronide	Liver	NA	-0.200613	0.00204404	0.019715	234
LDM	L	Leu-Val	Liver	NA	-0.200388	0.0020684	0.0198689	234
LDM	L	2-Keto-3-deoxygluconic acid	Liver	C00204	-0.200095	0.00210057	0.0200485	234
LDM	L	2-Keto-3-deoxygalactonic acid	Liver	C01216	-0.200095	0.00210057	0.0200485	234
LDM	L	Aspartate	Liver	C00049	-0.199314	0.00218843	0.0207001	234
LDM	L	1H-Pyrazole-1-carboximidamide	Liver	NA	0.199254	0.00219542	0.0207419	234
LDM	L	Sedoheptulose 7-phosphate	Liver	NA	0.19864	0.00226704	0.0212522	234
LDM	L	Methocarbamol	Liver	NA	-0.198399	0.00229572	0.021449	234
LDM	L	N,N-Dimethylarginine (ADMA)	Liver	C03626	-0.198229	0.00231623	0.0215788	234
LDM	L	Alanylalanine (Ala-Ala)	Liver	C00993	-0.198193	0.00232053	0.0216038	234
LDM	L	2,4-Bis(4-hydroxyphenyl)cyclobutane-1,3-dicarboxylic acid	Liver	NA	-0.198088	0.00233337	0.0216932	234
LDM	L	2-Methylbutylamine	Liver	NA	0.197688	0.00238247	0.0220071	234
LDM	L	2-(4-tert-Butylphenyl)-4-quinolinecarboxylic acid	Liver	NA	-0.197245	0.00243796	0.0223117	234
LDM	L	3-Heptanone, 1,7-bis(3,4-dihydroxyphenyl)-6-methoxy-	Liver	NA	-0.197067	0.00246058	0.0224702	234
LDM	L	Calceolarioside A	Liver	NA	-0.196929	0.00247816	0.0225896	234
LDM	L	Benzenepropanoic acid, 4-[[(3-phenoxyphenyl)methyl]amino]-	Liver	NA	-0.196658	0.0025132	0.0228314	234
LDM	L	N-Glycoloyl-neuraminate	Liver	NA	-0.196422	0.00254408	0.0230442	234
LDM	L	Levulinic acid	Liver	NA	-0.196268	0.00256449	0.0231813	234
LDM	L	Epicatechin	Liver	C09727	-0.196264	0.00256499	0.0231813	234
LDM	L	2-Amino-4-(3-hydroxyphenyl)-7-nitro-4H-chromene-3-carbonitrile	Liver	NA	0.196051	0.0025933	0.0233846	234
LDM	L	pivaloylcarnitine	Liver	NA	-0.196007	0.0025992	0.0234219	234
LDM	L	3-Methylhistidine	Liver	C01152	-0.195801	0.00262698	0.0236343	234
LDM	L	DL-Norleucine methyl ester	Liver	NA	-0.195796	0.00262774	0.0236343	234
LDM	L	L-Serine methyl ester	Liver	NA	-0.195786	0.00262901	0.0236375	234
LDM	L	Neryl_glucoside	Liver	NA	-0.195473	0.00267185	0.0239157	234
LDM	L	4'-Hydroxychalcone	Liver	NA	-0.195075	0.00272712	0.0242429	234
LDM	L	Allantoin	Liver	C01551	-0.194935	0.00274674	0.0243489	234
LDM	L	4-Chlorophenylboronic acid	Liver	NA	-0.194929	0.00274753	0.0243489	234
LDM	L	PC(20:5(5Z,8Z,11Z,14Z,17Z)/15:0)	Liver	C00157	0.194968	0.00274212	0.0243489	234
LDM	L	leonurine	Liver	NA	-0.194733	0.0027754	0.0245364	234
LDM	L	S-Methylmethionine	Liver	C05319	-0.194689	0.00278168	0.0245541	234
LDM	L	7,3'-Dimethoxy-3-hydroxyflavone	Liver	NA	-0.194612	0.00279265	0.0246293	234
LDM	L	rac-4-Sulfoxypropranolol	Liver	NA	-0.1943	0.00283764	0.0249439	234
LDM	L	N-[4-(4-Fluorophenyl)-1,3-thiazol-2-yl]nicotinamide	Liver	NA	0.194239	0.00284649	0.0249944	234
LDM	L	1,3-Benzenediol, 4-[4-(2,3-dihydro-1,4-benzodioxin-6-yl)-5-methyl-1H-pyrazol-3-yl]-6-ethyl-	Liver	NA	-0.194052	0.00287383	0.0251723	234
LDM	L	L-(-)Sorbose	Liver	NA	-0.193477	0.00295956	0.0257787	234
LDM	L	Phe-Gln	Liver	NA	-0.193286	0.00298851	0.0259802	234
LDM	L	1-(10Z-Heptadecenoyl)-sn-glycero-3-phospho-(1'-rac-glycerol)	Liver	NA	-0.193149	0.0030094	0.0261166	234
LDM	L	Isocycloheximide	Liver	NA	-0.192985	0.00303461	0.0262559	234
LDM	L	Erinacine_D	Liver	NA	-0.192843	0.00305666	0.0264012	234
LDM	L	.alpha.,.alpha.,.alpha.-Trifluorothymidine	Liver	NA	-0.192563	0.00310046	0.0267106	234
LDM	L	Piperazine-N,N'-bis(2-hydroxypropanesulfonic acid)	Liver	NA	0.192542	0.00310371	0.0267329	234
LDM	L	2,3 Dihydroamentoflavone	Liver	NA	0.192207	0.00315683	0.0271135	234
LDM	L	7-Chloro-8-methyl-2-(2-pyridinyl)-4-quinolinecarboxylic acid	Liver	NA	0.192063	0.0031801	0.0272565	234
LDM	L	N-Acetylleucylalanylserine	Liver	NA	-0.192023	0.00318645	0.0272817	234
LDM	L	Glu-Arg	Liver	NA	-0.19198	0.00319341	0.0273297	234
LDM	L	Arg-Ala	Liver	NA	-0.19197	0.00319507	0.0273329	234
LDM	L	Probucol	Liver	C07373	-0.191965	0.00319583	0.0273329	234
LDM	L	M176T164	Liver	NA	-0.191944	0.00319932	0.0273511	234
LDM	L	Roflumilast	Liver	NA	-0.191351	0.00329662	0.0279628	234
LDM	L	3,5,9-Trioxa-4-phosphatetracosan-1-aminium, 7-(acetyloxy)-24-carboxy-4-hydroxy-N,N,N-trimethyl-, inner salt, 4-oxide, (R)-	Liver	NA	0.191299	0.00330523	0.028024	234
LDM	L	Dulxanthone_E	Liver	NA	0.19098	0.0033589	0.0283772	234
LDM	L	N-Methylnicotinamide	Liver	NA	-0.190516	0.00343828	0.0288718	234
LDM	L	6-Methylnicotinamide	Liver	NA	-0.190516	0.00343828	0.0288718	234
LDM	L	2-Methylnicotinamide	Liver	NA	-0.190516	0.00343828	0.0288718	234
LDM	L	L-Valyl-L-phenylalanine	Liver	NA	-0.190461	0.00344776	0.0289393	234
LDM	L	N-Acetylmannosamine	Liver	C00645	-0.190418	0.00345524	0.028974	234
LDM	L	Cylindrospermopsin	Liver	NA	-0.190317	0.0034728	0.0290705	234
LDM	L	Amfonelic acid	Liver	NA	-0.190234	0.00348725	0.0291504	234
LDM	L	N-(4-Nitrophenyl)-2-phenoxyacetamide	Liver	NA	-0.190089	0.00351275	0.0293423	234
LDM	L	2-(3-Nitrophenyl)-2,3-dihydro-1H-perimidine	Liver	NA	-0.190035	0.00352234	0.0293994	234
LDM	L	Carbobenzyloxy-L-norvalyl-L-norleucine	Liver	NA	-0.189977	0.00353258	0.0294604	234
LDM	L	4'-Methoxychalcone	Liver	NA	-0.189926	0.00354164	0.0295237	234
LDM	L	Licoagroside_A	Liver	NA	-0.189606	0.00359887	0.0298953	234
LDM	L	LPI(18:2)	Liver	NA	-0.189025	0.00370486	0.0305467	234
LDM	L	Sophocarpine	Liver	NA	-0.188824	0.00374227	0.0307684	234
LDM	L	5-Fluorouridine	Liver	C16633	-0.188652	0.00377438	0.0309817	234
LDM	L	Saccharin	Liver	C12283	-0.188637	0.0037772	0.0309985	234
LDM	L	Ile-Trp	Liver	NA	-0.188495	0.00380405	0.0311658	234
LDM	L	N-(1-Amino-3,3-dimethyl-1-oxobutan-2-yl)-1-pentyl-1H-indole-3-carboxamide	Liver	NA	-0.188422	0.00381788	0.0312175	234
LDM	L	AG 1295	Liver	NA	-0.188385	0.00382506	0.0312572	234
LDM	L	4-(Dimethylamino)-N-(1,3-thiazol-2-yl)benzamide	Liver	NA	-0.188353	0.00383113	0.0312877	234
LDM	L	Betaine aldehyde	Liver	C00576	-0.187844	0.00392919	0.0318125	234
LDM	L	Adenylyl(3'-5')cytidine	Liver	NA	-0.187386	0.00401943	0.0323873	234
LDM	L	(6-Methyl-3-oxo-2,3-dihydro-4H-1,4-benzoxazin-4-yl)acetic acid	Liver	NA	-0.187316	0.00403343	0.0324581	234
LDM	L	Ganglioside-GM3(d18:1/16:0)	Liver	NA	-0.187238	0.00404898	0.0325486	234
LDM	L	LPE(O-18:2)	Liver	NA	-0.186195	0.00426297	0.0338434	234
LDM	L	1H-Indole-5-sulfonamide, N-(3-chlorophenyl)-3-[[3,5-dimethyl-4-[(4-methyl-1-piperazinyl)carbonyl]-1H-pyrrol-2-yl]methylene]-2,3-dihydro-N-methyl-2-oxo-, (3Z)-	Liver	NA	0.185935	0.00431774	0.034198	234
LDM	L	Taurocholic acid	Liver	C05122	-0.185892	0.0043269	0.0342435	234
LDM	L	Tauro-gamma-muricholic acid	Liver	NA	-0.185892	0.0043269	0.0342435	234
LDM	L	N6-Acetyl-5S-hydroxy-L-lysine	Liver	NA	-0.185525	0.00440564	0.034655	234
LDM	L	N-(5-Chloropyridin-2-yl)-5-propylthiophene-3-carboxamide	Liver	NA	-0.185154	0.00448649	0.0351259	234
LDM	L	Arginine	Liver	C00062	-0.185055	0.00450836	0.0352628	234
LDM	L	N-[2-(5,6-Dimethyl-1H-benzimidazol-2-yl)ethyl]-4-(4H-1,2,4-triazol-4-yl)benzamide	Liver	NA	-0.184848	0.00455426	0.0355388	234
LDM	L	Indole-3-butyric acid	Liver	C11284	-0.18472	0.00458294	0.0356794	234
LDM	L	1-(4-Iodo-3-methylphenyl)-2,5-dimethyl-1H-pyrrole-3-carbaldehyde	Liver	NA	-0.184377	0.0046603	0.0361276	234
LDM	L	Xanthophyll	Liver	NA	0.184231	0.00469363	0.03633	234
LDM	L	3'-Hydroxystanozolol	Liver	NA	-0.183808	0.00479132	0.0369296	234
LDM	L	Cyclocytidine	Liver	NA	0.183791	0.00479537	0.0369466	234
LDM	L	4-(5-Nitro-1,3-dioxo-1,3-dihydro-2H-isoindol-2-yl)benzoic acid	Liver	NA	0.183708	0.00481481	0.0370609	234
LDM	L	3-Methyl-6-(4-toluidino)-3H-naphtho[1,2,3-de]quinoline-2,7-dione	Liver	NA	0.18369	0.00481902	0.0370791	234
LDM	L	11b,13-Dihydrolactucopicrin	Liver	NA	-0.183638	0.0048311	0.0371506	234
LDM	L	[(6-Methyl-benzothiazol-2-ylcarbomyl)methylsulfanyl]acetic acid	Liver	NA	-0.183171	0.0049419	0.0377857	234
LDM	L	1,3-Dimethyl-6-(propylamino)-2,4(1H,3H)-pyrimidinedione	Liver	NA	0.18314	0.00494944	0.0378337	234
LDM	L	1-O-Hexadecyl-sn-glycero-3-phosphocholine (LPC(O-16:0/0:0))	Liver	C13903	-0.183081	0.00496357	0.0378966	234
LDM	L	Flubendazole	Liver	NA	0.183064	0.00496769	0.0379179	234
LDM	L	1-O-Hexadecyl-2-O-(2E-butenoyl)-sn-glyceryl-3-phosphocholine	Liver	NA	0.182955	0.00499391	0.0380544	234
LDM	L	8-Hydroxyquinoline-2-carbaldehyde	Liver	NA	-0.182951	0.00499505	0.0380544	234
LDM	L	5-8(Z),11(Z)-pentadecadienylresorcinol	Liver	NA	-0.182952	0.00499478	0.0380544	234
LDM	L	SM(d16:1/24:1(15Z))	Liver	NA	0.182922	0.0050019	0.0380922	234
LDM	L	Tetraethylene glycol	Liver	NA	-0.18289	0.0050098	0.0381452	234
LDM	L	3-Amino-2-hydroxy-5-sulfobenzoic acid	Liver	NA	-0.182865	0.00501572	0.0381829	234
LDM	L	LPE(18:1(9Z)/0:0)	Liver	NA	0.182775	0.0050376	0.0383005	234
LDM	L	Gln-Tyr	Liver	NA	-0.182728	0.00504927	0.0383656	234
LDM	L	His-Ala	Liver	NA	-0.182711	0.00505339	0.0383842	234
LDM	L	1,2-Distearoyl-sn-glycero-3-phospho-(1'-rac-glycerol)	Liver	NA	0.182308	0.00515276	0.0389311	234
LDM	L	Isoleucyl-Threonine	Liver	NA	-0.182283	0.00515906	0.0389641	234
LDM	L	3-[N,N-Bis(2-hydroxyethyl)amino]-2-hydroxypropanesulfonic acid	Liver	NA	-0.181796	0.00528171	0.0396667	234
LDM	L	N-Isobutyl-3-nitrobenzenesulfonamide	Liver	NA	-0.181741	0.00529579	0.0397204	234
LDM	L	Leukotriene E4 methyl ester	Liver	NA	-0.181471	0.00536501	0.0400824	234
LDM	L	2-Hydroxyethanesulfonic acid	Liver	C05123	-0.181289	0.00541209	0.0403591	234
LDM	L	Cyclohexyl(phenyl)[3-(piperidin-1-yl)propyl]silanol	Liver	NA	-0.181118	0.00545684	0.0405798	234
LDM	L	Phloroglucinaldehyde	Liver	NA	-0.180856	0.00552595	0.0409346	234
LDM	L	2,6-Dihydroxybenzoic acid	Liver	C21298	-0.180856	0.00552595	0.0409346	234
LDM	L	2,3-Dihydroxybenzoic acid (Pyrocatechuic acid)	Liver	C00196	-0.180856	0.00552595	0.0409346	234
LDM	L	Gentisic acid	Liver	C00628	-0.180856	0.00552595	0.0409346	234
LDM	L	Arg-Val	Liver	NA	-0.180516	0.00561646	0.0414904	234
LDM	L	Adenosine	Liver	C00212	-0.180012	0.0057537	0.0423329	234
LDM	L	Phenethylamine_glucuronide	Liver	NA	-0.179904	0.00578337	0.0425122	234
LDM	L	(1RS,2RS)-Guaiacylglycerol_1-glucoside	Liver	NA	-0.179152	0.00599426	0.043682	234
LDM	L	Flavokawain A	Liver	NA	0.179126	0.00600184	0.0437261	234
LDM	L	Glucono-1,5-lactone	Liver	C00198	0.178967	0.00604717	0.0439925	234
LDM	L	[Phe2] TRH	Liver	NA	-0.178817	0.00609063	0.0441967	234
LDM	L	Maltotetraose	Liver	C02013	0.178649	0.0061394	0.0444382	234
LDM	L	Artemisetin	Liver	NA	0.178614	0.00614938	0.0444944	234
LDM	L	Ethyl 4-amino-1-piperidinecarboxylate	Liver	NA	-0.178413	0.00620836	0.044834	234
LDM	L	3-Quinolinecarboxamide, 1,4-dihydro-8-methoxy-4-oxo-1-pentyl-N-tricyclo[3.3.1.13,7]dec-1-yl-	Liver	NA	-0.178163	0.00628216	0.0452544	234
LDM	L	Cedrin	Liver	NA	-0.178097	0.00630183	0.0453362	234
LDM	L	5-Nitro-N-(3-pyridinylmethyl)-2-furamide	Liver	NA	0.178078	0.0063077	0.0453703	234
LDM	L	Trp-Asp	Liver	NA	-0.177931	0.00635171	0.0455807	234
LDM	L	3-(3,4-Dimethoxyphenyl)-7-methoxy-4-phenylcoumarin	Liver	NA	-0.177674	0.00642917	0.0459228	234
LDM	L	Thalidomide	Liver	C07910	-0.177617	0.00644653	0.04598	234
LDM	L	N1-Methyl-4-nitro-1,2-benzenediamine	Liver	NA	-0.177411	0.00650949	0.0462454	234
LDM	L	1H-Indole-6-ethanamine, .alpha.-methyl-	Liver	NA	-0.176854	0.00668224	0.0470533	234
LDM	L	N-Acetyl-D-galactosamine 4-sulfate	Liver	NA	-0.176694	0.00673276	0.0472847	234
LDM	L	Taurodeoxycholic acid	Liver	C05463	-0.176663	0.00674264	0.047321	234
LDM	L	Thiamine monophosphate	Liver	C01081	-0.176585	0.00676746	0.0474703	234
LDM	L	5-Methylcytosine	Liver	NA	-0.176577	0.00676983	0.0474786	234
LDM	L	N-Acetyl-9-O-lactoylneuraminic_acid	Liver	NA	-0.176027	0.00694686	0.0484243	234
LDM	L	Ile-Thr	Liver	NA	-0.175655	0.00706878	0.049082	234
LDM	L	2-Methyl-N-(4-methylphenyl)benzenesulfonamide	Liver	NA	-0.175452	0.00713589	0.0494587	234
LDM	L	(+-)-Camphoric_acid	Liver	NA	0.175447	0.00713776	0.0494632	234
LDM	L	4,5-DIDEMETHYLSIMMONDSIN	Liver	NA	0.175267	0.0071979	0.0498026	234
LDMP	L	2-Thenoylglycine	Liver	NA	-0.433045	3.31358e-12	7.97086e-10	236
LDMP	L	Tris(2,4-di-tert-butylphenyl)phosphate	Liver	NA	-0.419445	1.79266e-11	3.45884e-09	236
LDMP	L	LPC(18:2/0:0)	Liver	C04100	-0.407234	7.66302e-11	1.21675e-08	236
LDMP	L	6-(Trifluoromethoxy)-1H-indole-2-carboxylic acid	Liver	NA	-0.404961	9.97843e-11	1.52998e-08	236
LDMP	L	N-Oleoyl-D-erythro-sphingosylphosphorylcholine	Liver	NA	0.393077	3.84204e-10	4.87033e-08	236
LDMP	L	Linoleate	Liver	NA	-0.390988	4.84296e-10	6.00468e-08	236
LDMP	L	beta-Alanine	Liver	C00099	-0.380999	1.43299e-09	1.57667e-07	236
LDMP	L	Sarcosine	Liver	C00213	-0.380999	1.43299e-09	1.57667e-07	236
LDMP	L	Alanine	Liver	C00041	-0.380999	1.43299e-09	1.57667e-07	236
LDMP	L	4'-tert-Butyl-2',6'-dimethyl-3',5'-dinitroacetophenone	Liver	NA	-0.380528	1.50671e-09	1.64477e-07	236
LDMP	L	5-Bromo-8-quinolinol	Liver	NA	-0.377401	2.09914e-09	2.18042e-07	236
LDMP	L	(22E,24R)-Stigmasta-4,22-diene-3,6-dione	Liver	NA	-0.37392	3.02402e-09	3.05229e-07	236
LDMP	L	Sinefungin	Liver	NA	-0.371612	3.84307e-09	3.76621e-07	236
LDMP	L	Linoleoylglycine	Liver	NA	-0.368027	5.55558e-09	5.22667e-07	236
LDMP	L	Linoleoylcarnitine	Liver	NA	-0.342406	6.8064e-08	4.58372e-06	236
LDMP	L	4-Bromo-2-formylbenzonitrile	Liver	NA	-0.342402	6.80873e-08	4.58372e-06	236
LDMP	L	5-Nitrothiophene-2-sulfonamide	Liver	NA	-0.342031	7.04868e-08	4.7272e-06	236
LDMP	L	dyclonine	Liver	NA	-0.333615	1.52903e-07	9.11338e-06	236
LDMP	L	2-Deoxy-scyllo-inosamine	Liver	NA	-0.333495	1.54569e-07	9.19905e-06	236
LDMP	L	4-(1,3-Dioxo-1,3-dihydro-2H-isoindol-2-yl)-2-hydroxybenzoic acid	Liver	NA	-0.331353	1.8755e-07	1.08407e-05	236
LDMP	L	N-Oleoyl-D-erythro-sphinganine	Liver	NA	0.33078	1.97446e-07	1.13473e-05	236
LDMP	L	alpha-Ketoglutaric acid (alpha-KG)	Liver	C00026	-0.328943	2.32701e-07	1.30196e-05	236
LDMP	L	Oxypurinol	Liver	C07599	-0.327293	2.69473e-07	1.48308e-05	236
LDMP	L	sesamin	Liver	NA	-0.327256	2.70347e-07	1.48366e-05	236
LDMP	L	Xanthine	Liver	C00385	-0.326523	2.88453e-07	1.55959e-05	236
LDMP	L	4-[(6-Aminopyrimidin-4-yl)amino]benzenesulfonamide	Liver	NA	-0.320821	4.75012e-07	2.41241e-05	236
LDMP	L	M202T223	Liver	NA	-0.32043	4.91385e-07	2.48417e-05	236
LDMP	L	Glycine	Liver	C00037	-0.31987	5.15721e-07	2.58323e-05	236
LDMP	L	Norleucine	Liver	C01933	-0.319739	5.21603e-07	2.59973e-05	236
LDMP	L	Leucine	Liver	C00123	-0.319739	5.21603e-07	2.59973e-05	236
LDMP	L	Nimbidiol	Liver	NA	-0.319066	5.52728e-07	2.74126e-05	236
LDMP	L	Methionine	Liver	C01733	-0.315875	7.26186e-07	3.47704e-05	236
LDMP	L	Methyl 1-piperazinecarboxylate	Liver	NA	-0.312531	9.63414e-07	4.37314e-05	236
LDMP	L	gamma-Glutamylphenylalanine	Liver	NA	-0.310216	1.16927e-06	5.16907e-05	236
LDMP	L	1,2-Dioleoyl-rac-glycerol	Liver	NA	0.309511	1.23993e-06	5.40672e-05	236
LDMP	L	6-Bromo-4-chloropyridine-3-carbaldehyde	Liver	NA	-0.309475	1.24361e-06	5.40672e-05	236
LDMP	L	N-Acetylglucosamine	Liver	C00140	-0.309176	1.27491e-06	5.53087e-05	236
LDMP	L	N-Acetylgalactosamine	Liver	C01074	-0.309176	1.27491e-06	5.53087e-05	236
LDMP	L	(S)-5-Methylhydantoin	Liver	NA	-0.308849	1.30995e-06	5.66677e-05	236
LDMP	L	.beta.-Hydroxyphenylalanine	Liver	NA	-0.308643	1.33243e-06	5.73095e-05	236
LDMP	L	(9Z,11S,16S)-1-Acetoxy-9,17-octadecadiene-12,14-diyne-11,16-diol	Liver	NA	-0.307472	1.46785e-06	6.25306e-05	236
LDMP	L	LPC(32:0)	Liver	NA	-0.306898	1.53901e-06	6.51478e-05	236
LDMP	L	(7R)-7-(5-Carboxy-5-oxopentanoyl)aminocephalosporinate	Liver	NA	0.306731	1.56024e-06	6.59074e-05	236
LDMP	L	4'-Hydroxywarfarin	Liver	NA	-0.305734	1.69334e-06	7.07119e-05	236
LDMP	L	6-Hydrazino-3-pyridazinecarboxamide	Liver	NA	0.305268	1.75914e-06	7.27037e-05	236
LDMP	L	Hexanoylcarnitine (Car(6:0))	Liver	NA	-0.30501	1.79669e-06	7.39515e-05	236
LDMP	L	GlcCer(d18:1/16:0)	Liver	NA	-0.303562	2.02174e-06	8.18818e-05	236
LDMP	L	3-(2-Chlorophenyl)-1H-pyrazol-5-amine	Liver	NA	-0.303364	2.05455e-06	8.28667e-05	236
LDMP	L	Alfuzosin	Liver	NA	-0.302613	2.18348e-06	8.69512e-05	236
LDMP	L	2-Chloro-1-1-[4-(difluoromethoxy)phenyl]-2,5-dimethyl-1H-pyrrol-3-ylpropan-1-one	Liver	NA	-0.301564	2.37673e-06	9.36978e-05	236
LDMP	L	Hydrocinchonine	Liver	NA	-0.299998	2.69593e-06	0.000103936	236
LDMP	L	2-[4-Chloro-5-cyclopropyl-3-(trifluoromethyl)-1H-pyrazol-1-yl]propanoic acid	Liver	NA	-0.299874	2.72275e-06	0.000104769	236
LDMP	L	L-Erythrulose	Liver	C02045	-0.299565	2.79112e-06	0.000106786	236
LDMP	L	4-(Trifluoromethyl)pyridine	Liver	NA	-0.29784	3.20307e-06	0.000118848	236
LDMP	L	5,8,11-Eicosatriynoic acid	Liver	NA	-0.297795	3.21473e-06	0.000119025	236
LDMP	L	Kynurenine	Liver	C00328	-0.297651	3.25159e-06	0.000120168	236
LDMP	L	Corydine	Liver	NA	-0.297018	3.41939e-06	0.000125218	236
LDMP	L	Carbobenzyloxy-L-norvalyl-L-norleucine	Liver	NA	-0.296905	3.45015e-06	0.000126114	236
LDMP	L	2-(6-Methyl-2-pyridinyl)-N-(4-pyridinyl)-4-quinazolinamine	Liver	NA	-0.296572	3.54229e-06	0.000128779	236
LDMP	L	2-((4-Methylpiperazin-1-yl)methyl)-5,6,7,8-tetrahydrobenzo[4,5]thieno[2,3-d]pyrimidin-4-ol	Liver	NA	-0.295541	3.84323e-06	0.000138191	236
LDMP	L	Metazamide	Liver	NA	-0.295201	3.94752e-06	0.000141085	236
LDMP	L	Piperidine	Liver	C01746	-0.295157	3.96117e-06	0.000141447	236
LDMP	L	1-Aminocyclopentanecarboxylic acid	Liver	NA	-0.295027	4.00211e-06	0.000142529	236
LDMP	L	M176T164	Liver	NA	-0.29481	4.07084e-06	0.000144554	236
LDMP	L	5-(2-Chloroethyl)-5H-tetraazole	Liver	NA	-0.293636	4.46384e-06	0.000155903	236
LDMP	L	3-Amino-4-methylpentanoic acid	Liver	NA	-0.291903	5.11043e-06	0.00017398	236
LDMP	L	Isoleucine	Liver	C16434	-0.291903	5.11043e-06	0.00017398	236
LDMP	L	4-(dimethylamino)butanoate	Liver	NA	-0.291903	5.11043e-06	0.00017398	236
LDMP	L	Caplamin	Liver	C02378	-0.291903	5.11043e-06	0.00017398	236
LDMP	L	5-(4-Methylpiperazin-1-yl)-5-oxopentanoic acid	Liver	NA	-0.291739	5.17618e-06	0.000175771	236
LDMP	L	4-Oxoretinol	Liver	C16683	-0.291149	5.41882e-06	0.000183236	236
LDMP	L	SM(d18:1/14:0)	Liver	NA	0.290972	5.49377e-06	0.000184992	236
LDMP	L	Nicotinamide	Liver	C00153	-0.290496	5.70039e-06	0.000190989	236
LDMP	L	Monomethyl phthalate	Liver	NA	-0.289933	5.95371e-06	0.000197663	236
LDMP	L	2-Hydroxy-6-methylquinoline-3-carbaldehyde	Liver	NA	-0.289592	6.1127e-06	0.000201609	236
LDMP	L	1-[(Dimethylamino)carbonyl]-3-piperidinecarboxylic acid	Liver	NA	-0.288924	6.43549e-06	0.000210364	236
LDMP	L	(6-Methyl-3-oxo-2,3-dihydro-4H-1,4-benzoxazin-4-yl)acetic acid	Liver	NA	-0.28856	6.61796e-06	0.000215094	236
LDMP	L	Lysine	Liver	C00047	-0.288431	6.68372e-06	0.000216531	236
LDMP	L	[2-(hexadecanoyloxy)-3-[octadec-11-enoyloxy]propoxy]([2.3.4.5.6-pentahydroxycyclohexyl]oxy)phosphinic acid	Liver	NA	0.287429	7.2175e-06	0.000229524	236
LDMP	L	Pyrrolidine	Liver	NA	-0.287114	7.39341e-06	0.000234552	236
LDMP	L	N-(2,4-Dinitrophenyl)-L-methionine	Liver	NA	0.286493	7.75214e-06	0.00024425	236
LDMP	L	Valine	Liver	C00183	-0.285316	8.47799e-06	0.000263401	236
LDMP	L	3-Fluoro-9H-carbazole	Liver	NA	-0.285002	8.68234e-06	0.000269126	236
LDMP	L	Threonine	Liver	C00188	-0.284717	8.87234e-06	0.000273748	236
LDMP	L	N-Nitroso-N-methyl-3-aminopropionic acid	Liver	NA	-0.284426	9.06941e-06	0.000277695	236
LDMP	L	Budesonide	Liver	NA	-0.284108	9.29047e-06	0.000283749	236
LDMP	L	alpha-Linolenic acid	Liver	C06427	-0.283572	9.67381e-06	0.000293517	236
LDMP	L	gamma-Linolenic acid	Liver	C06426	-0.283572	9.67381e-06	0.000293517	236
LDMP	L	.beta.-Glutamic acid	Liver	NA	-0.283106	1.00191e-05	0.000302395	236
LDMP	L	N-Nitroimidazolidin-2-imine	Liver	NA	-0.282624	1.03888e-05	0.000312381	236
LDMP	L	Heptanedioic acid, 1-(2-cyclopentylidenehydrazide)	Liver	NA	-0.282379	1.05814e-05	0.000317458	236
LDMP	L	Huperzine A	Liver	NA	-0.282295	1.06483e-05	0.000319227	236
LDMP	L	Oxooctenoylcarnitine	Liver	NA	-0.281732	1.11074e-05	0.000330278	236
LDMP	L	6-(4-Morpholinyl)-1H-purine	Liver	NA	-0.281411	1.13776e-05	0.000336322	236
LDMP	L	3-(2,4-Dihydroxypentyl)-6,8-dimethoxyisochromen-1-one	Liver	NA	-0.280745	1.19573e-05	0.000351131	236
LDMP	L	1-Isopropyl-1H-benzimidazole-5-carboxylic acid	Liver	NA	-0.279802	1.28267e-05	0.000370435	236
LDMP	L	Cer(d18:1/18:0)	Liver	NA	0.279258	1.33551e-05	0.00038294	236
LDMP	L	2,3',4,5'-Tetramethoxystilbene	Liver	NA	-0.278278	1.43594e-05	0.000406801	236
LDMP	L	6'-O-Formylmarmin	Liver	NA	-0.27825	1.43894e-05	0.000407365	236
LDMP	L	3-Hydroxy-b,e-caroten-3'-one	Liver	NA	0.277896	1.47702e-05	0.000416386	236
LDMP	L	Butyrylcarnitine (Car(4:0))	Liver	C02862	-0.277661	1.50282e-05	0.000421587	236
LDMP	L	Isobutyrylcarnitine (Car(4:0))	Liver	NA	-0.277661	1.50282e-05	0.000421587	236
LDMP	L	Farnesylcysteine	Liver	C19691	-0.276958	1.5826e-05	0.000440583	236
LDMP	L	Cytidine 5'-monophosphate (CMP)	Liver	C00055	-0.276185	1.67498e-05	0.000459614	236
LDMP	L	Pyroglutamic acid	Liver	C01879	-0.275964	1.7023e-05	0.000465837	236
LDMP	L	(2R,3R,4S,5R)-2-(6-((E)-4-hydroxy-3-methylbut-2-enylamino)-9H-purin-9-yl)-5-(hydroxymethyl)tetrahydrofuran-3,4-diol	Liver	NA	-0.275616	1.74617e-05	0.000475896	236
LDMP	L	hexadecanedioic_acid_mono-L-carnitine_ester	Liver	NA	-0.274869	1.84399e-05	0.000498164	236
LDMP	L	Histidine	Liver	C00135	-0.274689	1.86844e-05	0.00050409	236
LDMP	L	LPI(18:1)	Liver	NA	0.273033	2.107e-05	0.000551417	236
LDMP	L	Valerylcarnitine	Liver	NA	-0.272822	2.13953e-05	0.000558475	236
LDMP	L	Isovalerylcarnitine (Car(5:0))	Liver	C20826	-0.272822	2.13953e-05	0.000558475	236
LDMP	L	1-(4-Hydroxyphenyl)-2-methylaminoethanone	Liver	NA	-0.271974	2.27446e-05	0.000589481	236
LDMP	L	Glutamate	Liver	C00025	-0.271403	2.36998e-05	0.000609909	236
LDMP	L	Atropic acid	Liver	NA	-0.271191	2.40633e-05	0.000618077	236
LDMP	L	Asparagine	Liver	C00152	-0.270892	2.45863e-05	0.000626071	236
LDMP	L	2-Ketocaproic acid	Liver	C00902	-0.270861	2.46395e-05	0.000626071	236
LDMP	L	3-Methyl-2-oxovaleric acid	Liver	C03465	-0.270861	2.46395e-05	0.000626071	236
LDMP	L	Ketoleucine	Liver	C00233	-0.270861	2.46395e-05	0.000626071	236
LDMP	L	4-Oxohexanoic acid	Liver	NA	-0.270861	2.46395e-05	0.000626071	236
LDMP	L	gardenoside	Liver	NA	-0.270787	2.47706e-05	0.000628373	236
LDMP	L	Aspartate	Liver	C00049	-0.270333	2.55909e-05	0.000645753	236
LDMP	L	Avenic_acid_B	Liver	NA	-0.26849	2.91874e-05	0.000722883	236
LDMP	L	Pantothenic acid	Liver	C00864	-0.267577	3.11386e-05	0.000761352	236
LDMP	L	Arginine	Liver	C00062	-0.267128	3.21443e-05	0.000782131	236
LDMP	L	2-Methyl-3-hydroxybutyric acid	Liver	NA	-0.2666	3.33659e-05	0.000804548	236
LDMP	L	3-Hydroxyvaleric acid	Liver	NA	-0.2666	3.33659e-05	0.000804548	236
LDMP	L	alpha-C-Mannosyltryptophan	Liver	NA	-0.266524	3.35458e-05	0.000808399	236
LDMP	L	7-Methylguanine	Liver	C02242	-0.266219	3.42746e-05	0.000821527	236
LDMP	L	1-Methylguanine	Liver	C04152	-0.266219	3.42746e-05	0.000821527	236
LDMP	L	Timonacic	Liver	NA	-0.265598	3.58049e-05	0.0008516	236
LDMP	L	N-Benzyl-7-chloro-4-nitro-2,1,3-benzoxadiazol-5-amine	Liver	NA	0.265102	3.70752e-05	0.000873029	236
LDMP	L	2-Prenylhydroquinone-1-glucoside	Liver	NA	-0.26501	3.73133e-05	0.00087812	236
LDMP	L	Cervonyl_carnitine	Liver	NA	-0.264969	3.74217e-05	0.000878893	236
LDMP	L	Dimethyl 4-hydroxy-4-methyl-2-(3-nitrophenyl)-6-oxo-1,3-cyclohexanedicarboxylate	Liver	NA	-0.264936	3.75073e-05	0.000880106	236
LDMP	L	2-(2,6-Dimethylmorpholin-4-yl)ethanol	Liver	NA	-0.264302	3.92107e-05	0.000913672	236
LDMP	L	Ouabagenin	Liver	NA	-0.263909	4.03008e-05	0.000934197	236
LDMP	L	Isovaleric acid	Liver	C08262	-0.2639	4.03273e-05	0.000934273	236
LDMP	L	3-[N,N-Bis(2-hydroxyethyl)amino]-2-hydroxypropanesulfonic acid	Liver	NA	-0.263664	4.09972e-05	0.000947607	236
LDMP	L	N-[(5-Hydroxy-2-pyridinyl)methyl]adenosine	Liver	NA	-0.262312	4.50374e-05	0.00101757	236
LDMP	L	Glycyrrhizic Acid, Ammonium Salt	Liver	NA	-0.261835	4.65513e-05	0.00104648	236
LDMP	L	Oleoyl-CoA	Liver	C00510	0.261106	4.8958e-05	0.001086	236
LDMP	L	3-(4-Methyl-3-pentenyl)thiophene	Liver	NA	-0.261037	4.91906e-05	0.00108905	236
LDMP	L	N-Acetylmannosamine	Liver	C00645	-0.260937	4.95326e-05	0.00109451	236
LDMP	L	Luotonin F	Liver	NA	-0.260248	5.19401e-05	0.00114206	236
LDMP	L	3-Hydroxy-6H-benzo[c]chromen-6-one	Liver	NA	-0.259358	5.5211e-05	0.00119824	236
LDMP	L	Desmethylolanzapine	Liver	NA	-0.258546	5.8364e-05	0.00125648	236
LDMP	L	L-Isoserine	Liver	NA	-0.258483	5.86193e-05	0.00126063	236
LDMP	L	4'-(Cyclopropylmethyl)-N2-4-pyridinyl[4,5'-bipyrimidine]-2,2'-diamine	Liver	NA	-0.257656	6.20164e-05	0.00132376	236
LDMP	L	2-(4-Amino-1-piperidinyl)acetamide	Liver	NA	-0.257395	6.31279e-05	0.00134037	236
LDMP	L	Homoarginine	Liver	C01924	-0.257194	6.39956e-05	0.00135592	236
LDMP	L	N,N-Dimethylarginine (ADMA)	Liver	C03626	-0.256783	6.58096e-05	0.00138889	236
LDMP	L	Succinic_anhydride	Liver	NA	-0.256609	6.65882e-05	0.00140323	236
LDMP	L	Isopongaflavone	Liver	NA	-0.256451	6.73046e-05	0.00141262	236
LDMP	L	Phenylalanine	Liver	C00079	-0.256348	6.77765e-05	0.0014203	236
LDMP	L	1H-Indazole-4-carboxamide, N-[(1,2-dihydro-6-methyl-2-oxo-4-propyl-3-pyridinyl)methyl]-1-(1-methylethyl)-6-[2-(4-methyl-1-piperazinyl)-4-pyridinyl]-	Liver	NA	-0.256351	6.77639e-05	0.0014203	236
LDMP	L	Ile-Glu	Liver	NA	-0.256299	6.80031e-05	0.00142431	236
LDMP	L	Biotin sulfone	Liver	NA	-0.256271	6.81293e-05	0.00142621	236
LDMP	L	Clupanodonyl_carnitine	Liver	NA	-0.256025	6.92726e-05	0.00144262	236
LDMP	L	beta-Cryptoxanthin	Liver	NA	0.25549	7.18239e-05	0.0014872	236
LDMP	L	Oxodecadienoylcarnitine	Liver	NA	-0.255154	7.34699e-05	0.00151046	236
LDMP	L	Dodecanoic acid	Liver	C02679	-0.252925	8.53158e-05	0.00170513	236
LDMP	L	2,4-Bis(4-hydroxyphenyl)cyclobutane-1,3-dicarboxylic acid	Liver	NA	-0.252483	8.78683e-05	0.00174572	236
LDMP	L	2-[4-[4-(4-Amidinophenyl)piperazino]piperidino]acetic acid	Liver	NA	-0.252364	8.8572e-05	0.00175539	236
LDMP	L	5-Aminopentanoic acid	Liver	C00431	-0.251891	9.14035e-05	0.00180258	236
LDMP	L	4-(Methylamino)butanoic acid	Liver	C15987	-0.251891	9.14035e-05	0.00180258	236
LDMP	L	N1-ACETYLSPERMINE	Liver	NA	-0.251893	9.13924e-05	0.00180258	236
LDMP	L	Gly-His	Liver	NA	-0.251853	9.16368e-05	0.0018063	236
LDMP	L	L-Arginine phosphate	Liver	NA	-0.251628	9.30171e-05	0.00182812	236
LDMP	L	Adenylyl(3'-5')cytidine	Liver	NA	-0.250964	9.7201e-05	0.00189551	236
LDMP	L	alpha-Keto-gamma-(methylthio)butyric_acid	Liver	NA	-0.250799	9.82704e-05	0.00191173	236
LDMP	L	Glutarylcarnitine	Liver	NA	-0.25059	9.96393e-05	0.00193137	236
LDMP	L	6-[3-[(3,4-dimethoxyphenyl)methyl]-4-methoxy-2-(methoxymethyl)butyl]-4-methoxy-1,3-benzodioxole	Liver	NA	-0.25014	0.000102647	0.00197962	236
LDMP	L	2'-N-Acetylparomamine	Liver	NA	-0.250059	0.000103199	0.00198327	236
LDMP	L	N-Glycoloyl-neuraminate	Liver	NA	-0.250013	0.00010351	0.00198768	236
LDMP	L	Zolpidem phenyl-4-carboxylic acid	Liver	NA	-0.248786	0.000112216	0.00213045	236
LDMP	L	(E)-2-Cyano-1-(tert-pentyl)guanidine	Liver	NA	-0.248754	0.000112452	0.00213186	236
LDMP	L	O-Desarylranolazine	Liver	NA	-0.248728	0.000112648	0.00213445	236
LDMP	L	N-Isobutyl-3-nitrobenzenesulfonamide	Liver	NA	-0.248617	0.000113467	0.00214705	236
LDMP	L	Decatetraenoylcarnitine	Liver	NA	-0.248364	0.000115363	0.00217552	236
LDMP	L	4-Acetyloxy-6-hydroxy-2-(2-hydroxypropan-2-yl)-4a,6-dimethyl-3,4,5,7,8,8a-hexahydro-2H-chromene-5-carboxylic acid	Liver	NA	-0.248149	0.000117004	0.0021923	236
LDMP	L	Indigo	Liver	NA	-0.247992	0.000118208	0.0022128	236
LDMP	L	N-Acetylneuraminic acid	Liver	C00270	-0.247859	0.000119241	0.00222694	236
LDMP	L	Sedoheptulose 7-phosphate	Liver	NA	0.247392	0.000122939	0.00227694	236
LDMP	L	Gly-Pro-Arg	Liver	NA	-0.247095	0.000125341	0.00231611	236
LDMP	L	Cys-Tyr	Liver	NA	-0.246657	0.00012897	0.00236425	236
LDMP	L	7-Hydroxychromanone	Liver	NA	-0.246097	0.000133748	0.00243339	236
LDMP	L	Isopentenyladenine	Liver	NA	-0.245869	0.000135744	0.00245904	236
LDMP	L	6-(1-Pyrrolidinyl)-1H-purine	Liver	NA	-0.245776	0.000136566	0.00247123	236
LDMP	L	Fenugreekine	Liver	NA	0.245087	0.000142799	0.0025598	236
LDMP	L	Cytidine	Liver	C00475	-0.244861	0.000144895	0.00258929	236
LDMP	L	(3E)-4-(1,2,4-Trihydroxy-2,6,6-trimethylcyclohexyl)but-3-en-2-yl hexopyranoside	Liver	NA	-0.244664	0.000146747	0.00261308	236
LDMP	L	Lutein 5,6-epoxide	Liver	NA	0.243887	0.000154287	0.00271012	236
LDMP	L	3-Hydroxy-4-methyl-6H-benzo[c]chromen-6-one	Liver	NA	-0.243799	0.000155157	0.00272182	236
LDMP	L	N-(2,3-Dihydro-1H-inden-5-yl)methanesulfonamide	Liver	NA	-0.24366	0.000156556	0.00274278	236
LDMP	L	Roflumilast	Liver	NA	-0.243379	0.000159409	0.00278063	236
LDMP	L	7.alpha.-Thiospironolactone	Liver	NA	-0.243185	0.000161401	0.0028105	236
LDMP	L	4-Amino-4-deoxychorismate	Liver	NA	-0.243071	0.000162587	0.00282503	236
LDMP	L	5-(Ethoxymethyl)-2-methyl-4-pyrimidinamine	Liver	NA	-0.243045	0.000162854	0.00282748	236
LDMP	L	gamma-Glutamylleucine	Liver	NA	-0.242965	0.000163695	0.00283813	236
LDMP	L	5-(2H-Chromen-3-ylmethylene)-2,4,6(1H,3H,5H)-pyrimidinetrione	Liver	NA	-0.24297	0.000163647	0.00283813	236
LDMP	L	1,2-Dilinoleoyl-sn-glycero-3-phospho-(1'-rac-glycerol)	Liver	NA	-0.241724	0.000177205	0.00301766	236
LDMP	L	Argininosuccinic acid	Liver	C03406	-0.241571	0.000178945	0.00304086	236
LDMP	L	5-(2-Furyl)-4H-1,2,4-triazol-3-amine	Liver	NA	-0.241457	0.000180244	0.00306163	236
LDMP	L	M646T131	Liver	NA	-0.241292	0.000182146	0.00309002	236
LDMP	L	N-(4-Bromo-2-fluorophenyl)-2-[4-(propan-2-yl)phenoxy]acetamide	Liver	NA	-0.240756	0.000188458	0.00317697	236
LDMP	L	2-Chloro-N,N-dimethylpropan-1-amine	Liver	NA	-0.240637	0.000189889	0.0031944	236
LDMP	L	Neryl_glucoside	Liver	NA	-0.240483	0.000191762	0.00322185	236
LDMP	L	Pro-Gly	Liver	NA	-0.239618	0.000202549	0.00337068	236
LDMP	L	PC(34:3)	Liver	NA	-0.239566	0.000203216	0.00337479	236
LDMP	L	leonurine	Liver	NA	-0.239572	0.000203134	0.00337479	236
LDMP	L	Nicotinamide adenine dinucleotide (NAD)	Liver	C00003	0.239285	0.000206856	0.00341831	236
LDMP	L	1H-Indole-6-ethanamine, .alpha.-methyl-	Liver	NA	-0.239292	0.000206761	0.00341831	236
LDMP	L	Zeatin	Liver	NA	-0.238521	0.000217057	0.00355178	236
LDMP	L	COUMARIN	Liver	NA	-0.237079	0.000237594	0.00381785	236
LDMP	L	2-Methoxy-N-(1H-tetraazol-5-yl)benzamide	Liver	NA	-0.236975	0.000239144	0.00383661	236
LDMP	L	Glycerophospho-N-oleoylethanolamine	Liver	NA	0.236788	0.000241956	0.00386629	236
LDMP	L	Labetalol	Liver	C07063	-0.236318	0.000249157	0.00395618	236
LDMP	L	cis-7-Hexadecenoic acid	Liver	NA	0.236311	0.000249256	0.00395619	236
LDMP	L	Sophocarpine	Liver	NA	-0.236087	0.000252767	0.00399613	236
LDMP	L	Mefloquine	Liver	NA	-0.235744	0.000258207	0.00405818	236
LDMP	L	LysoPE(24:0/0:0)	Liver	NA	0.235632	0.000260015	0.0040818	236
LDMP	L	Andrastin A	Liver	NA	-0.235577	0.000260902	0.00409413	236
LDMP	L	Methyl 3-hydroxy-4-nitrobenzoate	Liver	NA	-0.235549	0.000261362	0.00409973	236
LDMP	L	2,6-ditert-butyl-4-methylphenol	Liver	NA	-0.235468	0.000262684	0.00411565	236
LDMP	L	N6,N6,N6-Trimethyllysine	Liver	C03793	-0.235338	0.000264806	0.00414567	236
LDMP	L	Adenosine 3',5'-diphosphate (PAP)	Liver	C00054	0.235232	0.000266552	0.00416358	236
LDMP	L	3'-O-Methylguanosine	Liver	NA	-0.234368	0.000281208	0.0043441	236
LDMP	L	2'-O-Methylguanosine	Liver	NA	-0.234368	0.000281208	0.0043441	236
LDMP	L	1-Methylguanosine	Liver	NA	-0.234368	0.000281208	0.0043441	236
LDMP	L	2-Methylguanosine	Liver	NA	-0.234368	0.000281208	0.0043441	236
LDMP	L	DL-2-Methylglutamic acid	Liver	NA	-0.233545	0.000295846	0.00451548	236
LDMP	L	cis-Jasmone	Liver	C08490	-0.23339	0.000298687	0.00454846	236
LDMP	L	4-Hydroxy-3',6-dimethoxy-5'-methylspiro[1-benzofuran-2,4'-cyclohex-2-ene]-1',3-dione	Liver	NA	-0.232361	0.000318167	0.00477274	236
LDMP	L	Pro-Thr	Liver	NA	-0.232287	0.000319611	0.00479262	236
LDMP	L	1,4-Piperazinediethanesulfonic acid	Liver	NA	-0.231768	0.000329914	0.00491957	236
LDMP	L	Tyrosine	Liver	C00082	-0.231601	0.000333299	0.00495194	236
LDMP	L	o-Tyrosine	Liver	NA	-0.231601	0.000333299	0.00495194	236
LDMP	L	Methocarbamol	Liver	NA	-0.230875	0.0003484	0.0051136	236
LDMP	L	4-Hydroxy-N-desmethyltamoxifen	Liver	NA	-0.2308	0.000349992	0.00512759	236
LDMP	L	N-Methylbenzamide	Liver	NA	-0.23043	0.00035795	0.00522514	236
LDMP	L	PI(16:0/16:0)	Liver	C00626	0.230328	0.000360181	0.00525388	236
LDMP	L	6-Hydroxynorleucine	Liver	NA	-0.230015	0.000367092	0.00534112	236
LDMP	L	4-Hydroxyisoleucine	Liver	C20802	-0.230015	0.000367092	0.00534112	236
LDMP	L	Creatinine	Liver	C00791	-0.229834	0.000371138	0.00537943	236
LDMP	L	Momordicilin	Liver	NA	-0.229767	0.00037264	0.00539448	236
LDMP	L	Cysteine-glutathione disulfide	Liver	NA	-0.229224	0.000385094	0.00553535	236
LDMP	L	4-Methyl-3-(trifluoromethyl)-1H-pyrazol-5-amine	Liver	NA	-0.228927	0.000392059	0.00561289	236
LDMP	L	S-Glutathionyl-L-cysteine	Liver	NA	-0.22854	0.000401321	0.005719	236
LDMP	L	5-(Furan-3-yl)-2a',5'-dihydroxy-8b'-(hydroxymethyl)-7'-methyldodecahydrospiro[furan-3,6'-naphtho[1,8-bc]furan]-2-one	Liver	NA	-0.228145	0.000410989	0.00581459	236
LDMP	L	3-(3-Chloroanilino)-5,5-dimethyl-2-cyclohexen-1-one	Liver	NA	-0.22762	0.000424162	0.00595577	236
LDMP	L	Hexyl_2-furoate	Liver	NA	-0.227558	0.000425749	0.00597387	236
LDMP	L	3,5-Dimethylisoxazole-4-sulfonyl chloride	Liver	NA	-0.227547	0.000426026	0.00597567	236
LDMP	L	Arachidonic acid (AA)	Liver	C00219	-0.227272	0.000433105	0.00604962	236
LDMP	L	rac-4-Sulfoxypropranolol	Liver	NA	-0.227273	0.000433082	0.00604962	236
LDMP	L	3'-Hydroxyflavanone	Liver	NA	-0.226893	0.000443046	0.00615636	236
LDMP	L	N-(4-[(2S)-2-(Pyridin-3-yl)piperidin-1-yl]sulfonylphenyl)acetamide	Liver	NA	-0.226875	0.00044353	0.00616096	236
LDMP	L	6-(3-Chloro-4-methylanilino)-2,4(1H,3H)-pyrimidinedione	Liver	NA	-0.226166	0.000462706	0.00635491	236
LDMP	L	N1-Methyl-4-nitro-1,2-benzenediamine	Liver	NA	-0.226166	0.000462731	0.00635491	236
LDMP	L	7,3'-Dimethoxy-3-hydroxyflavone	Liver	NA	-0.226038	0.000466272	0.00639286	236
LDMP	L	Homoserine	Liver	C00263	-0.226029	0.0004665	0.00639381	236
LDMP	L	5-Heptyltetrahydro-2-oxo-3-furancarboxylic_acid	Liver	NA	-0.225815	0.000472488	0.00645153	236
LDMP	L	Uric acid	Liver	C00366	-0.225356	0.000485591	0.00658137	236
LDMP	L	3-Coumaric acid	Liver	NA	-0.224815	0.000501426	0.00674817	236
LDMP	L	Allopurinol-1-ribonucleoside	Liver	NA	-0.22469	0.000505158	0.00678476	236
LDMP	L	Cyclohexyl(phenyl)[3-(piperidin-1-yl)propyl]silanol	Liver	NA	-0.224235	0.00051897	0.00692693	236
LDMP	L	Pipecolamide	Liver	C19809	-0.224036	0.000525085	0.00698699	236
LDMP	L	SM(d16:1/24:1(15Z))	Liver	NA	0.223984	0.000526731	0.00699268	236
LDMP	L	2-[4-(Trifluoromethoxy)phenyl]cyclopropanecarboxylic acid	Liver	NA	-0.223995	0.000526361	0.00699268	236
LDMP	L	M353T236	Liver	NA	0.223592	0.000539052	0.00711665	236
LDMP	L	naringenin	Liver	NA	-0.223128	0.000553988	0.00727995	236
LDMP	L	4'-Hydroxychalcone	Liver	NA	-0.222787	0.000565226	0.00738174	236
LDMP	L	N2,N2-Dimethylguanosine	Liver	NA	-0.222609	0.000571165	0.00743755	236
LDMP	L	Proline	Liver	C16435	-0.222506	0.000574608	0.00746954	236
LDMP	L	1-[(5-Amino-5-carboxypentyl)amino]-1-deoxyfructose	Liver	NA	-0.222459	0.000576199	0.00748612	236
LDMP	L	N-Demethylmifepristone	Liver	NA	-0.222383	0.00057878	0.00751479	236
LDMP	L	Calceolarioside A	Liver	NA	-0.221481	0.000610172	0.00784629	236
LDMP	L	3-Hydroxybutyrylcarnitine (Car(4:0-O))	Liver	NA	-0.221149	0.000622129	0.00797199	236
LDMP	L	4-Hydroxychalcone	Liver	C14231	-0.22075	0.000636771	0.00812074	236
LDMP	L	M426T189	Liver	NA	-0.220606	0.000642142	0.00817886	236
LDMP	L	Zaltoprofen	Liver	NA	0.220551	0.000644193	0.00819919	236
LDMP	L	N6-(L-1,3-Dicarboxypropyl)-L-lysine	Liver	NA	-0.220251	0.000655511	0.00830077	236
LDMP	L	4',4''',5,5'',7,7''-hexahydroxy-3,8''-biflavone	Liver	NA	0.220119	0.000660573	0.0083527	236
LDMP	L	LNT	Liver	NA	-0.219645	0.000678988	0.00853986	236
LDMP	L	.alpha.,.alpha.,.alpha.-Trifluorothymidine	Liver	NA	-0.219262	0.000694236	0.00869625	236
LDMP	L	Anomalin A	Liver	NA	0.219252	0.00069464	0.00869859	236
LDMP	L	Hexanamide, N-[(1S,2R)-2-hydroxy-1-(hydroxymethyl)heptadecyl]-6-[(7-nitro-2,1,3-benzoxadiazol-4-yl)amino]-	Liver	NA	-0.219239	0.00069515	0.00870227	236
LDMP	L	D-4'-Phosphopantothenate	Liver	C03492	-0.219228	0.000695595	0.00870512	236
LDMP	L	N-m-Tolyloxyacetylbenzenesulfonamide	Liver	NA	0.219071	0.00070194	0.00875347	236
LDMP	L	Val-Val	Liver	NA	-0.219017	0.000704131	0.0087764	236
LDMP	L	Uracil	Liver	C00106	-0.218838	0.000711449	0.00884176	236
LDMP	L	Citric acid	Liver	C00158	0.218464	0.000726986	0.00899939	236
LDMP	L	Isocitric acid	Liver	C00311	0.218464	0.000726986	0.00899939	236
LDMP	L	Pro-Phe	Liver	NA	-0.218301	0.000733828	0.00905108	236
LDMP	L	Phe-Met-Arg-Phe-amide	Liver	NA	0.216714	0.000803872	0.00975329	236
LDMP	L	[2-[docosa-4.7.10.13.16.19-hexaenoyloxy]-3-(octadecanoyloxy)propoxy]([2.3.4.5.6-pentahydroxycyclohexyl]oxy)phosphinic acid	Liver	NA	0.216331	0.000821645	0.00991205	236
LDMP	L	Indole-3-butyric acid	Liver	C11284	-0.216246	0.000825635	0.0099572	236
LDMP	L	Valrubicin	Liver	NA	-0.216226	0.000826586	0.00996268	236
LDMP	L	Phosphonoacetate	Liver	C05682	-0.216184	0.00082857	0.00998061	236
LDMP	L	D-SEDOHEPTULOSE	Liver	NA	-0.215846	0.00084469	0.0101353	236
LDMP	L	2'-Deoxyadenosine-5'-diphosphate	Liver	NA	0.215571	0.000858016	0.0102758	236
LDMP	L	Gluconic acid	Liver	C00257	-0.215257	0.000873529	0.0103913	236
LDMP	L	3-(2H-Tetraazol-5-yl)benzoic acid	Liver	NA	-0.214938	0.000889483	0.0105281	236
LDMP	L	(2E,11Z)-Wyerone_acid	Liver	NA	-0.214743	0.000899374	0.0106201	236
LDMP	L	Erinacine_D	Liver	NA	-0.214521	0.000910781	0.0107264	236
LDMP	L	Ikarugamycin	Liver	NA	-0.214146	0.000930287	0.0109018	236
LDMP	L	5-Methylcytosine	Liver	NA	-0.214107	0.000932376	0.0109199	236
LDMP	L	N6-Acetyllysine	Liver	C02727	-0.214053	0.000935199	0.0109459	236
LDMP	L	Leu-Met	Liver	NA	-0.213466	0.000966718	0.0112342	236
LDMP	L	LysoPC(22:6(4Z,7Z,10Z,13Z,16Z,19Z))	Liver	C04230	-0.213306	0.000975514	0.0113098	236
LDMP	L	3-Methylhistidine	Liver	C01152	-0.21315	0.00098408	0.0113763	236
LDMP	L	Pro-Leu	Liver	NA	-0.212728	0.00100776	0.01159	236
LDMP	L	Adenosine, cyclic 3',5'-[hydrogen [P(S)]-phosphorothioate]	Liver	NA	-0.212571	0.00101665	0.0116822	236
LDMP	L	2,6-Bis(2-benzimidazolyl)pyridine	Liver	NA	-0.212246	0.0010354	0.0118468	236
LDMP	L	alpha-Ketoisovaleric acid	Liver	C00141	-0.212224	0.00103668	0.0118543	236
LDMP	L	(2S)-4-amino-2-[(azaniumylacetyl)amino]-4-oxobutanoate	Liver	NA	-0.211379	0.00108686	0.0122955	236
LDMP	L	Pipecolic acid	Liver	C00408	-0.210818	0.00112144	0.0125804	236
LDMP	L	Hygric acid	Liver	NA	-0.210818	0.00112144	0.0125804	236
LDMP	L	Tetraethylammonium cation	Liver	NA	-0.210779	0.00112384	0.0125968	236
LDMP	L	N-Acetylglutamine	Liver	D07063	-0.210538	0.00113902	0.0127244	236
LDMP	L	Pyrophosphate	Liver	C00013	-0.210435	0.00114558	0.0127837	236
LDMP	L	PC(20:1)	Liver	NA	0.210159	0.00116331	0.0129309	236
LDMP	L	2-(1-Piperidyl)propan-2-ol	Liver	NA	-0.210084	0.00116818	0.0129779	236
LDMP	L	cis-9,10-Epoxystearic acid	Liver	C19418	0.209982	0.00117477	0.0130295	236
LDMP	L	9-Oxooctadecanoic acid	Liver	NA	0.209982	0.00117477	0.0130295	236
LDMP	L	Nelarabine__	Liver	NA	-0.209841	0.00118403	0.0131069	236
LDMP	L	M597T201	Liver	NA	-0.209805	0.00118638	0.0131293	236
LDMP	L	Trp-Gly-Trp	Liver	NA	-0.209107	0.00123316	0.0135277	236
LDMP	L	N-(2,5-Dichlorophenyl)-2-hydroxybenzamide	Liver	NA	0.208239	0.00129361	0.014011	236
LDMP	L	4-[4-(Acetyloxy)benzoyl]aminobenzoic acid	Liver	NA	-0.208121	0.00130209	0.0140801	236
LDMP	L	Betavulgaroside_IV	Liver	NA	0.208082	0.00130489	0.014099	236
LDMP	L	Propionylcarnitine (Car(3:0))	Liver	C03017	-0.207898	0.00131814	0.0142116	236
LDMP	L	Desomorphine	Liver	NA	-0.207375	0.00135656	0.0145439	236
LDMP	L	N-Acetyl-9-O-lactoylneuraminic_acid	Liver	NA	-0.207218	0.00136831	0.0146425	236
LDMP	L	Oxohexadecadienoylcarnitine	Liver	NA	-0.20718	0.0013711	0.014654	236
LDMP	L	Astaxanthin	Liver	C08580	-0.206585	0.00141654	0.0150289	236
LDMP	L	4-[(2-Furylmethyl)sulfanyl]aniline	Liver	NA	-0.206461	0.00142614	0.0151003	236
LDMP	L	PC(16:0/18:1(9Z))	Liver	C13875	0.206375	0.00143285	0.0151554	236
LDMP	L	Midafotel	Liver	NA	-0.206333	0.00143612	0.0151781	236
LDMP	L	L-isoleucyl-L-proline	Liver	NA	-0.206165	0.00144936	0.0152738	236
LDMP	L	Tetraphyllin_B_sulfate	Liver	NA	-0.205505	0.00150242	0.0157257	236
LDMP	L	Betaine aldehyde	Liver	C00576	-0.205494	0.00150331	0.015731	236
LDMP	L	(2E,4E)-12-Hydroxy-13-(hydroxymethyl)-14-methoxy-3,5,7-trimethyl-14-oxotetradeca-2,4-dienoic acid	Liver	NA	-0.205479	0.00150458	0.0157379	236
LDMP	L	1-[(Z)-But-2-en-2-yl]-3,9-dihydroxy-4,7-dimethyl-6-oxobenzo[b][1,4]benzodioxepine-2-carboxylic acid	Liver	NA	-0.205333	0.00151658	0.0158409	236
LDMP	L	Oxododecanoylcarnitine	Liver	NA	-0.205304	0.00151897	0.0158553	236
LDMP	L	1-2-[(2-Amino-6-hydroxy-9H-purin-9-yl)methoxy]ethoxy-3-methyl-1-oxo-2-butanamine	Liver	NA	-0.205269	0.00152185	0.0158642	236
LDMP	L	Atrazine-desethyl-desisopropyl	Liver	NA	-0.205152	0.00153154	0.0159474	236
LDMP	L	N-Acryloyl-DL-aspartic acid	Liver	NA	-0.204757	0.00156474	0.0162111	236
LDMP	L	20-((6-O-Hexopyranosylhexopyranosyl)oxy)-14-hydroxypregn-5-en-3-yl 2,6-dideoxy-4-O-(6-deoxy-3-O-methyl-4-O-((2E)-2-methylbut-2-enoyl)hexopyranosyl)-3-O-methylhexopyranoside	Liver	NA	0.204614	0.00157688	0.016297	236
LDMP	L	Xerocomic_acid	Liver	NA	-0.204389	0.00159623	0.0164673	236
LDMP	L	L-tyrosine-methyl-ester	Liver	C03404	-0.203914	0.00163771	0.0167918	236
LDMP	L	N-acetyldopamine	Liver	NA	-0.203914	0.00163771	0.0167918	236
LDMP	L	Gentisic acid 5-O-glucoside	Liver	NA	-0.203679	0.00165858	0.0169322	236
LDMP	L	Ethyl 6-bromo-5-hydroxy-1-methyl-2-[(phenylsulfanyl)methyl]-1H-indole-3-carboxylate	Liver	NA	-0.203506	0.00167416	0.0170566	236
LDMP	L	myo-Inositol	Liver	C00137	-0.203214	0.0017007	0.017244	236
LDMP	L	Macluraxanthone	Liver	NA	-0.20305	0.00171572	0.0173653	236
LDMP	L	5-Pyrimidinecarboxamide, 2-[(2,4-dichlorophenyl)amino]-N-[(tetrahydro-2H-pyran-4-yl)methyl]-4-(trifluoromethyl)-	Liver	NA	-0.202824	0.00173672	0.017512	236
LDMP	L	13,14-dihydro-6,15-diketo-PGF1alpha	Liver	NA	-0.2025	0.0017672	0.0177524	236
LDMP	L	9-HPODE	Liver	NA	0.202334	0.00178301	0.0178889	236
LDMP	L	gamma-Glutamylglutamic acid	Liver	C05282	-0.202217	0.00179421	0.0179833	236
LDMP	L	Glu-Glu	Liver	C01425	-0.202217	0.00179421	0.0179833	236
LDMP	L	Carbamic acid, N-[4-(5-methoxy-2-oxo-1,3,4-oxadiazol-3(2H)-yl)-2-methylphenyl]-, phenylmethyl ester	Liver	NA	-0.201721	0.00184244	0.0182977	236
LDMP	L	4-Hydroxyphenyl 3,6-bis-O-((2E)-3-(1-hydroxy-4-oxocyclohexa-2,5-dien-1-yl)prop-2-enoyl)-.beta.-D-glucopyranoside	Liver	NA	-0.201629	0.00185154	0.0183518	236
LDMP	L	Ethaboxam	Liver	NA	-0.201415	0.00187281	0.0184942	236
LDMP	L	5.beta.-Androst-1-en-17.beta.-ol-3-one glucuronide	Liver	NA	-0.201349	0.00187943	0.0185505	236
LDMP	L	1,3-Benzenediol, 4-[4-(2,3-dihydro-1,4-benzodioxin-6-yl)-5-methyl-1H-pyrazol-3-yl]-6-ethyl-	Liver	NA	-0.201035	0.00191108	0.0187844	236
LDMP	L	Flecainide	Liver	C07001	-0.201009	0.00191378	0.0188018	236
LDMP	L	(1R,5S)-8-Methyl-8-azabicyclo[3.2.1]octan-3-amine	Liver	NA	-0.200981	0.00191657	0.0188189	236
LDMP	L	3,5,9-Trioxa-4-phosphatetracosan-1-aminium, 7-(acetyloxy)-24-carboxy-4-hydroxy-N,N,N-trimethyl-, inner salt, 4-oxide, (R)-	Liver	NA	0.200763	0.00193896	0.0189674	236
LDMP	L	Gamma-Glutamyl-Se-methylselenocysteine	Liver	C05695	0.20047	0.00196941	0.019212	236
LDMP	L	Adenosine 5'-diphosphate (ADP)	Liver	C00008	0.200236	0.0019941	0.0193448	236
LDMP	L	2'-Deoxyguanosine 5'-diphosphate (dGDP)	Liver	C00361	0.200236	0.0019941	0.0193448	236
LDMP	L	Rubraflavone_B	Liver	NA	-0.199588	0.00206371	0.0198476	236
LDMP	L	Stachydrine	Liver	C10172	-0.199569	0.00206578	0.0198596	236
LDMP	L	N2-Acetylornithine	Liver	C00437	-0.199476	0.00207596	0.0199034	236
LDMP	L	N5-acetyl-l-ornithine	Liver	NA	-0.199476	0.00207596	0.0199034	236
LDMP	L	Gly-Val	Liver	NA	-0.199476	0.00207596	0.0199034	236
LDMP	L	Theanine	Liver	C01047	-0.199476	0.00207596	0.0199034	236
LDMP	L	Sulfanitran	Liver	NA	-0.19943	0.002081	0.0199332	236
LDMP	L	1-O-trans-cinnamoyl-beta-D-glucopyranose	Liver	NA	-0.199378	0.00208673	0.0199543	236
LDMP	L	LysoPC(22:4(7Z,10Z,13Z,16Z))	Liver	C04230	-0.199079	0.00212	0.0202003	236
LDMP	L	Buxifoliadine A	Liver	NA	-0.198932	0.0021365	0.0203383	236
LDMP	L	1-Cyclohexyl-N-(3-methylphenyl)-5-oxo-3-pyrrolidinecarboxamide	Liver	NA	-0.198905	0.00213949	0.0203523	236
LDMP	L	Pyridaphenthion	Liver	NA	-0.198435	0.00219318	0.0207305	236
LDMP	L	M430T120	Liver	NA	-0.198417	0.00219525	0.0207419	236
LDMP	L	Allyl_thiohexanoate	Liver	NA	-0.198195	0.00222102	0.0209133	236
LDMP	L	2-(Naphthalen-1-yl)-1H-1,3-benzodiazole	Liver	NA	0.19785	0.00226164	0.0212129	236
LDMP	L	7-Acetyllycopsamine	Liver	NA	-0.197278	0.00233042	0.0216707	236
LDMP	L	Dephospho-CoA	Liver	C00882	0.197093	0.00235311	0.021801	236
LDMP	L	3-Chlorotyrosine	Liver	NA	-0.196982	0.00236685	0.021903	236
LDMP	L	1-Hydroxy-2-naphthoic acid	Liver	C03203	-0.196944	0.00237149	0.0219207	236
LDMP	L	(1RS,2RS)-Guaiacylglycerol_1-glucoside	Liver	NA	-0.196948	0.00237097	0.0219207	236
LDMP	L	Levulinic acid	Liver	NA	-0.196736	0.00239741	0.0220892	236
LDMP	L	Val-Ile	Liver	NA	-0.196706	0.00240119	0.0221138	236
LDMP	L	3-[(1Z)-4-(4-Hydroxyphenyl)phthalazin-1(2H)-ylidene]aminophenol	Liver	NA	-0.19603	0.00248723	0.0226528	236
LDMP	L	3(2H)-Pyridazinone, 4-chloro-5-(4-morpholinyl)-	Liver	NA	0.195967	0.0024954	0.0227004	236
LDMP	L	3-Piperidone	Liver	NA	-0.195851	0.00251061	0.0228181	236
LDMP	L	(Z)-6-Octadecenoic acid	Liver	NA	0.195301	0.00258328	0.0233256	236
LDMP	L	2-Methylbutylamine	Liver	NA	0.194865	0.00264234	0.0237117	236
LDMP	L	3-Oxo-2-[3-(trifluoromethyl)phenyl]-2,3-dihydro-1H-isoindole-4-carboxylic acid	Liver	NA	0.194606	0.00267788	0.0239643	236
LDMP	L	Semilepidinoside_B	Liver	NA	-0.194487	0.00269448	0.0240325	236
LDMP	L	Acetylcarnitine (Car(2:0))	Liver	C02571	-0.194403	0.00270619	0.0241102	236
LDMP	L	Myriocin	Liver	NA	-0.194299	0.00272077	0.0242102	236
LDMP	L	1-(3-Phenyl-6,7-dihydro-2H-pyrazolo[4,3-c]pyridin-5(4H)-yl)propan-1-one	Liver	NA	-0.194298	0.0027209	0.0242102	236
LDMP	L	PS(18:3(9Z,12Z,15Z)/20:3(8Z,11Z,14Z))	Liver	NA	0.194184	0.0027369	0.0243083	236
LDMP	L	Yohimbic acid	Liver	NA	-0.194045	0.00275661	0.0244031	236
LDMP	L	Scrophularoside A8	Liver	NA	-0.193999	0.00276311	0.0244439	236
LDMP	L	(2R)-3-Hydroxyisovaleroylcarnitine	Liver	NA	-0.193043	0.00290229	0.0253734	236
LDMP	L	3-(1-(Cyclohexylmethyl)-1H-indazole-3-carboxamido)-2,2-dimethylsuccinic acid	Liver	NA	-0.192825	0.00293494	0.0255865	236
LDMP	L	[(4-Methylbenzyl)sulfanyl]acetic acid	Liver	NA	-0.192812	0.00293687	0.0255977	236
LDMP	L	Dabigatran_etexilate	Liver	NA	-0.19241	0.00299802	0.0260404	236
LDMP	L	Cholestan-3-One	Liver	NA	-0.192023	0.00305788	0.0264061	236
LDMP	L	1H-3-Benzazepine-7,8-diol, 6-chloro-2,3,4,5-tetrahydro-1-phenyl-	Liver	NA	-0.191273	0.00317696	0.0272412	236
LDMP	L	3'-Hydroxystanozolol	Liver	NA	-0.190819	0.00325109	0.0276642	236
LDMP	L	N-[4-(3-Nitrophenyl)-1,3-thiazol-2-yl]acetamide	Liver	NA	0.190821	0.00325075	0.0276642	236
LDMP	L	2-(3-Nitrophenyl)-2,3-dihydro-1H-perimidine	Liver	NA	-0.190497	0.00330462	0.028024	236
LDMP	L	(4a'R,5'S,6'R,6a'S,7'R,10a'R,10b'R)-6'-(Acetyloxy)-4a',6a',10b'-trimethyl-5-oxododecahydro-2'H-dispiro[furan-3,3'-benzo[f]chromene-7',2''-oxiran]-5'-yl 2-methylpropanoate	Liver	NA	-0.190312	0.00333571	0.0282237	236
LDMP	L	Tetraethylene glycol	Liver	NA	-0.19022	0.00335124	0.0283304	236
LDMP	L	N-(Prop-2-en-1-yl)benzenesulfonamide	Liver	NA	-0.190138	0.0033652	0.0284126	236
LDMP	L	Isopyrazam	Liver	NA	-0.189849	0.0034148	0.0287287	236
LDMP	L	4-Morpholinopropanesulfonic acid	Liver	NA	-0.18976	0.0034301	0.0288272	236
LDMP	L	3-2-[(E)-2-(Phenylamino)ethenyl]-4,5-dihydro-1,3-thiazol-3-ium-3-ylpropane-1-sulfonate	Liver	NA	0.188913	0.00357972	0.0297547	236
LDMP	L	1-Octanone, 1-(4-Fluorophenyl)-2-(1-pyrrolidinyl)-	Liver	NA	0.188699	0.00361837	0.0299952	236
LDMP	L	HEPES	Liver	NA	-0.188487	0.00365722	0.0302362	236
LDMP	L	N5-(1-Iminoethyl)-L-ornithine	Liver	NA	-0.188373	0.00367805	0.0303709	236
LDMP	L	2'-Chloro-2-hydroxy-5-methylbenzophenone	Liver	NA	-0.188206	0.00370899	0.0305636	236
LDMP	L	Phenethylamine_glucuronide	Liver	NA	-0.188142	0.00372089	0.0306365	236
LDMP	L	1-O-Hexadecyl-2-O-(4Z,7Z,10Z,13Z,16Z,19Z-docosahexaenoyl)-sn-glyceryl-3-phosphorylcholine	Liver	NA	-0.188087	0.00373127	0.0307031	236
LDMP	L	Dihydromethysticin	Liver	C09926	-0.187923	0.00376194	0.0308922	236
LDMP	L	Diuron-desmethyl	Liver	NA	0.187796	0.00378607	0.0310523	236
LDMP	L	PC(34:2)	Liver	NA	-0.187788	0.00378745	0.0310573	236
LDMP	L	3-Heptanone, 1,7-bis(3,4-dihydroxyphenyl)-6-methoxy-	Liver	NA	-0.187764	0.00379212	0.0310892	236
LDMP	L	Progabide	Liver	NA	0.187664	0.00381104	0.0311758	236
LDMP	L	LPC(16:1)	Liver	NA	0.187642	0.00381521	0.0312021	236
LDMP	L	PC(20:3(5Z,8Z,11Z)/14:0)	Liver	C00157	-0.187462	0.00384965	0.0313879	236
LDMP	L	N,N-Dimethyl-L-valine	Liver	NA	-0.187329	0.00387535	0.0315153	236
LDMP	L	Cer(d18:1/4:0)	Liver	NA	-0.187302	0.00388064	0.0315318	236
LDMP	L	Uridine 5'-diphosphoglucuronic acid (UDP-glucuronate)	Liver	C00167	0.186864	0.00396617	0.0320259	236
LDMP	L	Pseudouridine	Liver	C02067	-0.186343	0.00407032	0.0326569	236
LDMP	L	M455T191	Liver	NA	-0.186276	0.00408382	0.0327521	236
LDMP	L	5-(o-Nitrobenzylidene)barbituric acid	Liver	NA	0.185985	0.00414325	0.0331361	236
LDMP	L	Codeine	Liver	C06174	-0.185824	0.00417638	0.0333581	236
LDMP	L	Carnitine	Liver	C00318	-0.185406	0.0042637	0.0338434	236
LDMP	L	5,10-Dihydro-10-phenophosphazinol 10-oxide	Liver	NA	-0.185332	0.00427931	0.0339338	236
LDMP	L	(+-)-Camphoric_acid	Liver	NA	0.185309	0.00428434	0.0339669	236
LDMP	L	4-(5-Nitro-1,3-dioxo-1,3-dihydro-2H-isoindol-2-yl)benzoic acid	Liver	NA	0.185165	0.00431494	0.0341825	236
LDMP	L	Glycinoeclepin_B	Liver	NA	-0.185074	0.00433423	0.0342813	236
LDMP	L	Hypericin	Liver	C07606	-0.18499	0.00435227	0.0343728	236
LDMP	L	2-Cyclohexen-1-one, 4,6-dihydroxy-3-(3-hydroxy-2,5-dimethylphenoxy)-5-methoxy-2,5-dimethyl-	Liver	NA	-0.184959	0.00435894	0.0344121	236
LDMP	L	M328T215	Liver	NA	-0.18483	0.0043867	0.0345331	236
LDMP	L	4-Amino-5-tert-butyl-4H-1,2,4-triazole-3-thiol	Liver	NA	-0.184479	0.00446331	0.0349854	236
LDMP	L	Pentaethylene glycol	Liver	NA	-0.18428	0.00450722	0.0352607	236
LDMP	L	Nomifensine	Liver	NA	-0.18428	0.00450722	0.0352607	236
LDMP	L	2-Amino-5-nitrobenzoic acid	Liver	NA	-0.184091	0.0045491	0.0355193	236
LDMP	L	12-Methyltridecanoic acid	Liver	NA	0.183988	0.00457217	0.0356473	236
LDMP	L	Myristic acid	Liver	C06424	0.183988	0.00457217	0.0356473	236
LDMP	L	2-Amino-6-propyl-1H-pyrimidin-4-one	Liver	NA	-0.183992	0.00457135	0.0356473	236
LDMP	L	Corymbiferin	Liver	NA	-0.183825	0.00460899	0.0358105	236
LDMP	L	2-1-[(2-Methoxy-5-pyrimidinyl)methyl]-3-piperidinyl-6-(2-thienyl)-4-pyrimidinol	Liver	NA	-0.183413	0.00470293	0.036388	236
LDMP	L	2-O-Methylcytosine	Liver	NA	-0.182767	0.00485389	0.0372973	236
LDMP	L	3-Cyano-4,7-dimethylcoumarin	Liver	NA	-0.182506	0.0049161	0.0376529	236
LDMP	L	.alpha.-Pyrrolidinononanophenone	Liver	NA	-0.182062	0.00502344	0.0382273	236
LDMP	L	Saccharin	Liver	C12283	-0.181271	0.00522019	0.0393001	236
LDMP	L	Oxopalmitoylcarnitine	Liver	NA	-0.180974	0.00529571	0.0397204	236
LDMP	L	Statine	Liver	NA	-0.180567	0.00540093	0.0402909	236
LDMP	L	1H-Pyrrole-2,5-dione, 1-methyl-3-(1-methyl-1H-indol-3-yl)-4-(pentylamino)-	Liver	NA	-0.180116	0.00551961	0.040927	236
LDMP	L	LysoPC(14:1(9Z))	Liver	C04230	-0.180115	0.0055199	0.040927	236
LDMP	L	Dynasore	Liver	NA	0.179925	0.00557061	0.0411927	236
LDMP	L	PI(18:1(9Z)/18:3(9Z,12Z,15Z))	Liver	C00626	0.1796	0.00565834	0.0417613	236
LDMP	L	2-Hydroxy-4-methoxybenzophenone	Liver	NA	-0.179322	0.00573424	0.0422133	236
LDMP	L	11b,13-Dihydrolactucopicrin	Liver	NA	-0.179322	0.00573422	0.0422133	236
LDMP	L	beta-Citryl-L-glutamate	Liver	NA	0.179236	0.00575814	0.0423578	236
LDMP	L	Beta-Ecdysterone	Liver	NA	0.179091	0.00579809	0.0425971	236
LDMP	L	M457T120	Liver	NA	-0.17888	0.00585721	0.0429372	236
LDMP	L	Albafuran_B	Liver	NA	-0.178872	0.00585919	0.0429439	236
LDMP	L	2-Methoxyacridin-9-ol	Liver	NA	-0.178689	0.00591093	0.0432442	236
LDMP	L	N-(4-Bromo-2-methylphenyl)naphthalene-2-carboxamide	Liver	NA	0.178588	0.00593938	0.0433891	236
LDMP	L	N-(4-Chloro-3-nitrophenyl)-3-methylbenzamide	Liver	NA	0.178297	0.00602257	0.0438454	236
LDMP	L	1-(1Z-Octadecenyl)-2-(4Z,7Z,10Z,13Z,16Z,19Z-docosahexaenoyl)-sn-glycero-3-phosphocholine	Liver	NA	-0.178147	0.00606575	0.0440893	236
LDMP	L	5-Methyl-1H,2H-[1,2,4]triazolo[4,3-a]quinolin-1-one	Liver	NA	0.178144	0.0060668	0.0440893	236
LDMP	L	Geniposidic_acid	Liver	NA	-0.177894	0.0061393	0.0444382	236
LDMP	L	M952T164	Liver	NA	0.177872	0.00614584	0.0444768	236
LDMP	L	PE(20:1(11Z)/14:1(9Z))	Liver	C00350	-0.177557	0.0062388	0.0450198	236
LDMP	L	2-Aminopyridine	Liver	NA	-0.177296	0.00631642	0.0454086	236
LDMP	L	2'-Phospho-cyclic ADP-ribose	Liver	NA	0.177282	0.00632077	0.0454236	236
LDMP	L	1-Oleoyl-2-palmitoyl-sn-glycero-3-phosphocholine	Liver	NA	0.177275	0.006323	0.0454315	236
LDMP	L	Benzenesulfonic acid	Liver	NA	-0.177149	0.00636065	0.0456204	236
LDMP	L	4-(4-Nitrophenoxy)benzoic acid	Liver	NA	-0.176911	0.00643294	0.0459228	236
LDMP	L	6''-O-Acetylglycitin	Liver	NA	-0.176785	0.00647152	0.0461029	236
LDMP	L	4-Amino-2-(trifluoromethyl)pyrimidine-5-carboxylic acid	Liver	NA	-0.176762	0.00647858	0.0461196	236
LDMP	L	1H-Pyrazole-1-carboximidamide	Liver	NA	0.176712	0.00649388	0.0461802	236
LDMP	L	2-Amino-4,5-difluorobenzoic acid	Liver	NA	-0.176649	0.00651327	0.0462527	236
LDMP	L	Kukoamine A	Liver	C17615	-0.176624	0.00652114	0.0462921	236
LDMP	L	Glu-Arg	Liver	NA	-0.176468	0.00656922	0.0465513	236
LDMP	L	1-(4-Nitrophenyl)-3-(trifluoromethyl)benzene	Liver	NA	0.176191	0.00665595	0.0469587	236
LDMP	L	Oxopalmitoleylcarnitine	Liver	NA	-0.176136	0.00667319	0.0470308	236
LDMP	L	LL-2,6-Diaminoheptanedioate	Liver	NA	-0.176081	0.00669047	0.0470947	236
LDMP	L	Methyl 2-hydroxy-3,5-dinitrobenzoate	Liver	NA	-0.176042	0.00670288	0.0471573	236
LDMP	L	1-[3-(Trifluoromethyl)benzenesulfonyl]pyrrolidine-2-carboxylic acid	Liver	NA	0.175925	0.00673992	0.0473102	236
LDMP	L	Dimethyl fumarate	Liver	NA	-0.17458	0.00717972	0.0496939	236
LDMP	L	1-(4-Chlorophenyl)-2-[(5-methyl-4H-1,2,4-triazol-3-yl)sulfanyl]ethanone	Liver	NA	0.174486	0.0072114	0.0498617	236
LFFA	L	3-Aminobutanoic acid	Liver	NA	-0.447824	1.23535e-13	4.13553e-11	248
LFFA	L	DL-Threonine methyl ester	Liver	NA	-0.435445	6.74679e-13	1.93594e-10	248
LFFA	L	2,8,9-Trimethyl-2,5,8,9-tetraaza-1-phosphabicyclo[3.3.3]undecane	Liver	NA	-0.426731	2.14054e-12	5.27546e-10	248
LFFA	L	6.beta.-Hydroxyfluoxymesterone	Liver	NA	-0.418265	6.36872e-12	1.38294e-09	248
LFFA	L	(Z)-6-Octadecenoic acid	Liver	NA	0.409973	1.79951e-11	3.45884e-09	248
LFFA	L	L-Alanyl-L-leucine	Liver	NA	-0.408622	2.1256e-11	4.04689e-09	248
LFFA	L	L-Serine methyl ester	Liver	NA	-0.405412	3.14842e-11	5.62356e-09	248
LFFA	L	Isoleucyl-Threonine	Liver	NA	-0.404605	3.4728e-11	6.17298e-09	248
LFFA	L	AG 1295	Liver	NA	-0.401417	5.10324e-11	8.76101e-09	248
LFFA	L	1,2-Dioleoyl-rac-glycerol	Liver	NA	0.396365	9.3138e-11	1.44694e-08	248
LFFA	L	(9Z,11S,16S)-1-Acetoxy-9,17-octadecadiene-12,14-diyne-11,16-diol	Liver	NA	-0.395217	1.06628e-10	1.59831e-08	248
LFFA	L	Leu-Val	Liver	NA	-0.393843	1.2529e-10	1.79971e-08	248
LFFA	L	Ile-Ala	Liver	NA	-0.38954	2.06618e-10	2.81365e-08	248
LFFA	L	4'-Methoxychalcone	Liver	NA	-0.389068	2.1818e-10	2.94118e-08	248
LFFA	L	Ile-Ser	Liver	NA	-0.388897	2.22511e-10	2.96664e-08	248
LFFA	L	Schidigerasaponin_C2	Liver	NA	-0.388877	2.23022e-10	2.96664e-08	248
LFFA	L	Val-Thr	Liver	NA	-0.388062	2.4493e-10	3.23662e-08	248
LFFA	L	cis-7-Hexadecenoic acid	Liver	NA	0.388015	2.46261e-10	3.24354e-08	248
LFFA	L	Malachite green cation	Liver	NA	-0.384591	3.64045e-10	4.64267e-08	248
LFFA	L	M666T252	Liver	NA	-0.380926	5.50476e-10	6.72149e-08	248
LFFA	L	L-Leucyl-L-alanine	Liver	NA	-0.378295	7.38329e-10	8.76923e-08	248
LFFA	L	Medicagenic acid	Liver	NA	-0.378263	7.40928e-10	8.76923e-08	248
LFFA	L	Arg-Ala	Liver	NA	-0.375006	1.06189e-09	1.20503e-07	248
LFFA	L	L-(-)Sorbose	Liver	NA	-0.373997	1.18611e-09	1.33844e-07	248
LFFA	L	3-[2-[4-(3,4-Dimethylphenyl)piperazino]ethyl]isoindolin-1-one	Liver	NA	-0.369239	1.98876e-09	2.08596e-07	248
LFFA	L	12-Methyltridecanoic acid	Liver	NA	0.363651	3.6105e-09	3.59903e-07	248
LFFA	L	Myristic acid	Liver	C06424	0.363651	3.6105e-09	3.59903e-07	248
LFFA	L	Phe-Gln	Liver	NA	-0.363506	3.66615e-09	3.64546e-07	248
LFFA	L	3-((Ethoxy(hydroxy)phosphoryl)oxy)-2-hydroxypropyl (9Z,12Z)-octadeca-9,12-dienoate	Liver	NA	-0.360104	5.24073e-09	5.0246e-07	248
LFFA	L	Alanylalanine (Ala-Ala)	Liver	C00993	-0.360033	5.2794e-09	5.03763e-07	248
LFFA	L	Progabide	Liver	NA	0.359727	5.45091e-09	5.15233e-07	248
LFFA	L	cis-9,10-Epoxystearic acid	Liver	C19418	0.359371	5.6567e-09	5.29699e-07	248
LFFA	L	9-Oxooctadecanoic acid	Liver	NA	0.359371	5.6567e-09	5.29699e-07	248
LFFA	L	Val-Gly	Liver	NA	-0.351907	1.21859e-08	1.0618e-06	248
LFFA	L	3-Hydroxystanozolol glucuronide	Liver	NA	-0.348275	1.75752e-08	1.45574e-06	248
LFFA	L	Phe-Val	Liver	NA	-0.344777	2.49013e-08	1.96909e-06	248
LFFA	L	Ifenprodil	Liver	NA	-0.343235	2.89933e-08	2.227e-06	248
LFFA	L	Phe-Lys	Liver	NA	-0.341658	3.38511e-08	2.54181e-06	248
LFFA	L	Arachidonoyl ethanolamide phosphate	Liver	NA	-0.341467	3.44892e-08	2.58489e-06	248
LFFA	L	Phe-Leu	Liver	NA	-0.341364	3.48386e-08	2.59655e-06	248
LFFA	L	Leucylphenylalanine	Liver	NA	-0.341364	3.48386e-08	2.59655e-06	248
LFFA	L	Val-Val	Liver	NA	-0.340252	3.88318e-08	2.85706e-06	248
LFFA	L	Hirsuteine	Liver	NA	-0.337278	5.18039e-08	3.68331e-06	248
LFFA	L	Trp-Asp	Liver	NA	-0.336728	5.46225e-08	3.8632e-06	248
LFFA	L	Leukotriene E4 methyl ester	Liver	NA	-0.336096	5.80424e-08	4.0551e-06	248
LFFA	L	(E,E)-Futoamide	Liver	NA	-0.334423	6.8119e-08	4.58372e-06	248
LFFA	L	1,3,5-Tris(4-hydroxyphenyl)benzene	Liver	NA	-0.331799	8.74053e-08	5.67245e-06	248
LFFA	L	Arg-Phe	Liver	NA	-0.331389	9.08564e-08	5.86798e-06	248
LFFA	L	Deoxyguanosine	Liver	C00330	-0.33127	9.18843e-08	5.90588e-06	248
LFFA	L	Ile-Gly	Liver	NA	-0.330198	1.01642e-07	6.39666e-06	248
LFFA	L	2,6-ditert-butyl-4-methylphenol	Liver	NA	-0.328478	1.19422e-07	7.358e-06	248
LFFA	L	Val-Ile	Liver	NA	-0.327521	1.30567e-07	7.99565e-06	248
LFFA	L	3-Piperidone	Liver	NA	-0.326885	1.38529e-07	8.43181e-06	248
LFFA	L	20-Hydroxy-N-arachidonoyltaurine	Liver	NA	-0.326653	1.41543e-07	8.57629e-06	248
LFFA	L	1-Stearoyl-2-linoleoyl-sn-glycero-3-phosphate	Liver	NA	-0.326289	1.46408e-07	8.83108e-06	248
LFFA	L	Val-Ala	Liver	NA	-0.324215	1.77305e-07	1.03819e-05	248
LFFA	L	Dobutamine	Liver	NA	-0.322566	2.06267e-07	1.17869e-05	248
LFFA	L	Val-Met	Liver	NA	-0.320443	2.50277e-07	1.39254e-05	248
LFFA	L	Adenosine	Liver	C00212	-0.31964	2.69167e-07	1.48308e-05	248
LFFA	L	LACTULOSE	Liver	NA	-0.318922	2.8721e-07	1.55496e-05	248
LFFA	L	D-Leucyl-L-arginine	Liver	NA	-0.315554	3.88527e-07	2.02175e-05	248
LFFA	L	Corylin	Liver	NA	-0.315199	4.01035e-07	2.08144e-05	248
LFFA	L	DL-Norleucine methyl ester	Liver	NA	-0.314403	4.30454e-07	2.21128e-05	248
LFFA	L	[4-Chloro-5-cyclopropyl-3-(difluoromethyl)-1H-pyrazol-1-yl]acetic acid	Liver	NA	-0.312484	5.10108e-07	2.56151e-05	248
LFFA	L	5'-Phosphoribosylglycinamide	Liver	NA	0.311399	5.6118e-07	2.77632e-05	248
LFFA	L	L-tyrosine-methyl-ester	Liver	C03404	-0.311228	5.69673e-07	2.80796e-05	248
LFFA	L	N-acetyldopamine	Liver	NA	-0.311228	5.69673e-07	2.80796e-05	248
LFFA	L	4-Chloro-5,7-diphenyl-7H-pyrrolo[2,3-d]pyrimidine	Liver	NA	-0.311116	5.75285e-07	2.83215e-05	248
LFFA	L	Trigoneoside_Xb	Liver	NA	-0.310173	6.24841e-07	3.04722e-05	248
LFFA	L	Methyl 6-hydroxypyrimidine-4-carboxylate	Liver	NA	-0.309393	6.68854e-07	3.249e-05	248
LFFA	L	L-Valyl-L-phenylalanine	Liver	NA	-0.309018	6.9108e-07	3.33278e-05	248
LFFA	L	Glu-Leu	Liver	NA	-0.3082	7.41966e-07	3.53994e-05	248
LFFA	L	N-Methyl-L-proline	Liver	NA	-0.307314	8.01159e-07	3.76423e-05	248
LFFA	L	Decenedioylcarnitine	Liver	NA	-0.306825	8.35797e-07	3.89508e-05	248
LFFA	L	4-Acetamido-2-aminobutanoic_acid	Liver	NA	-0.305969	8.99745e-07	4.14978e-05	248
LFFA	L	Gln-Tyr	Liver	NA	-0.30518	9.62948e-07	4.37314e-05	248
LFFA	L	2,3-Dinor-6-keto-prostaglandin_F1_a	Liver	NA	-0.305047	9.73997e-07	4.40954e-05	248
LFFA	L	Val-Ser	Liver	NA	-0.303103	1.15002e-06	5.1019e-05	248
LFFA	L	Asterric acid	Liver	NA	0.302987	1.16144e-06	5.14412e-05	248
LFFA	L	N6-Acetyl-5S-hydroxy-L-lysine	Liver	NA	-0.302369	1.2241e-06	5.35086e-05	248
LFFA	L	Tetrabenazine	Liver	C11168	-0.301565	1.31047e-06	5.66677e-05	248
LFFA	L	5,8,11-Eicosatriynoic acid	Liver	NA	-0.300099	1.48313e-06	6.31149e-05	248
LFFA	L	Hexyl_2-furoate	Liver	NA	-0.299063	1.61808e-06	6.81044e-05	248
LFFA	L	Leu-Met	Liver	NA	-0.298798	1.65446e-06	6.93767e-05	248
LFFA	L	8-OH-dG	Liver	NA	-0.298762	1.65937e-06	6.95103e-05	248
LFFA	L	5-(4-Fluorophenyl)-7-(trifluoromethyl)pyrazolo[1,5-a]pyrimidine-2-carboxylic acid	Liver	NA	-0.297917	1.78092e-06	7.35037e-05	248
LFFA	L	.beta.-Alanylglycine	Liver	NA	0.297391	1.86088e-06	7.61255e-05	248
LFFA	L	Isocycloheximide	Liver	NA	-0.29717	1.89554e-06	7.72295e-05	248
LFFA	L	Thr-Val	Liver	NA	-0.297117	1.90382e-06	7.74875e-05	248
LFFA	L	3-Phosphoglyceric acid	Liver	C00597	0.296303	2.03711e-06	8.22462e-05	248
LFFA	L	Phe-Trp	Liver	NA	-0.295607	2.15825e-06	8.63557e-05	248
LFFA	L	Ile-Thr	Liver	NA	-0.295452	2.18612e-06	8.69512e-05	248
LFFA	L	Luotonin F	Liver	NA	-0.293561	2.55504e-06	9.96243e-05	248
LFFA	L	N-Methyl-L-asparagine	Liver	NA	0.293383	2.5926e-06	0.000100706	248
LFFA	L	Folic acid	Liver	C00504	-0.291221	3.09408e-06	0.000115839	248
LFFA	L	Griseophenone B	Liver	NA	-0.290896	3.17699e-06	0.000118392	248
LFFA	L	Arg-Val	Liver	NA	-0.290851	3.1885e-06	0.00011871	248
LFFA	L	Guanosine	Liver	C00387	-0.290055	3.40135e-06	0.000124671	248
LFFA	L	Crotonoside	Liver	NA	-0.290055	3.40135e-06	0.000124671	248
LFFA	L	Buxifoliadine A	Liver	NA	-0.289653	3.51407e-06	0.000127869	248
LFFA	L	Equisetin	Liver	NA	-0.2891	3.67471e-06	0.000132752	248
LFFA	L	M212T199	Liver	NA	-0.288325	3.912e-06	0.00014019	248
LFFA	L	Arg-Met	Liver	NA	-0.288142	3.96997e-06	0.000141636	248
LFFA	L	Norbuprenorphine glucuronide	Liver	NA	-0.287938	4.03554e-06	0.000143592	248
LFFA	L	Tyr-His	Liver	NA	-0.28733	4.2376e-06	0.000149574	248
LFFA	L	Gln-Thr	Liver	NA	-0.286673	4.4669e-06	0.000155903	248
LFFA	L	alpha-Keto-gamma-(methylthio)butyric_acid	Liver	NA	-0.285928	4.74089e-06	0.000163337	248
LFFA	L	Succinic_anhydride	Liver	NA	-0.285743	4.81119e-06	0.000165334	248
LFFA	L	13,14-dihydro-6,15-diketo-PGF1alpha	Liver	NA	-0.285099	5.06445e-06	0.000173148	248
LFFA	L	3-Quinolinecarboxamide, 1,4-dihydro-8-methoxy-4-oxo-1-pentyl-N-tricyclo[3.3.1.13,7]dec-1-yl-	Liver	NA	-0.284946	5.12636e-06	0.000174375	248
LFFA	L	Glutamine	Liver	C00064	0.28386	5.588e-06	0.000187536	248
LFFA	L	M227T221	Liver	NA	0.283478	5.75946e-06	0.000192327	248
LFFA	L	N-Trityl-L-homoserine	Liver	NA	-0.283363	5.81181e-06	0.000193849	248
LFFA	L	Dienogest	Liver	NA	-0.283357	5.8147e-06	0.000193849	248
LFFA	L	4-Amino-2-(trifluoromethyl)pyrimidine-5-carboxylic acid	Liver	NA	-0.282556	6.1942e-06	0.000203795	248
LFFA	L	Ala-Gln	Liver	NA	-0.282477	6.23273e-06	0.000204727	248
LFFA	L	M784T272_3	Liver	NA	-0.281786	6.58094e-06	0.000214238	248
LFFA	L	3-Bromoquinolin-4-amine	Liver	NA	0.281684	6.6336e-06	0.000215255	248
LFFA	L	Ethyl 4-amino-1-piperidinecarboxylate	Liver	NA	-0.281369	6.79988e-06	0.000219058	248
LFFA	L	Oxybutynin N-oxide	Liver	NA	-0.281273	6.85139e-06	0.000220125	248
LFFA	L	Threoninyl-Serine	Liver	NA	-0.281224	6.87743e-06	0.000220567	248
LFFA	L	5-Heptyltetrahydro-2-oxo-3-furancarboxylic_acid	Liver	NA	-0.281	6.99913e-06	0.000223683	248
LFFA	L	(3S,5R,6R,6'S)-6,7-Didehydro-5,6-dihydro-3,5,6'-trihydroxy-13,14,20-trinor-3'-oxo-beta,epsilon-caroten-19',11'-olide_3-acetate	Liver	NA	-0.27935	7.96173e-06	0.000249874	248
LFFA	L	Thiamine monophosphate	Liver	C01081	-0.278524	8.48912e-06	0.000263543	248
LFFA	L	Miltirone	Liver	C13715	-0.277918	8.8973e-06	0.000274307	248
LFFA	L	Sulfamerazine	Liver	NA	0.275189	1.09765e-05	0.000326871	248
LFFA	L	PC(31:0)	Liver	NA	-0.275017	1.11225e-05	0.000330482	248
LFFA	L	7H-Pyrrolo[3,2-f]quinazoline-1,3-diamine, N3-cyclopropyl-7-[[4-(1-methylethyl)phenyl]methyl]-	Liver	NA	-0.273679	1.23177e-05	0.00035909	248
LFFA	L	2',3'-Isopropylideneguanosine	Liver	NA	-0.273498	1.24888e-05	0.000363288	248
LFFA	L	Leu-Ile	Liver	NA	-0.273459	1.25262e-05	0.000363324	248
LFFA	L	Ile-Leu	Liver	NA	-0.273459	1.25262e-05	0.000363324	248
LFFA	L	Pyridine-2,4-diamine	Liver	NA	0.272954	1.30154e-05	0.000374807	248
LFFA	L	6(5H)-Pteridinone, 2-[(3,5-difluoro-4-hydroxyphenyl)amino]-7,8-dihydro-5,7-dimethyl-8-(3-methylbutyl)-	Liver	NA	-0.270326	1.58721e-05	0.000441299	248
LFFA	L	N1-ACETYLSPERMINE	Liver	NA	-0.26965	1.6698e-05	0.000458503	248
LFFA	L	Daltogen	Liver	C06771	-0.269129	1.73616e-05	0.00047354	248
LFFA	L	Hexadecanoic acid	Liver	NA	0.268966	1.75747e-05	0.000478328	248
LFFA	L	Lercanidipine	Liver	NA	-0.268675	1.79607e-05	0.000486526	248
LFFA	L	M442T140	Liver	NA	-0.267812	1.91537e-05	0.000511256	248
LFFA	L	Cytidine 5'-diphosphocholine (CDP-choline)	Liver	C00307	-0.266302	2.14228e-05	0.00055883	248
LFFA	L	2-Chloro-1-(4-methoxyphenyl)ethanone	Liver	NA	0.264933	2.36976e-05	0.000609909	248
LFFA	L	4-Oxoretinol	Liver	C16683	-0.264326	2.4777e-05	0.000628373	248
LFFA	L	1-Cyclohexyl-N-(3-methylphenyl)-5-oxo-3-pyrrolidinecarboxamide	Liver	NA	-0.263529	2.62667e-05	0.000660317	248
LFFA	L	2'-Deoxyguanosine 5'-monophosphate (dGMP)	Liver	C00362	-0.262098	2.9155e-05	0.000722526	248
LFFA	L	5.beta.-Androst-1-en-17.beta.-ol-3-one glucuronide	Liver	NA	-0.261815	2.97598e-05	0.000736152	248
LFFA	L	M643T243	Liver	NA	-0.261627	3.01674e-05	0.000743488	248
LFFA	L	Ile-Pro-Ile	Liver	NA	-0.261201	3.11145e-05	0.000761225	248
LFFA	L	13(S)-HODE	Liver	C14762	0.261016	3.15347e-05	0.000769091	248
LFFA	L	16-Hydroxypalmitic acid	Liver	C18218	0.2607	3.22625e-05	0.000784059	248
LFFA	L	2-Hydroxypalmitic acid	Liver	NA	0.2607	3.22625e-05	0.000784059	248
LFFA	L	Guanine	Liver	C00242	-0.260653	3.23737e-05	0.000785335	248
LFFA	L	2-Hydroxyadenine	Liver	NA	-0.260653	3.23737e-05	0.000785335	248
LFFA	L	GlcCer(d18:1/16:0)	Liver	NA	-0.259838	3.43326e-05	0.000822426	248
LFFA	L	Phe-Gly	Liver	NA	-0.258951	3.65936e-05	0.000866258	248
LFFA	L	N-Oleoyl-D-erythro-sphinganine	Liver	NA	0.258843	3.68798e-05	0.000870363	248
LFFA	L	Hydroxymethylphosphonate	Liver	NA	-0.257101	4.17703e-05	0.000961603	248
LFFA	L	trans-Epoxysuccinyl-L-leucylamido(4-guanidino)butane	Liver	NA	-0.256691	4.30062e-05	0.000981616	248
LFFA	L	M405T148	Liver	NA	-0.256001	4.51668e-05	0.00101936	248
LFFA	L	Creatine, ethyl ester	Liver	NA	-0.255512	4.67588e-05	0.00104938	248
LFFA	L	Amidosulfuron	Liver	NA	-0.255513	4.67562e-05	0.00104938	248
LFFA	L	S-Methylmethionine	Liver	C05319	-0.255234	4.76865e-05	0.00106603	248
LFFA	L	Palmitoleoyl 3-carbacyclic phosphatidic acid	Liver	NA	-0.254823	4.90928e-05	0.00108779	248
LFFA	L	N-.delta.-BOC-L-Ornithine	Liver	NA	-0.254791	4.92041e-05	0.00108905	248
LFFA	L	5-Methyl DL-glutamate	Liver	NA	-0.252943	5.60314e-05	0.00121342	248
LFFA	L	LysoPE(24:0/0:0)	Liver	NA	0.252766	5.67295e-05	0.00122589	248
LFFA	L	Myristoleate	Liver	NA	0.252642	5.72241e-05	0.00123459	248
LFFA	L	Glycylleucine	Liver	C02155	-0.252149	5.92278e-05	0.00127278	248
LFFA	L	UDP-N-acetylglucosamine	Liver	C00043	-0.250243	6.7623e-05	0.00141856	248
LFFA	L	HYDROQUINIDINE	Liver	NA	-0.249666	7.03763e-05	0.00146257	248
LFFA	L	9-HPODE	Liver	NA	0.249504	7.11657e-05	0.00147593	248
LFFA	L	1H-Indazole-3-carboxamide, N-[(1S)-1-(aminocarbonyl)-2-methylpropyl]-1-pentyl-	Liver	NA	-0.248246	7.76109e-05	0.00158263	248
LFFA	L	Phe-Tyr	Liver	NA	-0.248179	7.79659e-05	0.00158906	248
LFFA	L	His-Val	Liver	NA	-0.246315	8.85733e-05	0.00175539	248
LFFA	L	2-[1-hydroxy-1-(4-methoxyphenyl)propan-2-yl]oxy-6-(hydroxymethyl)oxane-3,4,5-triol	Liver	NA	0.246253	8.89445e-05	0.00176187	248
LFFA	L	M444T247	Liver	NA	-0.246241	8.90208e-05	0.00176251	248
LFFA	L	Cohibin_D	Liver	NA	-0.245942	9.08488e-05	0.00179566	248
LFFA	L	Ser-Ser	Liver	NA	-0.245723	9.22103e-05	0.00181539	248
LFFA	L	Glycyrrhizic Acid, Ammonium Salt	Liver	NA	-0.24517	9.57416e-05	0.0018716	248
LFFA	L	Ile-Phe	Liver	NA	-0.243784	0.000105148	0.00201431	248
LFFA	L	Glycerol_trihexanoate	Liver	NA	-0.243526	0.000106994	0.00204475	248
LFFA	L	2-Oxiraneoctanoic acid, .eta.-hydroxy-3-octyl-	Liver	NA	0.242961	0.000111134	0.00211487	248
LFFA	L	Labetalol	Liver	C07063	-0.242808	0.000112282	0.00213066	248
LFFA	L	Veratraldehyde, azine	Liver	NA	-0.242792	0.000112404	0.00213186	248
LFFA	L	Dioleoylglycerol pyrophosphate	Liver	NA	0.241366	0.000123666	0.0022883	248
LFFA	L	Thr-His	Liver	NA	-0.240946	0.000127181	0.00234256	248
LFFA	L	Sinefungin	Liver	NA	-0.240797	0.000128446	0.00236107	248
LFFA	L	M330T225	Liver	NA	0.24069	0.000129369	0.00236981	248
LFFA	L	Gly-Thr	Liver	NA	-0.240377	0.000132085	0.00240858	248
LFFA	L	Ethyl 5-amino-1,2,3-thiadiazole-4-carboxylate	Liver	NA	-0.239884	0.000136482	0.00247083	248
LFFA	L	4-Bromo-2-[4-(2-pyridinylmethyl)-1-piperazinyl]methylphenol	Liver	NA	-0.239118	0.000143583	0.00257157	248
LFFA	L	Cer(d18:1/18:0)	Liver	NA	0.239026	0.000144462	0.00258385	248
LFFA	L	Neouralenol	Liver	NA	0.238631	0.000148276	0.00263333	248
LFFA	L	Adenosine monophosphate (AMP)	Liver	C00020	-0.238111	0.000153447	0.00270008	248
LFFA	L	Adenosine 3'-monophosphate	Liver	C01367	-0.238111	0.000153447	0.00270008	248
LFFA	L	O-Carbamoyl-deacetylcephalosporin C	Liver	NA	-0.237576	0.000158946	0.00277523	248
LFFA	L	Methanone, 1,1'-[2-(phenylamino)-1,4-phenylene]bis[1-[4-(1-pyrrolidinyl)-1-piperidinyl]-	Liver	NA	-0.23687	0.000166475	0.00287902	248
LFFA	L	Glu-Phe	Liver	NA	-0.236325	0.000172523	0.00295345	248
LFFA	L	1-(Dimethylamino)-3-(1-naphthyloxy)-2-propanol	Liver	NA	0.236012	0.000176079	0.00300359	248
LFFA	L	Carbobenzyloxyglycylglycyl-L-norleucine	Liver	NA	-0.235185	0.000185825	0.00313785	248
LFFA	L	VITAMIN_E_SUCCINATE(TOCOPHEROL_SUCCINATE)	Liver	NA	-0.235014	0.000187896	0.0031715	248
LFFA	L	1-O-(2-Amino-2-deoxy-alpha-D-glucopyranosyl)-1D-myo-inositol	Liver	NA	-0.234282	0.000197035	0.00330354	248
LFFA	L	CDP-glycerol	Liver	NA	-0.234049	0.000200033	0.00334403	248
LFFA	L	M490T147	Liver	NA	-0.233886	0.000202159	0.00336836	248
LFFA	L	M363T252	Liver	NA	-0.233132	0.000212235	0.00349279	248
LFFA	L	Oxooctenoylcarnitine	Liver	NA	-0.232299	0.000223916	0.00363294	248
LFFA	L	Ile-Trp	Liver	NA	-0.232051	0.000227509	0.00368083	248
LFFA	L	Polypodosaponin	Liver	NA	-0.231365	0.000237731	0.00381852	248
LFFA	L	M393T237	Liver	NA	-0.231174	0.000240662	0.00385156	248
LFFA	L	Thr-Asn	Liver	NA	-0.228967	0.00027693	0.00429695	248
LFFA	L	Val-Gln	Liver	NA	-0.227817	0.000297776	0.00453804	248
LFFA	L	1-[(Dimethylamino)carbonyl]-3-piperidinecarboxylic acid	Liver	NA	-0.227737	0.000299295	0.00455266	248
LFFA	L	Phenacetin	Liver	C07591	-0.22631	0.000327322	0.00488635	248
LFFA	L	Isopentenyladenine	Liver	NA	0.225931	0.000335186	0.00496867	248
LFFA	L	beta-Cryptoxanthin	Liver	NA	0.225839	0.000337113	0.0049862	248
LFFA	L	M455T191	Liver	NA	-0.225781	0.000338329	0.00499355	248
LFFA	L	6-(1-Pyrrolidinyl)-1H-purine	Liver	NA	0.225653	0.000341056	0.00502233	248
LFFA	L	Fulvestrant	Liver	NA	-0.223893	0.00038048	0.00548427	248
LFFA	L	Hypericin	Liver	C07606	-0.223832	0.000381919	0.00550106	248
LFFA	L	Ser-Gly	Liver	NA	-0.223125	0.000398964	0.00569754	248
LFFA	L	LPI(18:1)	Liver	NA	0.22305	0.000400808	0.00571777	248
LFFA	L	pivaloylcarnitine	Liver	NA	-0.222867	0.000405362	0.00576025	248
LFFA	L	Pipecolamide	Liver	C19809	-0.221993	0.000427766	0.00599134	248
LFFA	L	ISOPALMITIC ACID	Liver	NA	0.221496	0.000441001	0.00613234	248
LFFA	L	Val-His	Liver	NA	-0.220704	0.000462871	0.00635491	248
LFFA	L	(2E,4E)-12-Hydroxy-13-(hydroxymethyl)-14-methoxy-3,5,7-trimethyl-14-oxotetradeca-2,4-dienoic acid	Liver	NA	-0.220459	0.000469843	0.00642647	248
LFFA	L	Methanone, [1-(2-hydroxypentyl)-1H-indol-3-yl](2,2,3,3-tetramethylcyclopropyl)-	Liver	NA	-0.219705	0.000491928	0.00664261	248
LFFA	L	PC(35:3)	Liver	NA	-0.219249	0.00050572	0.00678861	248
LFFA	L	Vildagliptin	Liver	NA	-0.219034	0.000512351	0.00686137	248
LFFA	L	3-Cyclohexyl-2-hydroxypropanoic acid	Liver	NA	-0.218311	0.000535285	0.00709383	248
LFFA	L	Fuziline	Liver	NA	-0.217439	0.000564153	0.00737253	248
LFFA	L	gamma-L-Glutamyl-S-(hercyn-2-yl)-L-cysteine S-oxide	Liver	NA	0.216672	0.000590758	0.0076333	248
LFFA	L	N-2-[4-(Aminosulfonyl)phenyl]ethyl-5-chloro-2-methoxybenzamide	Liver	NA	-0.216611	0.00059293	0.00765851	248
LFFA	L	Oleoyl-CoA	Liver	C00510	-0.216556	0.000594891	0.00767683	248
LFFA	L	4-[(2E)-3-(3,4-Dihydroxyphenyl)prop-2-enoyl]oxy-2,3-dihydroxy-2-methylbutanoic acid	Liver	NA	0.216143	0.000609771	0.00784364	248
LFFA	L	Piperlongumine	Liver	C10166	0.215912	0.000618243	0.0079323	248
LFFA	L	2-amino-3-(hydroxy[2-[icosa-5.8.11-trienoyloxy]-3-(octadecanoyloxy)propoxy]phosphoryloxy)propanoic acid	Liver	NA	-0.215018	0.000652107	0.00827692	248
LFFA	L	1-[(Z)-But-2-en-2-yl]-3,9-dihydroxy-4,7-dimethyl-6-oxobenzo[b][1,4]benzodioxepine-2-carboxylic acid	Liver	NA	0.214408	0.000676187	0.00850729	248
LFFA	L	Monomethyl phthalate	Liver	NA	-0.213712	0.000704653	0.00878019	248
LFFA	L	Epicatechin	Liver	C09727	-0.213674	0.000706225	0.00879432	248
LFFA	L	2-(1H-Benzimidazol-2-ylsulfanyl)-N-phenylacetamide	Liver	NA	0.213665	0.000706614	0.00879643	248
LFFA	L	Allantoin	Liver	C01551	-0.213254	0.000724	0.0089684	248
LFFA	L	N-Oleoyl-D-erythro-sphingosylphosphorylcholine	Liver	NA	0.212453	0.000758993	0.00931001	248
LFFA	L	dyclonine	Liver	NA	-0.212316	0.000765111	0.0093736	248
LFFA	L	6-Chloro-N4-(4-methylphenyl)-2,4-pyrimidinediamine	Liver	NA	0.212224	0.000769279	0.00940745	248
LFFA	L	Thr-Ser	Liver	NA	-0.211396	0.000807547	0.00978311	248
LFFA	L	N2-Succinyl-L-arginine	Liver	NA	-0.211284	0.000812882	0.00982231	248
LFFA	L	Deoxyrhapontin	Liver	NA	-0.210754	0.000838447	0.0100784	248
LFFA	L	PA(18:0/20:4(5Z,8Z,11Z,14Z))	Liver	NA	-0.210287	0.000861593	0.0103073	248
LFFA	L	6-Methyl-1-(3-sulfanylpropanoyl)-2-piperidinecarboxylic acid	Liver	NA	0.210072	0.00087246	0.0103817	248
LFFA	L	2-[(4-Hydroxy-2-methylphenyl)(2-methyl-4-oxocyclohexa-2,5-dienylidene)methyl]benzenesulfonic acid	Liver	NA	-0.209978	0.00087722	0.0104136	248
LFFA	L	[2-(4-Aminofurazan-3-yl)-1-ethylimidazo[4,5-c]pyridin-7-yl]methyl-(4-piperidyl)amine	Liver	NA	-0.208399	0.000961311	0.0111905	248
LFFA	L	LPC(32:0)	Liver	NA	-0.208341	0.000964508	0.0112178	248
LFFA	L	7-Methylnaphthalen-2-ol	Liver	NA	-0.208301	0.000966763	0.0112342	248
LFFA	L	LPG(18:1(9Z))	Liver	NA	0.207728	0.000999193	0.0115169	248
LFFA	L	Doxazosin	Liver	NA	0.207643	0.00100413	0.0115582	248
LFFA	L	5-Hydroxyisourate	Liver	C11821	-0.207607	0.00100618	0.0115762	248
LFFA	L	Hexaconazole	Liver	NA	0.207283	0.00102514	0.0117629	248
LFFA	L	Thr-Thr	Liver	NA	-0.20725	0.00102708	0.0117785	248
LFFA	L	(2R)-3-Hydroxyisovaleroylcarnitine	Liver	NA	-0.207169	0.00103185	0.0118197	248
LFFA	L	LPS(22:6)	Liver	NA	-0.207083	0.00103694	0.0118543	248
LFFA	L	5-Pyrimidinecarboxamide, 2-[(2,4-dichlorophenyl)amino]-N-[(tetrahydro-2H-pyran-4-yl)methyl]-4-(trifluoromethyl)-	Liver	NA	0.206676	0.00106146	0.0120762	248
LFFA	L	3-Hydroxy-b,e-caroten-3'-one	Liver	NA	0.206602	0.00106596	0.0121137	248
LFFA	L	LPS(18:0)	Liver	NA	-0.2064	0.00107833	0.0122165	248
LFFA	L	2-Amino-1-(4-chlorophenyl)ethanone	Liver	NA	0.2064	0.00107836	0.0122165	248
LFFA	L	Finasteride	Liver	NA	-0.205996	0.00110356	0.0124284	248
LFFA	L	Ganglioside-GM3(d18:1/16:0)	Liver	NA	-0.205983	0.00110437	0.0124341	248
LFFA	L	4'-Hydroxychalcone	Liver	NA	0.204674	0.00118981	0.0131455	248
LFFA	L	Lanthionine_ketimine	Liver	NA	-0.204569	0.00119695	0.0132135	248
LFFA	L	4-Guanidinobutyric acid	Liver	C01035	-0.204225	0.00122053	0.0134332	248
LFFA	L	Artesunate	Liver	NA	-0.204192	0.00122282	0.013451	248
LFFA	L	M952T164	Liver	NA	-0.20367	0.00125945	0.013771	248
LFFA	L	1-Stearoyl-2-arachidonoyl-sn-glycero-3-phosphoserine	Liver	NA	-0.203334	0.00128353	0.0139243	248
LFFA	L	N1,N2-Bis(2-hydroxyethyl)ethanediamide	Liver	NA	-0.20289	0.00131611	0.0141935	248
LFFA	L	N-Palmitoyltaurine	Liver	NA	0.202515	0.00134416	0.014434	248
LFFA	L	5-(4-Aminophenyl)-4-phenyl-2,4-dihydro-3H-1,2,4-triazole-3-thione	Liver	NA	-0.202192	0.00136876	0.0146429	248
LFFA	L	S-Glutathionyl-L-cysteine	Liver	NA	0.201393	0.00143137	0.0151437	248
LFFA	L	4-Hydroxy-2-(trifluoromethyl)thiophene	Liver	NA	0.201122	0.0014532	0.0152982	248
LFFA	L	4-[(3,5-Dinitrobenzoyl)amino]benzoic acid	Liver	NA	-0.200855	0.00147506	0.0154958	248
LFFA	L	N-Oleoyl-L-serine	Liver	NA	0.200755	0.00148326	0.0155657	248
LFFA	L	Rhazidigenine_Nb-oxide	Liver	NA	-0.200578	0.00149796	0.0156872	248
LFFA	L	Inosine	Liver	C00294	-0.199578	0.00158354	0.0163574	248
LFFA	L	Trp-Gly-Trp	Liver	NA	0.199505	0.00159001	0.0164116	248
LFFA	L	2-Bromo-5-fluoro-N-(2-furylmethyl)benzamide	Liver	NA	-0.199078	0.00162799	0.0167134	248
LFFA	L	6-Hydroxynorleucine	Liver	NA	-0.197254	0.00179998	0.0180159	248
LFFA	L	4-Hydroxyisoleucine	Liver	C20802	-0.197254	0.00179998	0.0180159	248
LFFA	L	(2S)-4-amino-2-[(azaniumylacetyl)amino]-4-oxobutanoate	Liver	NA	-0.1971	0.00181522	0.0181215	248
LFFA	L	Desomorphine	Liver	NA	-0.19709	0.0018162	0.0181222	248
LFFA	L	Medicagenic_acid_3-O-triglucoside	Liver	NA	-0.197016	0.00182357	0.0181778	248
LFFA	L	Karanjin	Liver	NA	-0.196847	0.00184061	0.0182841	248
LFFA	L	Statine	Liver	NA	-0.196677	0.00185776	0.0183999	248
LFFA	L	3-[4-(4-Hydroxy-2-quinazolinyl)phenyl]-1,3-oxazolidin-2-one	Liver	NA	0.196118	0.00191533	0.0188124	248
LFFA	L	Inosine 5'-monophosphate (IMP)	Liver	C00130	-0.195923	0.00193581	0.0189468	248
LFFA	L	Momordicilin	Liver	NA	-0.195258	0.00200709	0.0194427	248
LFFA	L	Pseudouridine	Liver	C02067	0.195163	0.00201753	0.0195173	248
LFFA	L	2-Ketocaproic acid	Liver	C00902	-0.195124	0.00202171	0.0195278	248
LFFA	L	3-Methyl-2-oxovaleric acid	Liver	C03465	-0.195124	0.00202171	0.0195278	248
LFFA	L	Ketoleucine	Liver	C00233	-0.195124	0.00202171	0.0195278	248
LFFA	L	4-Oxohexanoic acid	Liver	NA	-0.195124	0.00202171	0.0195278	248
LFFA	L	Phe-Met-Arg-Phe-amide	Liver	NA	0.194772	0.00206068	0.0198279	248
LFFA	L	(S)-Nitroblebbistatin	Liver	NA	0.194369	0.00210613	0.0200872	248
LFFA	L	(3E)-4-(1,2,4-Trihydroxy-2,6,6-trimethylcyclohexyl)but-3-en-2-yl hexopyranoside	Liver	NA	-0.193725	0.0021807	0.0206319	248
LFFA	L	N-[4-(4-Ethylpiperazin-1-yl)phenyl]benzo[g]quinolin-4-amine	Liver	NA	-0.193621	0.0021929	0.0207305	248
LFFA	L	Cysteine-glutathione disulfide	Liver	NA	0.193568	0.00219923	0.0207668	248
LFFA	L	M349T253	Liver	NA	-0.193399	0.00221926	0.0209032	248
LFFA	L	Asparagine	Liver	C00152	-0.193327	0.00222787	0.0209646	248
LFFA	L	Ofloxacin N-oxide	Liver	NA	-0.193281	0.00223342	0.021007	248
LFFA	L	4-(2-Chlorophenyl)-3,4-dihydro[1,3,5]triazino[1,2-a]benzimidazol-2-amine	Liver	NA	-0.192689	0.00230564	0.02149	248
LFFA	L	Docosahexaenoic acid (DHA)	Liver	C06429	0.192563	0.00232127	0.0216057	248
LFFA	L	1H-Pyrazole-1-carboximidamide	Liver	NA	0.192046	0.00238641	0.0220282	248
LFFA	L	2,5-Dihydro-4-hydroxy-5-oxo-3-phenyl-2-furanpropanoic acid	Liver	NA	0.192039	0.00238726	0.0220311	248
LFFA	L	MLS000069478-01CORTISONE ACETATE	Liver	NA	-0.191682	0.00243319	0.0222961	248
LFFA	L	5'-Methylthioadenosine	Liver	C00170	-0.191654	0.00243684	0.0223092	248
LFFA	L	(3.beta.,5.Xi.,9.Xi.,22.beta.)-22-Hydroxyolean-12-en-3-yl 6-deoxyhexopyranosyl-(1-2)hexopyranosyl-(1-2)hexopyranosiduronic acid	Liver	NA	0.191459	0.00246244	0.0224821	248
LFFA	L	9S,15S-Dihydroxy-5Z,13E-prostadienoic acid	Liver	NA	0.191233	0.00249225	0.0226785	248
LFFA	L	N-Oleoyl glycine	Liver	NA	0.191234	0.00249207	0.0226785	248
LFFA	L	1H-Pyrrole-2,5-dione, 3-(2,4-dichlorophenyl)-4-(1-methyl-1H-indol-3-yl)-	Liver	NA	-0.190806	0.0025495	0.0230745	248
LFFA	L	Phe-Met	Liver	NA	-0.190716	0.00256168	0.0231618	248
LFFA	L	4-Acetyl-3-ethyl-5-methyl-N-2-methyl-5-[(methylamino)sulfonyl]phenyl-1H-pyrrole-2-carboxamide	Liver	NA	-0.190586	0.00257944	0.0233067	248
LFFA	L	4-[4-(Acetyloxy)benzoyl]aminobenzoic acid	Liver	NA	-0.190518	0.00258874	0.0233539	248
LFFA	L	1,4-Piperazinediethanesulfonic acid	Liver	NA	0.190521	0.0025883	0.0233539	248
LFFA	L	[(1aR,2S,2aS,5R,5aS,6S,7aS)-2-Acetyloxy-5-hydroxy-2a,7a-dimethyl-5-propan-2-yl-2,3,4,5a,6,7-hexahydro-1aH-azuleno[6,7-b]oxiren-6-yl] (Z)-2-methylbut-2-enoate	Liver	NA	-0.190519	0.00258859	0.0233539	248
LFFA	L	(4a'R,5'S,6'R,6a'S,7'R,10a'R,10b'R)-6'-(Acetyloxy)-4a',6a',10b'-trimethyl-5-oxododecahydro-2'H-dispiro[furan-3,3'-benzo[f]chromene-7',2''-oxiran]-5'-yl 2-methylpropanoate	Liver	NA	-0.190234	0.00262806	0.0236343	248
LFFA	L	Carnitine	Liver	C00318	-0.189757	0.00269533	0.0240348	248
LFFA	L	Methyl 1-piperazinecarboxylate	Liver	NA	-0.189589	0.00271931	0.0242102	248
LFFA	L	Cefotaxime	Liver	C06885	-0.18919	0.00277729	0.0245423	248
LFFA	L	Tetraazolo[1,5-a]pyridine-8-carboxylic acid	Liver	NA	-0.1878	0.00298777	0.0259794	248
LFFA	L	5-(2-Fluorophenyl)-2-furaldehyde	Liver	NA	-0.187765	0.00299319	0.0260153	248
LFFA	L	2-[(6-Amino-9H-purin-8-yl)thio]acetic acid	Liver	NA	0.187181	0.00308599	0.0266088	248
LFFA	L	Flecainide	Liver	C07001	-0.186743	0.00315734	0.0271135	248
LFFA	L	PS(18:0/18:2)	Liver	NA	-0.186588	0.00318301	0.0272698	248
LFFA	L	Ser-Gln	Liver	NA	-0.186447	0.0032065	0.0273907	248
LFFA	L	5Z,8Z,11Z,14Z-Eicosatetraenoic acid, 3-theinylmethyl ester	Liver	NA	-0.186413	0.00321215	0.0274025	248
LFFA	L	Pro-Thr	Liver	NA	-0.186014	0.00327944	0.0278524	248
LFFA	L	Pyroquilon	Liver	NA	-0.185676	0.00333737	0.028231	248
LFFA	L	Perseitol	Liver	NA	0.184903	0.00347363	0.0290714	248
LFFA	L	(S,S)-(+)-Tetrandrine	Liver	NA	-0.184029	0.00363358	0.0300656	248
LFFA	L	Uracil	Liver	C00106	0.183691	0.00369731	0.0305049	248
LFFA	L	1-Stearoyl-2-linoleoyl-sn-glycero-3-phosphocholine	Liver	NA	0.18365	0.00370508	0.0305467	248
LFFA	L	M157T116	Liver	NA	0.183622	0.0037104	0.0305689	248
LFFA	L	Lutein 5,6-epoxide	Liver	NA	0.18268	0.00389366	0.0316056	248
LFFA	L	His-Ala	Liver	NA	-0.182606	0.00390849	0.0316812	248
LFFA	L	Lys-Val	Liver	NA	0.18222	0.00398627	0.0321624	248
LFFA	L	Heptanedioic acid, 1-(2-cyclopentylidenehydrazide)	Liver	NA	-0.181643	0.00410491	0.032894	248
LFFA	L	(8E,10S)-10-Hydroperoxyoctadeca-8-enoate	Liver	NA	-0.181258	0.00418612	0.0334013	248
LFFA	L	Benzenemethanaminium, N-cyclopentyl-N,N-dimethyl-3,4-bis(tetradecyloxy)-	Liver	NA	0.18108	0.00422392	0.0336231	248
LFFA	L	Leu-His	Liver	NA	-0.181074	0.00422521	0.0336242	248
LFFA	L	N-(3-Chlorobenzyl)-9H-purin-6-amine	Liver	NA	0.180552	0.0043384	0.0342954	248
LFFA	L	Coptisine cation	Liver	NA	-0.180037	0.00445267	0.0349293	248
LFFA	L	6-Oxocativic acid	Liver	NA	0.180029	0.00445451	0.0349305	248
LFFA	L	8-(p-Chlorophenyl)theophylline	Liver	NA	-0.179858	0.00449297	0.0351699	248
LFFA	L	Dabigatran_etexilate	Liver	NA	-0.179439	0.00458861	0.0356959	248
LFFA	L	Urapidil	Liver	NA	0.179357	0.00460752	0.0358105	248
LFFA	L	3-[(4-Fluoroanilino)carbonyl]-1,2,2-trimethylcyclopentanecarboxylic acid	Liver	NA	0.179332	0.0046134	0.0358332	248
LFFA	L	1-Palmitoyl-2-arachidonoyl-sn-glycero-3-phosphoserine	Liver	NA	-0.179062	0.00467643	0.0362177	248
LFFA	L	Cervonyl_carnitine	Liver	NA	-0.178841	0.00472845	0.0365432	248
LFFA	L	(S)-5-Methylhydantoin	Liver	NA	-0.178716	0.00475827	0.0367101	248
LFFA	L	5-Hydroxyrosiglitazone sulfate	Liver	NA	0.178066	0.00491531	0.0376529	248
LFFA	L	1,3-Dimethyl-6-(propylamino)-2,4(1H,3H)-pyrimidinedione	Liver	NA	0.177918	0.00495181	0.0378399	248
LFFA	L	Cyclic adenosine diphosphate-ribose (cADPR)	Liver	C13050	-0.177797	0.00498172	0.0379961	248
LFFA	L	2-Cyano-L-phenylalanine	Liver	NA	-0.177335	0.00509769	0.0386094	248
LFFA	L	Caffeine	Liver	C07481	-0.177049	0.00517058	0.0390217	248
LFFA	L	1-Methylnicotinamide	Liver	C02918	0.176938	0.0051991	0.0391854	248
LFFA	L	(6-Methyl-3-oxo-2,3-dihydro-4H-1,4-benzoxazin-4-yl)acetic acid	Liver	NA	0.176895	0.00521038	0.0392631	248
LFFA	L	5-Nitrothiophene-2-sulfonamide	Liver	NA	-0.176829	0.00522739	0.039347	248
LFFA	L	(1Z)-1-(3-Ethyl-5-hydroxy-1,3-benzothiazol-2-ylidene)acetone	Liver	NA	0.176672	0.00526813	0.0396017	248
LFFA	L	M415T145	Liver	NA	0.176004	0.00544522	0.040533	248
LFFA	L	Beta-Ecdysterone	Liver	NA	0.175725	0.00552084	0.040927	248
LFFA	L	Arg-Pro-Pro	Liver	NA	-0.174718	0.00580104	0.042611	248
LFFA	L	N-Acetylmannosamine	Liver	C00645	0.174054	0.00599308	0.043682	248
LFFA	L	7-Hydroxychromanone	Liver	NA	-0.173726	0.00608982	0.0441967	248
LFFA	L	Cer(d18:1/16:0)	Liver	NA	0.173341	0.00620529	0.0448263	248
LFFA	L	hexadecanedioic_acid_mono-L-carnitine_ester	Liver	NA	-0.173079	0.00628497	0.0452544	248
LFFA	L	12-(Acetyloxy)pimara-7,15-dien-18-oic acid	Liver	NA	0.172873	0.00634825	0.045564	248
LFFA	L	(-)-11-Hydroxy-9,15,16-trioxooctadecanoic_acid	Liver	NA	-0.172802	0.00637018	0.045648	248
LFFA	L	Prostaglandin B2 (PGB2)	Liver	C05954	0.172646	0.00641856	0.0458638	248
LFFA	L	Prostaglandin A2	Liver	C05953	0.172646	0.00641856	0.0458638	248
LFFA	L	Marimastat	Liver	NA	-0.171997	0.00662381	0.046773	248
LFFA	L	2-Bromo-4,6-diphenylnicotinonitrile	Liver	NA	0.171804	0.0066859	0.0470708	248
LFFA	L	D-Alanyl-D-serine	Liver	NA	-0.171771	0.00669671	0.0471221	248
LFFA	L	4-Amino-4-deoxychorismate	Liver	NA	0.171481	0.00679089	0.0475765	248
LFFA	L	N-Acetylleucylalanylserine	Liver	NA	-0.171467	0.00679566	0.0476016	248
LFFA	L	Terephthalic-Acid	Liver	C06337	0.17126	0.0068637	0.0479414	248
LFFA	L	Phthalic acid	Liver	C01606	0.17126	0.0068637	0.0479414	248
LFFA	L	13-(Dodecan-2-yl)-6-(1-hydroxyethyl)-3-(hydroxymethyl)-12-methyl-9-(propan-2-yl)-1-oxa-4,7,10-triazacyclotridecane-2,5,8,11-tetrone	Liver	NA	-0.170881	0.00699034	0.0486514	248
LFFA	L	1,2,3,6-Tetrahydropyridine-4-carboxylic acid	Liver	NA	-0.170758	0.00703163	0.0488795	248
LMC	L	N-Trityl-L-homoserine	Liver	NA	-0.51744	1.99899e-17	1.36107e-14	234
LMC	L	5.beta.-Androst-1-en-17.beta.-ol-3-one glucuronide	Liver	NA	-0.49231	1.09125e-15	5.84502e-13	234
LMC	L	6(5H)-Pteridinone, 2-[(3,5-difluoro-4-hydroxyphenyl)amino]-7,8-dihydro-5,7-dimethyl-8-(3-methylbutyl)-	Liver	NA	-0.479892	7.00033e-15	3.19565e-12	234
LMC	L	cis-7-Hexadecenoic acid	Liver	NA	0.429963	6.0239e-12	1.3184e-09	234
LMC	L	6.beta.-Hydroxyfluoxymesterone	Liver	NA	-0.427272	8.41115e-12	1.76907e-09	234
LMC	L	L-isoleucyl-L-proline	Liver	NA	-0.423978	1.26073e-11	2.55715e-09	234
LMC	L	Malachite green cation	Liver	NA	-0.422677	1.4774e-11	2.93813e-09	234
LMC	L	4-Oxoretinol	Liver	C16683	-0.417708	2.6907e-11	4.9583e-09	234
LMC	L	Pro-Leu	Liver	NA	-0.415384	3.54996e-11	6.28234e-09	234
LMC	L	Equisetin	Liver	NA	-0.408192	8.25647e-11	1.29058e-08	234
LMC	L	METHYLPREDNISOLONE	Liver	NA	-0.40545	1.13311e-10	1.67351e-08	234
LMC	L	(Diethylamino)(oxo)acetic acid	Liver	NA	-0.404563	1.25441e-10	1.79971e-08	234
LMC	L	Dephospho-CoA	Liver	C00882	-0.398822	2.4067e-10	3.19083e-08	234
LMC	L	Norbuprenorphine glucuronide	Liver	NA	-0.394409	3.93817e-10	4.94388e-08	234
LMC	L	LACTULOSE	Liver	NA	-0.39442	3.93327e-10	4.94388e-08	234
LMC	L	Cytidine monophosphate N-acetylneuraminic acid	Liver	C00128	-0.390487	6.0639e-10	7.27835e-08	234
LMC	L	Uridine diphosphate glucose (UDP-glucose)	Liver	C00029	-0.382808	1.38892e-09	1.54558e-07	234
LMC	L	UDP-galactose	Liver	C00052	-0.382808	1.38892e-09	1.54558e-07	234
LMC	L	Uridine 5'-diphosphate (UDP)	Liver	C00015	-0.380899	1.70101e-09	1.82708e-07	234
LMC	L	1,2-Dioleoyl-rac-glycerol	Liver	NA	0.379089	2.0591e-09	2.14853e-07	234
LMC	L	(4a'R,5'S,6'R,6a'S,7'R,10a'R,10b'R)-6'-(Acetyloxy)-4a',6a',10b'-trimethyl-5-oxododecahydro-2'H-dispiro[furan-3,3'-benzo[f]chromene-7',2''-oxiran]-5'-yl 2-methylpropanoate	Liver	NA	-0.364713	9.01025e-09	8.07946e-07	234
LMC	L	M952T164	Liver	NA	-0.361259	1.27088e-08	1.09323e-06	234
LMC	L	(Z)-6-Octadecenoic acid	Liver	NA	0.35934	1.53586e-08	1.29892e-06	234
LMC	L	6-Hydroxynorleucine	Liver	NA	-0.357042	1.92367e-08	1.5675e-06	234
LMC	L	4-Hydroxyisoleucine	Liver	C20802	-0.357042	1.92367e-08	1.5675e-06	234
LMC	L	4,5-DIDEMETHYLSIMMONDSIN	Liver	NA	0.356424	2.04313e-08	1.65477e-06	234
LMC	L	Thiamine monophosphate	Liver	C01081	-0.356135	2.1013e-08	1.69505e-06	234
LMC	L	N1-ACETYLSPERMINE	Liver	NA	-0.354163	2.54404e-08	1.99608e-06	234
LMC	L	N-(Phenoxyacetyl)phenylalanine	Liver	NA	0.350158	3.73579e-08	2.75365e-06	234
LMC	L	Progabide	Liver	NA	0.347493	4.80972e-08	3.45646e-06	234
LMC	L	Heptanedioic acid, 1-(2-cyclopentylidenehydrazide)	Liver	NA	-0.344989	6.08604e-08	4.1986e-06	234
LMC	L	Biotinyl-5'-AMP	Liver	C05921	0.34456	6.33508e-08	4.33548e-06	234
LMC	L	(22E,24R)-Stigmasta-4,22-diene-3,6-dione	Liver	NA	-0.33991	9.7476e-08	6.1959e-06	234
LMC	L	Buxifoliadine A	Liver	NA	-0.337938	1.16768e-07	7.23886e-06	234
LMC	L	5-Heptyltetrahydro-2-oxo-3-furancarboxylic_acid	Liver	NA	-0.337763	1.18651e-07	7.32175e-06	234
LMC	L	Linoleoylcarnitine	Liver	NA	-0.336407	1.34233e-07	8.18273e-06	234
LMC	L	Nicotinamide adenine dinucleotide phosphate (NADP)	Liver	C00006	-0.335734	1.42685e-07	8.63245e-06	234
LMC	L	M490T147	Liver	NA	-0.33527	1.48802e-07	8.93524e-06	234
LMC	L	(3E)-4-(1,2,4-Trihydroxy-2,6,6-trimethylcyclohexyl)but-3-en-2-yl hexopyranoside	Liver	NA	-0.332157	1.96876e-07	1.13308e-05	234
LMC	L	Fostriecin	Liver	NA	0.329677	2.45503e-07	1.36787e-05	234
LMC	L	5,8,11-Eicosatriynoic acid	Liver	NA	-0.328676	2.68253e-07	1.48308e-05	234
LMC	L	M457T120	Liver	NA	-0.328348	2.76128e-07	1.50715e-05	234
LMC	L	N6-Acetyl-5S-hydroxy-L-lysine	Liver	NA	-0.328105	2.82098e-07	1.52935e-05	234
LMC	L	M430T120	Liver	NA	-0.327436	2.99229e-07	1.61413e-05	234
LMC	L	Phosphorylcholine	Liver	C00588	0.326624	3.21343e-07	1.7098e-05	234
LMC	L	3-Methylglutarylcarnitine	Liver	NA	-0.325971	3.40249e-07	1.79141e-05	234
LMC	L	Schidigerasaponin_C2	Liver	NA	-0.325322	3.60092e-07	1.886e-05	234
LMC	L	N-Acetylhistamine	Liver	C05135	-0.324028	4.03025e-07	2.08907e-05	234
LMC	L	Miltirone	Liver	C13715	-0.323003	4.40503e-07	2.25713e-05	234
LMC	L	Biliverdin	Liver	C00500	-0.322219	4.7138e-07	2.40004e-05	234
LMC	L	[(1aR,2S,2aS,5R,5aS,6S,7aS)-2-Acetyloxy-5-hydroxy-2a,7a-dimethyl-5-propan-2-yl-2,3,4,5a,6,7-hexahydro-1aH-azuleno[6,7-b]oxiren-6-yl] (Z)-2-methylbut-2-enoate	Liver	NA	-0.321128	5.17833e-07	2.59058e-05	234
LMC	L	Reduced nicotinamide adenine dinucleotide phosphate (NADPH)	Liver	C00005	-0.320757	5.34612e-07	2.66127e-05	234
LMC	L	2-[4-[4-(4-Amidinophenyl)piperazino]piperidino]acetic acid	Liver	NA	-0.320295	5.56206e-07	2.75511e-05	234
LMC	L	12-Methyltridecanoic acid	Liver	NA	0.317337	7.15743e-07	3.43113e-05	234
LMC	L	Myristic acid	Liver	C06424	0.317337	7.15743e-07	3.43113e-05	234
LMC	L	PC(20:1)	Liver	NA	-0.316821	7.47726e-07	3.56318e-05	234
LMC	L	2-Amino-6-propyl-1H-pyrimidin-4-one	Liver	NA	-0.316509	7.67713e-07	3.6283e-05	234
LMC	L	Hexadecadienedioylcarnitine	Liver	NA	-0.31584	8.12306e-07	3.80326e-05	234
LMC	L	(9Z,11S,16S)-1-Acetoxy-9,17-octadecadiene-12,14-diyne-11,16-diol	Liver	NA	-0.314534	9.06631e-07	4.17674e-05	234
LMC	L	Hexyl_2-furoate	Liver	NA	-0.314485	9.10396e-07	4.18449e-05	234
LMC	L	Rubraflavone_B	Liver	NA	-0.314175	9.34324e-07	4.27004e-05	234
LMC	L	Carnitine	Liver	C00318	-0.313013	1.02978e-06	4.61699e-05	234
LMC	L	Val-Ala	Liver	NA	-0.312839	1.04477e-06	4.679e-05	234
LMC	L	Sotalol	Liver	C07309	0.310028	1.31933e-06	5.68669e-05	234
LMC	L	M606T223	Liver	NA	0.309478	1.38048e-06	5.91222e-05	234
LMC	L	5-(4-Fluorophenyl)-7-(trifluoromethyl)pyrazolo[1,5-a]pyrimidine-2-carboxylic acid	Liver	NA	-0.306848	1.71278e-06	7.13753e-05	234
LMC	L	2-Aminopyridine	Liver	NA	-0.304267	2.11218e-06	8.47658e-05	234
LMC	L	2-Amino-1-(4-chlorophenyl)ethanone	Liver	NA	0.303739	2.20422e-06	8.75844e-05	234
LMC	L	PC(31:0)	Liver	NA	-0.303581	2.23242e-06	8.84424e-05	234
LMC	L	L-Arginine-7-amido-4-methylcoumarin	Liver	NA	-0.303354	2.27368e-06	8.98117e-05	234
LMC	L	Maltotetraose	Liver	C02013	0.302663	2.40359e-06	9.4571e-05	234
LMC	L	AG 1295	Liver	NA	-0.301987	2.53756e-06	9.9259e-05	234
LMC	L	3,5-Di-tert-butyl-2-hydroxybenzaldehyde	Liver	NA	0.301596	2.61835e-06	0.000101431	234
LMC	L	6-Chloro-N4-(4-methylphenyl)-2,4-pyrimidinediamine	Liver	NA	0.300486	2.86102e-06	0.000109045	234
LMC	L	Guanosine 5'-monophosphate (GMP)	Liver	C00144	-0.300168	2.93429e-06	0.000111099	234
LMC	L	Neouralenol	Liver	NA	0.299615	3.06633e-06	0.00011521	234
LMC	L	3-[2-[4-(3,4-Dimethylphenyl)piperazino]ethyl]isoindolin-1-one	Liver	NA	-0.296748	3.84589e-06	0.000138191	234
LMC	L	apigenin 6,8-digalactoside	Liver	NA	0.296713	3.85651e-06	0.000138448	234
LMC	L	3-Methyl-6-(4-toluidino)-3H-naphtho[1,2,3-de]quinoline-2,7-dione	Liver	NA	0.295943	4.09682e-06	0.000145002	234
LMC	L	2,3 Dihydroamentoflavone	Liver	NA	0.294281	4.66446e-06	0.000161257	234
LMC	L	8-OH-dG	Liver	NA	-0.29405	4.74929e-06	0.000163486	234
LMC	L	Furcelleran	Liver	NA	-0.293423	4.98625e-06	0.00017062	234
LMC	L	1-Stearoyl-2-linoleoyl-sn-glycero-3-phosphate	Liver	NA	-0.292298	5.44023e-06	0.000183806	234
LMC	L	5-(3-Pyridinyl)-1,3,4-thiadiazole-2-thiol	Liver	NA	0.292111	5.51942e-06	0.000185545	234
LMC	L	Val-Gly	Liver	NA	-0.291676	5.70807e-06	0.000191087	234
LMC	L	M864T286_2	Liver	NA	0.291661	5.71467e-06	0.000191149	234
LMC	L	Flubendazole	Liver	NA	0.290671	6.16672e-06	0.000203224	234
LMC	L	2'-Phospho-cyclic ADP-ribose	Liver	NA	-0.290232	6.3783e-06	0.000208826	234
LMC	L	Benzoic acid, 2,4-dimethoxy-6-methyl-, 4-carboxy-3-methoxy-5-methylphenyl ester	Liver	NA	-0.289296	6.85208e-06	0.000220125	234
LMC	L	Glaucarubin	Liver	C08760	-0.289204	6.9003e-06	0.000221052	234
LMC	L	Furaltadone	Liver	NA	0.288265	7.41215e-06	0.000234827	234
LMC	L	Kukoamine B	Liver	C17616	-0.287452	7.88512e-06	0.000247857	234
LMC	L	4-Chloro-5,7-diphenyl-7H-pyrrolo[2,3-d]pyrimidine	Liver	NA	-0.287303	7.97466e-06	0.000250084	234
LMC	L	2,5-Dihydro-4-hydroxy-5-oxo-3-phenyl-2-furanpropanoic acid	Liver	NA	0.28729	7.98203e-06	0.00025012	234
LMC	L	1-Methylnicotinamide	Liver	C02918	0.28574	8.97513e-06	0.000276495	234
LMC	L	7-Keto-8-aminopelargonic acid	Liver	NA	-0.285651	9.03489e-06	0.000277571	234
LMC	L	1H-Indole-5-sulfonamide, N-(3-chlorophenyl)-3-[[3,5-dimethyl-4-[(4-methyl-1-piperazinyl)carbonyl]-1H-pyrrol-2-yl]methylene]-2,3-dihydro-N-methyl-2-oxo-, (3Z)-	Liver	NA	0.285658	9.03042e-06	0.000277571	234
LMC	L	4-Amino-2-(trifluoromethyl)pyrimidine-5-carboxylic acid	Liver	NA	-0.284725	9.68718e-06	0.000293701	234
LMC	L	10-Oxomorphine	Liver	NA	-0.284431	9.90306e-06	0.000299568	234
LMC	L	Decenedioylcarnitine	Liver	NA	-0.283076	1.09598e-05	0.000326615	234
LMC	L	Isoglobotriaose (iGb3)	Liver	NA	0.282832	1.11607e-05	0.000331372	234
LMC	L	Palmitoleoyl 3-carbacyclic phosphatidic acid	Liver	NA	-0.28263	1.13302e-05	0.000335166	234
LMC	L	7-Acetyllycopsamine	Liver	NA	-0.28196	1.19094e-05	0.000349981	234
LMC	L	3-Hydroxystanozolol glucuronide	Liver	NA	-0.281594	1.22372e-05	0.000357521	234
LMC	L	(2,6-Dihydroxy-4-methoxyphenyl)(4-hydroxy-2-methoxy-6-methylphenyl)methanone	Liver	NA	0.281285	1.25209e-05	0.000363324	234
LMC	L	Garciduol_C	Liver	NA	0.280206	1.35608e-05	0.000387734	234
LMC	L	N-Propyl-9H-purin-6-amine	Liver	NA	0.279706	1.40702e-05	0.000400587	234
LMC	L	MLS001304073-01Prednisone53-03-2	Liver	NA	0.279597	1.41832e-05	0.000402899	234
LMC	L	2,4-Dichloro-5-ethyl-3-methylphenol	Liver	NA	-0.279481	1.4305e-05	0.000405547	234
LMC	L	myo-Inositol	Liver	C00137	-0.278784	1.50577e-05	0.00042212	234
LMC	L	PC(35:3)	Liver	NA	-0.278578	1.52861e-05	0.000428223	234
LMC	L	Inosine 5'-monophosphate (IMP)	Liver	C00130	-0.27816	1.57622e-05	0.000439416	234
LMC	L	3'-Azido-3'-deoxythymidine 5'-monophosphate	Liver	NA	-0.27723	1.68708e-05	0.000462617	234
LMC	L	Betaine	Liver	C00719	0.277155	1.69633e-05	0.000464518	234
LMC	L	Artemisetin	Liver	NA	0.276431	1.78817e-05	0.000485039	234
LMC	L	N-Acetylgalactosamine_6-sulfate	Liver	NA	-0.275969	1.84922e-05	0.000499239	234
LMC	L	Epiafzelechin_3-O-gallate	Liver	NA	0.275627	1.89561e-05	0.000507168	234
LMC	L	Balofloxacin	Liver	NA	0.275413	1.92531e-05	0.000512548	234
LMC	L	Val-Thr	Liver	NA	-0.275215	1.95306e-05	0.000518218	234
LMC	L	PA(18:0/20:4(5Z,8Z,11Z,14Z))	Liver	NA	-0.275028	1.97971e-05	0.000524251	234
LMC	L	1H-Pyrrole-2,5-dione, 3-(2,4-dichlorophenyl)-4-(1-methyl-1H-indol-3-yl)-	Liver	NA	-0.274745	2.02061e-05	0.000532973	234
LMC	L	1-2-[(2-Amino-6-hydroxy-9H-purin-9-yl)methoxy]ethoxy-3-methyl-1-oxo-2-butanamine	Liver	NA	-0.274381	2.07446e-05	0.000543964	234
LMC	L	DL-2-Fluorophenylglycine	Liver	NA	0.273308	2.24097e-05	0.000581178	234
LMC	L	Diisopropyl_sulfide	Liver	NA	0.27275	2.33257e-05	0.000602987	234
LMC	L	Melezitose	Liver	NA	0.272562	2.36425e-05	0.000609607	234
LMC	L	Methanone, (4-hydroxy-1-pentyl-1H-indol-3-yl)-1-naphthalenyl-	Liver	NA	0.27207	2.44893e-05	0.00062542	234
LMC	L	Maltotriose	Liver	C01835	0.270759	2.68902e-05	0.000673462	234
LMC	L	N-2-[4-(Aminosulfonyl)phenyl]ethyl-5-chloro-2-methoxybenzamide	Liver	NA	-0.269256	2.9915e-05	0.000738172	234
LMC	L	gamma-L-Glutamyl-S-(hercyn-2-yl)-L-cysteine S-oxide	Liver	NA	0.268903	3.06694e-05	0.000753545	234
LMC	L	2-Amino-4-(3-hydroxyphenyl)-7-nitro-4H-chromene-3-carbonitrile	Liver	NA	0.268759	3.09846e-05	0.00075851	234
LMC	L	3'-Hydroxyflavanone	Liver	NA	-0.26734	3.42385e-05	0.000821527	234
LMC	L	M643T243	Liver	NA	-0.267289	3.43602e-05	0.000822597	234
LMC	L	1,3,5-Tris(4-hydroxyphenyl)benzene	Liver	NA	-0.267074	3.48832e-05	0.000834125	234
LMC	L	Nolatrexed	Liver	NA	0.266597	3.60676e-05	0.000856177	234
LMC	L	Hexadecanoic acid	Liver	NA	0.266318	3.67785e-05	0.000870122	234
LMC	L	Pyruvate	Liver	C00022	0.265611	3.86393e-05	0.000903502	234
LMC	L	SM(d18:1/18:0)	Liver	C00550	-0.265583	3.8715e-05	0.000904221	234
LMC	L	Oxybutynin N-oxide	Liver	NA	-0.265418	3.91607e-05	0.000913565	234
LMC	L	Maltohexaose	Liver	C01936	0.264929	4.05174e-05	0.000938135	234
LMC	L	Xanthosine	Liver	C01762	0.26467	4.12515e-05	0.000951294	234
LMC	L	4-(4-Chlorophenyl)-6-phenyl-2-thioxo-1,2-dihydro-3-pyridinecarbonitrile	Liver	NA	0.264518	4.1691e-05	0.000960327	234
LMC	L	Guanine	Liver	C00242	-0.264347	4.21869e-05	0.000969526	234
LMC	L	2-Hydroxyadenine	Liver	NA	-0.264347	4.21869e-05	0.000969526	234
LMC	L	1-O-[2-(L-Cysteinamido)-2-deoxy-alpha-D-glucopyranosyl]-1D-myo-inositol	Liver	NA	0.264245	4.24877e-05	0.000974907	234
LMC	L	Rhusflavanone	Liver	NA	0.264232	4.25252e-05	0.00097507	234
LMC	L	M302T138	Liver	NA	-0.264192	4.26441e-05	0.00097657	234
LMC	L	1-(3-Chlorophenyl)-3-(4-sulfamoylphenyl)urea	Liver	NA	-0.264113	4.2877e-05	0.000979225	234
LMC	L	UDP-N-acetylglucosamine	Liver	C00043	-0.263583	4.44796e-05	0.00100837	234
LMC	L	Ricinoleic acid methyl ester	Liver	NA	-0.263443	4.49136e-05	0.00101535	234
LMC	L	2-Cyclohexen-1-one, 4,6-dihydroxy-3-(3-hydroxy-2,5-dimethylphenoxy)-5-methoxy-2,5-dimethyl-	Liver	NA	-0.263114	4.59448e-05	0.00103492	234
LMC	L	Myristoleate	Liver	NA	0.263021	4.62397e-05	0.00104064	234
LMC	L	Guanosine	Liver	C00387	-0.262785	4.69984e-05	0.00105182	234
LMC	L	Crotonoside	Liver	NA	-0.262785	4.69984e-05	0.00105182	234
LMC	L	Statine	Liver	NA	-0.261944	4.97983e-05	0.00109872	234
LMC	L	3-((Ethoxy(hydroxy)phosphoryl)oxy)-2-hydroxypropyl (9Z,12Z)-octadeca-9,12-dienoate	Liver	NA	-0.260327	5.56264e-05	0.00120595	234
LMC	L	Oxooctenoylcarnitine	Liver	NA	-0.259822	5.75778e-05	0.00124155	234
LMC	L	Polyoxyethylene_(600)_mono-_ricinoleate	Liver	NA	-0.259703	5.8046e-05	0.00125031	234
LMC	L	M349T253	Liver	NA	-0.259315	5.95973e-05	0.00127961	234
LMC	L	Asterric acid	Liver	NA	0.258827	6.1605e-05	0.00131778	234
LMC	L	N1,N2-Bis(2-hydroxyethyl)ethanediamide	Liver	NA	-0.258781	6.17959e-05	0.00132078	234
LMC	L	M444T247	Liver	NA	-0.25849	6.30292e-05	0.00133898	234
LMC	L	Fructoselysine 6-phosphate	Liver	NA	-0.257595	6.69631e-05	0.00140914	234
LMC	L	Methylmalonic acid	Liver	C02170	0.25731	6.82617e-05	0.00142675	234
LMC	L	Succinate	Liver	C00042	0.25731	6.82617e-05	0.00142675	234
LMC	L	2,8,9-Trimethyl-2,5,8,9-tetraaza-1-phosphabicyclo[3.3.3]undecane	Liver	NA	-0.255566	7.67465e-05	0.0015658	234
LMC	L	cis-Jasmone	Liver	C08490	-0.255082	7.92726e-05	0.00160673	234
LMC	L	1-Amino-9,10-dioxo-4-(phenylamino)-9,10-dihydroanthracene-2-sulfonic acid	Liver	NA	-0.253901	8.5765e-05	0.0017124	234
LMC	L	N-(2-Aminoethyl)-5-isoquinolinesulfonamide	Liver	NA	0.253608	8.74522e-05	0.00174003	234
LMC	L	5-Acetoacetamido-2-benzimidazolone	Liver	NA	-0.253038	9.08188e-05	0.00179566	234
LMC	L	Folic acid	Liver	C00504	-0.252799	9.22667e-05	0.00181539	234
LMC	L	(1aS,1bS,2S,5aR,6S,6aS)-6-((3-O-Acetyl-6-deoxy-2-O-((2E)-3-(4-hydroxyphenyl)prop-2-enoyl)-.alpha.-L-mannopyranosyl)oxy)-1a-(hydroxymethyl)-1a,1b,2,5a,6,6a-hexahydrooxireno[4,5]cyclopenta[1,2-c]pyran-2-yl 2-O-acetyl-.beta.-D-glucopyranoside	Liver	NA	0.252684	9.29757e-05	0.00182812	234
LMC	L	3-[(1Z)-4-(4-Hydroxyphenyl)phthalazin-1(2H)-ylidene]aminophenol	Liver	NA	0.252388	9.48103e-05	0.00185675	234
LMC	L	Phosphonoacetate	Liver	C05682	-0.25194	9.76545e-05	0.00190343	234
LMC	L	Brigatinib	Liver	NA	-0.251857	9.81928e-05	0.00191114	234
LMC	L	LPS(22:6)	Liver	NA	-0.251634	9.96461e-05	0.00193137	234
LMC	L	Methyl 1-piperazinecarboxylate	Liver	NA	-0.251136	0.000102968	0.00198295	234
LMC	L	Momordicilin	Liver	NA	-0.250903	0.000104558	0.00200588	234
LMC	L	5-([1,1'-Biphenyl]-4-ylmethylene)-2,4,6(1H,3H,5H)-pyrimidinetrione	Liver	NA	-0.250863	0.000104829	0.00201011	234
LMC	L	3-Cyano-4,7-dimethylcoumarin	Liver	NA	-0.250828	0.000105074	0.00201385	234
LMC	L	Arg-Met	Liver	NA	-0.250783	0.000105384	0.00201787	234
LMC	L	trans-Resveratrol_3,5-disulfate	Liver	NA	0.250629	0.000106452	0.00203638	234
LMC	L	Ethyl 4-amino-1-piperidinecarboxylate	Liver	NA	-0.250545	0.000107042	0.00204475	234
LMC	L	Chrysoeriol	Liver	C04293	-0.250478	0.000107517	0.00205089	234
LMC	L	O-Acetylserine	Liver	C00979	0.250099	0.000110216	0.00209838	234
LMC	L	1-Palmitoyl-2-arachidonoyl-sn-glycero-3-phosphoserine	Liver	NA	-0.249273	0.000116329	0.00218727	234
LMC	L	Sinefungin	Liver	NA	-0.248993	0.000118475	0.00221616	234
LMC	L	3-Phosphoglyceric acid	Liver	C00597	0.248743	0.000120419	0.00224164	234
LMC	L	Maltopentaose	Liver	NA	0.248664	0.00012104	0.00225112	234
LMC	L	Betamethasone-17-valerate	Liver	NA	-0.248106	0.000125512	0.00231712	234
LMC	L	2'-Deoxyguanosine 5'-monophosphate (dGMP)	Liver	C00362	-0.247717	0.000128715	0.00236107	234
LMC	L	M538T110	Liver	NA	-0.247171	0.000133348	0.00242722	234
LMC	L	13-(Dodecan-2-yl)-6-(1-hydroxyethyl)-3-(hydroxymethyl)-12-methyl-9-(propan-2-yl)-1-oxa-4,7,10-triazacyclotridecane-2,5,8,11-tetrone	Liver	NA	-0.246668	0.000137752	0.00248821	234
LMC	L	5,7,3',4',5'-Pentahydroxyflavone	Liver	NA	-0.245806	0.000145625	0.00259772	234
LMC	L	Nimbidiol	Liver	NA	-0.245399	0.000149488	0.00264898	234
LMC	L	3-(2-Chlorophenyl)-1H-pyrazol-5-amine	Liver	NA	0.24535	0.000149956	0.0026526	234
LMC	L	5-Methoxypsoralen	Liver	NA	0.245155	0.000151843	0.00267771	234
LMC	L	6-(1-Pyrrolidinyl)-1H-purine	Liver	NA	0.244846	0.000154881	0.00271817	234
LMC	L	Bathophenanthroline	Liver	NA	0.244601	0.000157334	0.00275419	234
LMC	L	His-Ser	Liver	NA	0.244511	0.000158238	0.00276741	234
LMC	L	[4-Chloro-5-cyclopropyl-3-(difluoromethyl)-1H-pyrazol-1-yl]acetic acid	Liver	NA	-0.244461	0.000158741	0.00277379	234
LMC	L	Erlose	Liver	NA	0.244435	0.000159011	0.00277523	234
LMC	L	Cefuroxime	Liver	C06894	-0.244301	0.000160374	0.00279503	234
LMC	L	N-Methylnicotinamide	Liver	NA	-0.243402	0.000169841	0.00292199	234
LMC	L	6-Methylnicotinamide	Liver	NA	-0.243402	0.000169841	0.00292199	234
LMC	L	2-Methylnicotinamide	Liver	NA	-0.243402	0.000169841	0.00292199	234
LMC	L	Glucose	Liver	C00267	0.24306	0.000173582	0.00296477	234
LMC	L	Galactose	Liver	C00984	0.24306	0.000173582	0.00296477	234
LMC	L	Mannose	Liver	C00159	0.24306	0.000173582	0.00296477	234
LMC	L	Perseitol	Liver	NA	0.242902	0.000175338	0.00299221	234
LMC	L	hexadecanedioic_acid_mono-L-carnitine_ester	Liver	NA	-0.242068	0.000184858	0.00312416	234
LMC	L	2-Bromo-5-fluoro-N-(2-furylmethyl)benzamide	Liver	NA	-0.241752	0.000188588	0.00317783	234
LMC	L	1-[(Z)-But-2-en-2-yl]-3,9-dihydroxy-4,7-dimethyl-6-oxobenzo[b][1,4]benzodioxepine-2-carboxylic acid	Liver	NA	0.240842	0.000199742	0.00334195	234
LMC	L	Ganglioside_GA2_(d18:1/16:0)	Liver	NA	0.240574	0.000203139	0.00337479	234
LMC	L	(2E,11Z)-5-[5-(Methylthio)-4-penten-2-ynyl]-2-furanacrolein	Liver	NA	0.240531	0.00020369	0.00338126	234
LMC	L	LPC(32:0)	Liver	NA	-0.23993	0.000211526	0.00348256	234
LMC	L	Flecainide	Liver	C07001	-0.239424	0.000218348	0.00356433	234
LMC	L	M405T148	Liver	NA	-0.238716	0.000228233	0.00369106	234
LMC	L	Erythronolactone	Liver	NA	-0.238423	0.000232447	0.00374262	234
LMC	L	Uric acid	Liver	C00366	0.238349	0.000233521	0.00375692	234
LMC	L	Ile-Ala	Liver	NA	-0.237927	0.000239747	0.00384236	234
LMC	L	Nicotinamide adenine dinucleotide (NAD)	Liver	C00003	-0.237422	0.00024739	0.00393659	234
LMC	L	Methylacetate	Liver	NA	0.237351	0.000248471	0.00394959	234
LMC	L	Threonic acid	Liver	C01620	-0.237213	0.000250618	0.00397347	234
LMC	L	3-Deacetylsalannin	Liver	NA	-0.237094	0.000252474	0.00399306	234
LMC	L	Pipecolic acid	Liver	C00408	0.236806	0.000257013	0.00404257	234
LMC	L	Hygric acid	Liver	NA	0.236806	0.000257013	0.00404257	234
LMC	L	2-[1-hydroxy-1-(4-methoxyphenyl)propan-2-yl]oxy-6-(hydroxymethyl)oxane-3,4,5-triol	Liver	NA	0.236276	0.000265583	0.00415298	234
LMC	L	3-Hydroxy-5-((3-hydroxy-6-methyl-5-(pentofuranosyloxy)octanoyl)oxy)-6-methyloctanoic acid	Liver	NA	-0.236232	0.000266305	0.00416265	234
LMC	L	Dimethylglycine	Liver	C01026	0.235525	0.000278177	0.00431298	234
LMC	L	9H-Carbazole, 2-[(2E)-2-(1-azabicyclo[2.2.2]oct-3-ylidene)-2-fluoroethoxy]-	Liver	NA	0.235526	0.000278164	0.00431298	234
LMC	L	5-Pyrimidinecarboxamide, 2-[(2,4-dichlorophenyl)amino]-N-[(tetrahydro-2H-pyran-4-yl)methyl]-4-(trifluoromethyl)-	Liver	NA	0.235419	0.000279999	0.00433788	234
LMC	L	Cohibin_D	Liver	NA	-0.235293	0.000282187	0.0043533	234
LMC	L	4-(2-Aminophenyl)-2,4-dioxobutanoate	Liver	NA	-0.234755	0.000291675	0.0044722	234
LMC	L	N6,N6,N6-Trimethyllysine	Liver	C03793	-0.23472	0.000292306	0.00448016	234
LMC	L	Glyceric acid	Liver	C00258	0.234665	0.000293282	0.00448486	234
LMC	L	Glycyrrhizic Acid, Ammonium Salt	Liver	NA	-0.234546	0.00029544	0.00451271	234
LMC	L	[2-[docosa-4.7.10.13.16.19-hexaenoyloxy]-3-(octadecanoyloxy)propoxy]([2.3.4.5.6-pentahydroxycyclohexyl]oxy)phosphinic acid	Liver	NA	0.234475	0.000296723	0.00452542	234
LMC	L	1-(Dimethylamino)-3-(1-naphthyloxy)-2-propanol	Liver	NA	0.233606	0.000312937	0.00470307	234
LMC	L	2-(2-Hydroxypropan-2-yl)-2,3-dihydro-7H-furo[3,2-g]chromen-7-one	Liver	NA	-0.233429	0.000316339	0.00474886	234
LMC	L	PS(20:3(8Z,11Z,14Z)/18:2(9Z,12Z))	Liver	NA	-0.233066	0.00032342	0.00483709	234
LMC	L	4-Ethoxy-4-oxobut-2-enoic acid	Liver	NA	0.232972	0.000325281	0.00486131	234
LMC	L	Cholestan-3-One	Liver	NA	-0.232646	0.000331799	0.00493876	234
LMC	L	Cyanidin_3-sambubioside-5-glucoside	Liver	NA	0.232509	0.000334581	0.00496154	234
LMC	L	LysoPC(22:6(4Z,7Z,10Z,13Z,16Z,19Z))	Liver	C04230	0.232423	0.000336331	0.00497645	234
LMC	L	Curine	Liver	NA	-0.232117	0.000342647	0.00503652	234
LMC	L	Tropacocaine	Liver	NA	0.231092	0.000364589	0.00531239	234
LMC	L	Ganoderic_acid_H	Liver	NA	-0.23083	0.000370411	0.00537383	234
LMC	L	1-Palmitoyl-2-linoleoyl-sn-glycero-3-phosphocholine	Liver	NA	-0.230179	0.000385237	0.00553535	234
LMC	L	SM(d18:0/16:0)	Liver	C00550	-0.230052	0.000388202	0.0055676	234
LMC	L	4H-Thiopyrano[4,3-d]pyrimidin-4-one, 3,5,7,8-tetrahydro-2-[4-(trifluoromethyl)phenyl]-	Liver	NA	0.22973	0.000395796	0.00566237	234
LMC	L	Kanzonol_F	Liver	NA	-0.229546	0.00040018	0.00571287	234
LMC	L	LPI(18:0)	Liver	NA	-0.229504	0.000401199	0.005719	234
LMC	L	4-(4-(1H-Indol-3-yl)-3,6-dihydro-1(2H)-pyridinyl)-1H-pyrazolo[3,4-d]pyrimidine	Liver	NA	0.229465	0.000402147	0.00572671	234
LMC	L	Nicotinamide riboside (NR)	Liver	C03150	-0.229391	0.000403937	0.00574609	234
LMC	L	LPS(18:0)	Liver	NA	-0.229375	0.000404323	0.00574954	234
LMC	L	4-Acetyl-3-ethyl-5-methyl-N-2-methyl-5-[(methylamino)sulfonyl]phenyl-1H-pyrrole-2-carboxamide	Liver	NA	-0.229143	0.000409987	0.00580338	234
LMC	L	Isopentenyladenine	Liver	NA	0.228831	0.000417702	0.00588495	234
LMC	L	3-Hydroxy-b,e-caroten-3'-one	Liver	NA	0.228186	0.000434124	0.00605701	234
LMC	L	Difloxacin	Liver	NA	0.227719	0.000446385	0.00617925	234
LMC	L	2-1-[(2-Methoxy-5-pyrimidinyl)methyl]-3-piperidinyl-6-(2-thienyl)-4-pyrimidinol	Liver	NA	-0.227612	0.000449246	0.00620602	234
LMC	L	3.alpha.,4.beta.,3.alpha.-Galactotetraose	Liver	NA	0.227506	0.000452085	0.00623646	234
LMC	L	Midafotel	Liver	NA	0.227414	0.000454581	0.0062582	234
LMC	L	Osmanthuside H	Liver	NA	0.227006	0.00046573	0.00638831	234
LMC	L	1-Methylhistamine	Liver	C05127	-0.22692	0.000468119	0.00640943	234
LMC	L	Rabelomycin	Liver	NA	0.22691	0.000468405	0.00641116	234
LMC	L	2-(4-tert-Butylphenyl)-4-quinolinecarboxylic acid	Liver	NA	-0.226897	0.00046877	0.00641397	234
LMC	L	L-Leucyl-L-alanine	Liver	NA	-0.226657	0.000475486	0.00647726	234
LMC	L	dyclonine	Liver	NA	-0.22652	0.000479356	0.00651664	234
LMC	L	Oleoyl-CoA	Liver	C00510	-0.226062	0.000492542	0.00664642	234
LMC	L	Cer(d18:1/16:0)	Liver	NA	0.226047	0.000492968	0.00664993	234
LMC	L	Tricyclo[3.3.1.1(3,7)]decane-1-carboxamide, N-[2-(benzoylamino)-6-benzothiazolyl]-	Liver	NA	0.225613	0.000505783	0.00678861	234
LMC	L	Trp-Gly-Trp	Liver	NA	0.225141	0.000520037	0.006929	234
LMC	L	Penitremone-A	Liver	NA	-0.225099	0.00052133	0.00694162	234
LMC	L	M431T272	Liver	NA	0.224918	0.000526937	0.0069931	234
LMC	L	N,N'-Diphenyl-p-phenylenediamine	Liver	NA	-0.22477	0.000531515	0.0070492	234
LMC	L	(3.beta.,5.Xi.,9.Xi.,22.beta.)-22-Hydroxyolean-12-en-3-yl 6-deoxyhexopyranosyl-(1-2)hexopyranosyl-(1-2)hexopyranosiduronic acid	Liver	NA	0.224153	0.000551136	0.00725111	234
LMC	L	5-Methoxyuracil	Liver	NA	-0.224153	0.000551136	0.00725111	234
LMC	L	Ala-Gln	Liver	NA	-0.223908	0.000559122	0.00732107	234
LMC	L	Andrastin A	Liver	NA	0.223745	0.000564474	0.00737433	234
LMC	L	Cassythicine	Liver	C09389	-0.223079	0.000586887	0.0075955	234
LMC	L	Ganglioside-GM3(d18:1/16:0)	Liver	NA	-0.222982	0.00059024	0.00763152	234
LMC	L	(S)-3,4-Dihydroxybutyric acid (lithium hydrate)	Liver	NA	0.222765	0.000597736	0.00770858	234
LMC	L	PS(18:0/20:3(8Z,11Z,14Z))	Liver	NA	-0.222766	0.000597703	0.00770858	234
LMC	L	PC(34:2)	Liver	NA	-0.221932	0.000627445	0.00802985	234
LMC	L	Taurine	Liver	C00245	0.221829	0.00063121	0.00806776	234
LMC	L	M113T184	Liver	NA	0.22149	0.000643749	0.00819673	234
LMC	L	Amidosulfuron	Liver	NA	-0.22136	0.000648589	0.00824007	234
LMC	L	Trp-Asp	Liver	NA	-0.221272	0.000651905	0.00827692	234
LMC	L	Albafuran_B	Liver	NA	-0.221199	0.000654698	0.00829408	234
LMC	L	LPE(P-16:0)	Liver	NA	-0.221011	0.000661841	0.00836347	234
LMC	L	Kenposide_B	Liver	NA	-0.221002	0.000662191	0.00836527	234
LMC	L	N-Methylbenzamide	Liver	NA	0.220946	0.000664319	0.00838951	234
LMC	L	Antibiotic OM 173.alpha.2	Liver	NA	0.220751	0.000671879	0.00845839	234
LMC	L	Tyrosine	Liver	C00082	0.220426	0.000684607	0.00859707	234
LMC	L	o-Tyrosine	Liver	NA	0.220426	0.000684607	0.00859707	234
LMC	L	Thiamine	Liver	C00378	0.220281	0.000690364	0.00865966	234
LMC	L	N-[4-(4-Fluorophenyl)-1,3-thiazol-2-yl]nicotinamide	Liver	NA	0.219801	0.000709699	0.00882391	234
LMC	L	Castamollissin	Liver	NA	0.219734	0.000712438	0.00884701	234
LMC	L	6-Hydrazino-3-pyridazinecarboxamide	Liver	NA	0.219647	0.000715998	0.00888297	234
LMC	L	4',4''',5,5'',7,7''-hexahydroxy-3,8''-biflavone	Liver	NA	0.218961	0.000744784	0.00916369	234
LMC	L	O-Carbamoyl-deacetylcephalosporin C	Liver	NA	-0.218096	0.000782592	0.00953832	234
LMC	L	(E,E)-Futoamide	Liver	NA	-0.218066	0.000783891	0.00954835	234
LMC	L	(4-Oxo-1,2,3-benzotriazin-3(4H)-yl)acetic acid	Liver	NA	0.217835	0.000794309	0.00965425	234
LMC	L	2-(6-Methyl-2-pyridinyl)-N-(4-pyridinyl)-4-quinazolinamine	Liver	NA	-0.217669	0.000801853	0.00973467	234
LMC	L	2-(2,6-Dimethylmorpholin-4-yl)ethanol	Liver	NA	-0.217601	0.000804984	0.0097623	234
LMC	L	3-Coumaric acid	Liver	NA	0.217569	0.000806446	0.00977566	234
LMC	L	PE(34:2)	Liver	NA	-0.217562	0.00080679	0.00977688	234
LMC	L	S-Glutathionyl-L-cysteine	Liver	NA	0.217533	0.000808125	0.00978421	234
LMC	L	SM(d18:0/18:0)	Liver	C00550	-0.217461	0.000811452	0.00981561	234
LMC	L	3(2H)-Pyridazinone, 4-chloro-5-(4-morpholinyl)-	Liver	NA	0.217431	0.000812838	0.00982231	234
LMC	L	Cnidioside A	Liver	NA	0.217337	0.000817183	0.00986146	234
LMC	L	Codeine	Liver	C06174	0.216776	0.000843664	0.010129	234
LMC	L	Oxohexadecadienoylcarnitine	Liver	NA	-0.216274	0.000868028	0.0103517	234
LMC	L	Phe-Leu	Liver	NA	-0.215879	0.000887665	0.0105132	234
LMC	L	Leucylphenylalanine	Liver	NA	-0.215879	0.000887665	0.0105132	234
LMC	L	PI(16:1(9Z)/18:1(9Z))	Liver	C00626	-0.215719	0.000895737	0.0105834	234
LMC	L	Uridine 5'-monophosphate (UMP)	Liver	C00105	-0.215199	0.000922406	0.0108379	234
LMC	L	Flavin adenine dinucleotide (FAD)	Liver	C00016	-0.215058	0.000929738	0.0109018	234
LMC	L	Methyl 4-(trifluoromethyl)benzoylacetate	Liver	NA	-0.21498	0.000933868	0.0109342	234
LMC	L	4'-(Cyclopropylmethyl)-N2-4-pyridinyl[4,5'-bipyrimidine]-2,2'-diamine	Liver	NA	-0.214918	0.000937124	0.0109596	234
LMC	L	1-(2,4-Dinitroanilino)-1H-pyrrole-2,5-dione	Liver	NA	0.214654	0.000951156	0.0111011	234
LMC	L	Fenugreekine	Liver	NA	-0.214516	0.000958547	0.0111711	234
LMC	L	Atovaquone	Liver	C06835	-0.214498	0.000959506	0.0111758	234
LMC	L	Isoleucyl-Threonine	Liver	NA	-0.214443	0.00096249	0.0111976	234
LMC	L	GlcCer(d18:1/16:0)	Liver	NA	-0.214345	0.000967822	0.0112433	234
LMC	L	Dioleoylglycerol pyrophosphate	Liver	NA	0.214213	0.000974981	0.0113098	234
LMC	L	(3-Oxo-2-piperazinyl)acetic acid	Liver	NA	0.213407	0.00102003	0.0117143	234
LMC	L	Piperazine-N,N'-bis(2-hydroxypropanesulfonic acid)	Liver	NA	0.213234	0.00102996	0.0118014	234
LMC	L	Arg-Val	Liver	NA	-0.212683	0.00106211	0.0120801	234
LMC	L	Cysteine-glutathione disulfide	Liver	NA	0.212582	0.00106811	0.0121312	234
LMC	L	3-Oxocyclobutanecarboxylic acid	Liver	NA	0.212454	0.00107577	0.0122045	234
LMC	L	2'-Deoxyadenosine-5'-diphosphate	Liver	NA	-0.211787	0.00111641	0.012545	234
LMC	L	4-[(3,5-Dinitrobenzoyl)amino]benzoic acid	Liver	NA	-0.211727	0.00112013	0.0125763	234
LMC	L	PS(18:1/18:1)	Liver	NA	-0.211343	0.00114423	0.0127755	234
LMC	L	Diethyl (4-chlorophenyl)(hydroxy)methylphosphonate	Liver	NA	0.21118	0.00115461	0.0128663	234
LMC	L	9Z-Octadecenoic acid, (2S)-3-[(hydroxymercaptophosphinyl)oxy]-2-methoxypropyl ester	Liver	NA	0.211103	0.00115953	0.0128996	234
LMC	L	PS(18:3(9Z,12Z,15Z)/20:3(8Z,11Z,14Z))	Liver	NA	-0.210746	0.00118266	0.0130953	234
LMC	L	3-Hydroxystigmast-5-en-7-one	Liver	NA	-0.210443	0.00120262	0.0132688	234
LMC	L	Stachydrine	Liver	C10172	-0.21025	0.00121549	0.0133924	234
LMC	L	cis-9,10-Epoxystearic acid	Liver	C19418	0.210122	0.00122405	0.0134572	234
LMC	L	9-Oxooctadecanoic acid	Liver	NA	0.210122	0.00122405	0.0134572	234
LMC	L	GDP-fucose	Liver	C00325	-0.209643	0.00125679	0.0137532	234
LMC	L	Doxazosin	Liver	NA	0.209345	0.00127753	0.0138969	234
LMC	L	Palmitoyl sphingomyelin	Liver	NA	-0.20931	0.00128003	0.0139086	234
LMC	L	4-Amino-5-tert-butyl-4H-1,2,4-triazole-3-thiol	Liver	NA	0.208974	0.00130379	0.0140947	234
LMC	L	Adenosine	Liver	C00212	-0.208852	0.00131251	0.0141623	234
LMC	L	4-Chlorophenylboronic acid	Liver	NA	-0.207878	0.00138436	0.0147629	234
LMC	L	trans-o-Hydroxybenzylidenepyruvate	Liver	NA	0.207873	0.00138472	0.0147629	234
LMC	L	Karanjin	Liver	NA	-0.207447	0.00141724	0.01503	234
LMC	L	2-Chloro-N-(4-methoxyphenyl)nicotinamide	Liver	NA	0.207183	0.00143775	0.0151873	234
LMC	L	Adenosine monophosphate (AMP)	Liver	C00020	-0.207042	0.00144877	0.0152716	234
LMC	L	Adenosine 3'-monophosphate	Liver	C01367	-0.207042	0.00144877	0.0152716	234
LMC	L	2-[2-(3,4-Dihydroxyphenyl)-2-oxoethyl]sulfanyl-6-methyl-4(3H)-pyrimidinone	Liver	NA	0.206776	0.00146985	0.0154492	234
LMC	L	LPC(22:5)	Liver	NA	0.206662	0.00147899	0.015529	234
LMC	L	2-Oxiraneoctanoic acid, .eta.-hydroxy-3-octyl-	Liver	NA	0.206052	0.00152864	0.0159255	234
LMC	L	Threoninyl-Serine	Liver	NA	-0.205738	0.00155482	0.0161395	234
LMC	L	5-(4-Methylpiperazin-1-yl)-5-oxopentanoic acid	Liver	NA	-0.205149	0.00160498	0.0165364	234
LMC	L	Deoxyguanosine	Liver	C00330	-0.205028	0.00161554	0.0166111	234
LMC	L	Palmitoylcarnitine (Car(16:0))	Liver	C02990	-0.204956	0.00162174	0.0166578	234
LMC	L	Allopurinol-1-ribonucleoside	Liver	NA	0.204945	0.00162272	0.0166636	234
LMC	L	Methyl 3-hydroxy-4-nitrobenzoate	Liver	NA	-0.204693	0.00164486	0.0168434	234
LMC	L	Gln-Gly-Gln	Liver	NA	0.204423	0.00166886	0.0170186	234
LMC	L	Ethyl 5-nitro-1H-indole-2-carboxylate	Liver	NA	0.204376	0.00167315	0.0170507	234
LMC	L	M294T170	Liver	NA	0.204289	0.00168099	0.0171045	234
LMC	L	Adenosine 5'-diphosphate (ADP)	Liver	C00008	-0.204017	0.00170564	0.017281	234
LMC	L	2'-Deoxyguanosine 5'-diphosphate (dGDP)	Liver	C00361	-0.204017	0.00170564	0.017281	234
LMC	L	ISOPALMITIC ACID	Liver	NA	0.203816	0.00172414	0.0174113	234
LMC	L	Gossypetin_8-glucuronide_3-glucoside	Liver	NA	0.203787	0.00172682	0.017434	234
LMC	L	Isopropalin	Liver	NA	0.203008	0.00180014	0.0180159	234
LMC	L	Phe-Gln	Liver	NA	-0.202856	0.00181485	0.0181215	234
LMC	L	7-Chloro-8-methyl-2-(2-pyridinyl)-4-quinolinecarboxylic acid	Liver	NA	0.202385	0.00186085	0.0184168	234
LMC	L	1-(10Z-Heptadecenoyl)-sn-glycero-3-phospho-(1'-rac-glycerol)	Liver	NA	-0.202255	0.00187377	0.0184992	234
LMC	L	Cytidine 5'-diphosphocholine (CDP-choline)	Liver	C00307	-0.202148	0.00188443	0.0185953	234
LMC	L	6-O-(2-Methylpropanoyl)-.alpha.-D-glucopyranosyl .alpha.-D-glucopyranoside	Liver	NA	-0.202111	0.00188814	0.0186182	234
LMC	L	Tetrabenazine	Liver	C11168	-0.201709	0.00192887	0.0189176	234
LMC	L	Dobutamine	Liver	NA	-0.201341	0.00196687	0.019192	234
LMC	L	7H-[1,2,4]Triazolo[4,3-b][1,2,4]triazole-3,7-diamine	Liver	NA	0.201202	0.00198133	0.0192815	234
LMC	L	Triflupromazine	Liver	NA	0.201133	0.00198864	0.0193199	234
LMC	L	Lys-Leu	Liver	NA	-0.200075	0.00210275	0.0200645	234
LMC	L	2-Hydroxyethanesulfonic acid	Liver	C05123	-0.200004	0.00211063	0.0201206	234
LMC	L	Alanylalanine (Ala-Ala)	Liver	C00993	-0.199419	0.00217642	0.0206178	234
LMC	L	D-Ribose	Liver	NA	0.199209	0.0022006	0.0207668	234
LMC	L	S-Methylmethionine	Liver	C05319	-0.199019	0.00222251	0.0209191	234
LMC	L	D-myo-Inositol-3-phosphate	Liver	NA	-0.198422	0.00229303	0.0214372	234
LMC	L	4-Phenyl-2-sulfanyl-3,4-dihydro-5H-indeno[1,2-d]pyrimidin-5-one	Liver	NA	0.198373	0.00229887	0.0214518	234
LMC	L	M363T252	Liver	NA	-0.198026	0.0023409	0.0217374	234
LMC	L	7,9-Dioxo-8-azaspiro[4.5]decane-6,10-dicarbonitrile	Liver	NA	0.197971	0.00234754	0.0217745	234
LMC	L	M393T237	Liver	NA	-0.197821	0.00236605	0.0219007	234
LMC	L	Phe-Lys	Liver	NA	-0.197473	0.00240919	0.0221186	234
LMC	L	3-Chloro-2-hydroxy-5-phenylbenzoic acid	Liver	NA	0.197077	0.00245926	0.0224684	234
LMC	L	Carbobenzyloxy-L-norvalyl-L-norleucine	Liver	NA	0.196858	0.00248734	0.0226528	234
LMC	L	skullcapflavone II	Liver	NA	0.196574	0.00252419	0.0229157	234
LMC	L	2,4-Dihydroxybutanoic acid	Liver	NA	-0.195563	0.00265938	0.0238359	234
LMC	L	1-(beta-D-Ribofuranosyl)-1,4-dihydronicotinamide	Liver	C15497	-0.195402	0.00268153	0.0239916	234
LMC	L	Ethynodiol_diacetate	Liver	NA	-0.195025	0.00273408	0.0242948	234
LMC	L	3-(3,4-Dimethoxyphenyl)-7-methoxy-4-phenylcoumarin	Liver	NA	-0.194938	0.00274634	0.0243489	234
LMC	L	Lutein 5,6-epoxide	Liver	NA	0.194629	0.00279026	0.0246136	234
LMC	L	1-Stearoyl-2-arachidonoyl-sn-glycero-3-phosphoserine	Liver	NA	-0.194516	0.00280636	0.0247177	234
LMC	L	Tetraphyllin_B_sulfate	Liver	NA	0.194239	0.00284649	0.0249944	234
LMC	L	Hypericin	Liver	C07606	-0.193847	0.00290419	0.0253808	234
LMC	L	Hydroxytolbutamide	Liver	NA	-0.193833	0.00290627	0.0253917	234
LMC	L	1-(4-Nitrophenyl)-3-(trifluoromethyl)benzene	Liver	NA	0.193692	0.0029272	0.0255245	234
LMC	L	N-Nitroimidazolidin-2-imine	Liver	NA	0.193572	0.00294516	0.0256644	234
LMC	L	Clupanodonyl_carnitine	Liver	NA	-0.193458	0.00296237	0.0257976	234
LMC	L	20-Hydroxy-N-arachidonoyltaurine	Liver	NA	-0.193018	0.00302959	0.0262351	234
LMC	L	(5-Nitro-1,3-dioxo-1,3-dihydro-2H-isoindol-2-yl)acetic acid	Liver	NA	0.192824	0.00305957	0.026415	234
LMC	L	M212T199	Liver	NA	-0.192687	0.00308091	0.0265764	234
LMC	L	Cidofovir	Liver	C06909	0.192636	0.00308898	0.0266231	234
LMC	L	Ganoderic acid A	Liver	NA	-0.19203	0.00318539	0.0272785	234
LMC	L	Ganoderic acid B	Liver	NA	-0.19203	0.00318539	0.0272785	234
LMC	L	Ectoine	Liver	C06231	-0.190926	0.0033681	0.0284311	234
LMC	L	5-Phospho-alpha-D-ribose 1-diphosphate	Liver	NA	0.190823	0.00338547	0.0285596	234
LMC	L	Isomaltose	Liver	C00252	0.190377	0.0034624	0.0290016	234
LMC	L	Lactose	Liver	C00243	0.190377	0.0034624	0.0290016	234
LMC	L	Cellobiose	Liver	C00185	0.190377	0.0034624	0.0290016	234
LMC	L	Turanose	Liver	C19636	0.190377	0.0034624	0.0290016	234
LMC	L	Piperlongumine	Liver	C10166	0.190337	0.0034694	0.0290541	234
LMC	L	Protoporphyrin IX	Liver	C02191	-0.189978	0.00353236	0.0294604	234
LMC	L	PS(18:0/18:2)	Liver	NA	-0.189893	0.0035474	0.0295637	234
LMC	L	Dabigatran_etexilate	Liver	NA	-0.189813	0.00356175	0.0296483	234
LMC	L	(S)-Nitroblebbistatin	Liver	NA	0.188484	0.00380622	0.0311666	234
LMC	L	Gly-Pro-Arg	Liver	NA	0.188374	0.00382703	0.0312662	234
LMC	L	Cylindrospermopsin	Liver	NA	-0.188111	0.00387751	0.0315191	234
LMC	L	Ser-Gln	Liver	NA	-0.188101	0.00387943	0.0315283	234
LMC	L	(S,S)-(+)-Tetrandrine	Liver	NA	-0.187803	0.0039372	0.0318496	234
LMC	L	Ile-Gly	Liver	NA	-0.187527	0.00399155	0.032192	234
LMC	L	3-Aminobutanoic acid	Liver	NA	-0.187275	0.00404167	0.0325179	234
LMC	L	2-Hydroxy-3-(trifluoromethoxy)benzoic acid	Liver	NA	0.187258	0.00404504	0.0325385	234
LMC	L	2'-Hydroxy-4-methoxychalcone	Liver	NA	0.186981	0.00410077	0.0328749	234
LMC	L	Succinic_acid_semialdehyde	Liver	NA	0.186914	0.00411438	0.0329557	234
LMC	L	Beta-Ecdysterone	Liver	NA	0.186911	0.00411496	0.0329557	234
LMC	L	TRICARBALLYLIC ACID	Liver	NA	-0.186798	0.00413805	0.0331011	234
LMC	L	2-Oleoyl-1-palmitoyl-sn-glycero-3-phosphoserine	Liver	NA	-0.186711	0.00415589	0.0332239	234
LMC	L	Oxotridecenoylcarnitine	Liver	NA	0.186528	0.00419351	0.0334316	234
LMC	L	5Z,8Z,11Z,14Z-Eicosatetraenoic acid, 3-theinylmethyl ester	Liver	NA	-0.1858	0.00434666	0.0343458	234
LMC	L	Sorbose	Liver	C00247	0.185718	0.0043641	0.0344121	234
LMC	L	Fructose	Liver	C02336	0.185718	0.0043641	0.0344121	234
LMC	L	Tagatose	Liver	C00795	0.185718	0.0043641	0.0344121	234
LMC	L	Betonicine	Liver	C08269	-0.18545	0.00442187	0.0347487	234
LMC	L	2-amino-3-(hydroxy[2-[icosa-5.8.11-trienoyloxy]-3-(octadecanoyloxy)propoxy]phosphoryloxy)propanoic acid	Liver	NA	-0.185225	0.00447107	0.0350326	234
LMC	L	Cilastatin	Liver	C01675	0.184762	0.00457349	0.0356473	234
LMC	L	Benzenesulfonohydrazide	Liver	NA	0.184737	0.00457915	0.0356706	234
LMC	L	Isocycloheximide	Liver	NA	-0.184444	0.0046452	0.0360593	234
LMC	L	Ile-Ser	Liver	NA	-0.184403	0.00465434	0.0361005	234
LMC	L	2-Chlorounguinol	Liver	NA	0.184057	0.00473366	0.0365693	234
LMC	L	Thymine	Liver	C00178	-0.183977	0.00475216	0.0366699	234
LMC	L	4-Bromo-2-fluoro-3-methylbenzoic acid	Liver	NA	0.183695	0.00481771	0.037076	234
LMC	L	Pipecolamide	Liver	C19809	-0.18341	0.00488484	0.0374492	234
LMC	L	6,6'-Dihydroxy-5,5'-dimethoxybiphenyl-3,3'-dicarboxylic acid	Liver	NA	-0.183035	0.00497468	0.0379569	234
LMC	L	Leukotriene E4 methyl ester	Liver	NA	-0.182775	0.00503783	0.0383005	234
LMC	L	Naphtho[2,3-b]furan-2(4H)-one, 4a,5,6,7,8,8a,9,9a-octahydro-3,8a-dimethyl-5-methylene-	Liver	NA	-0.182743	0.00504561	0.0383523	234
LMC	L	3-(4-Bromoanilino)-5,5-dimethyl-2-cyclohexen-1-one	Liver	NA	0.18271	0.00505362	0.0383842	234
LMC	L	sn-Glycerol 1-phosphate	Liver	C00623	0.182584	0.0050844	0.0385354	234
LMC	L	Desmethylolanzapine	Liver	NA	0.182342	0.00514438	0.0389044	234
LMC	L	Oxopalmitoleylcarnitine	Liver	NA	-0.181934	0.00524678	0.0394855	234
LMC	L	Tetraazolo[1,5-a]pyridine-8-carboxylic acid	Liver	NA	-0.181786	0.00528434	0.039678	234
LMC	L	Lumichrome	Liver	C01727	-0.181748	0.00529388	0.0397204	234
LMC	L	1-O-Hexadecyl-sn-glycero-3-phosphocholine (LPC(O-16:0/0:0))	Liver	C13903	-0.181724	0.00530001	0.0397372	234
LMC	L	8-Iodoquinazolin-4-ol	Liver	NA	0.18159	0.00533439	0.0399204	234
LMC	L	.beta.-Alanylleucine	Liver	NA	0.181452	0.00536984	0.0401111	234
LMC	L	2-Amino-N-(4-fluorophenyl)benzamide	Liver	NA	-0.180779	0.00554634	0.0410629	234
LMC	L	M328T215	Liver	NA	0.18078	0.00554609	0.0410629	234
LMC	L	Veratraldehyde, azine	Liver	NA	-0.179539	0.005885	0.0430937	234
LMC	L	(6-Methyl-3-oxo-2,3-dihydro-4H-1,4-benzoxazin-4-yl)acetic acid	Liver	NA	0.179253	0.00596559	0.043541	234
LMC	L	Yohimbic acid	Liver	NA	0.17886	0.00607817	0.0441382	234
LMC	L	Phe-Tyr	Liver	NA	-0.178823	0.00608886	0.0441967	234
LMC	L	1-Stearoyl-2-linoleoyl-sn-glycero-3-phosphocholine	Liver	NA	0.178576	0.00616059	0.0445675	234
LMC	L	5a,6-Anhydrotetracycline	Liver	NA	0.178479	0.00618883	0.0447315	234
LMC	L	2,4,6-Trimethoxypyrimidine	Liver	NA	-0.177979	0.0063371	0.0455084	234
LMC	L	Adenine	Liver	C00147	-0.177802	0.00639034	0.0457354	234
LMC	L	(2-aminoethoxy)[2-[docosa-4.7.10.13.16-pentaenoyloxy]-3-(octadecanoyloxy)propoxy]phosphinic acid	Liver	NA	0.177505	0.00648076	0.0461196	234
LMC	L	(1R,5S)-8-Methyl-8-azabicyclo[3.2.1]octan-3-amine	Liver	NA	-0.177355	0.00652676	0.0463238	234
LMC	L	Oxalyl-CoA	Liver	NA	-0.177261	0.0065555	0.0464868	234
LMC	L	1,7,8-Trihydroxy-3-methyl-2,3,4,7-tetrahydro-1H-benzo[a]anthracen-12-one	Liver	NA	0.177217	0.00656923	0.0465513	234
LMC	L	1-Amino-4-anilinoanthra-9,10-quinone	Liver	NA	-0.177019	0.00663078	0.0468073	234
LMC	L	N-Oleoyl-D-erythro-sphinganine	Liver	NA	0.176863	0.00667959	0.047045	234
LMC	L	PC(20:3(5Z,8Z,11Z)/14:0)	Liver	C00157	-0.176767	0.00670965	0.0471884	234
LMC	L	Alliospiroside_C	Liver	NA	0.176747	0.00671614	0.0472092	234
LMC	L	1,3-Dimethyl-6-(propylamino)-2,4(1H,3H)-pyrimidinedione	Liver	NA	0.176682	0.00673657	0.0472953	234
LMC	L	2-Pyrazinecarboxamide, 5-[2-methoxy-4-[[[2-(tetrahydro-2H-pyran-4-yl)ethyl]amino]methyl]phenoxy]-	Liver	NA	0.176597	0.00676365	0.0474518	234
LMC	L	Juglanin	Liver	NA	0.176515	0.00678951	0.0475751	234
LMC	L	2-Keto-3-deoxygluconic acid	Liver	C00204	-0.176295	0.00685997	0.0479351	234
LMC	L	2-Keto-3-deoxygalactonic acid	Liver	C01216	-0.176295	0.00685997	0.0479351	234
LMC	L	M380T224	Liver	NA	0.175553	0.00710257	0.0492789	234
LMC	L	L-Alanyl-L-leucine	Liver	NA	-0.175535	0.00710848	0.0493028	234
LMC	L	N-(4-Bromo-2-fluorophenyl)-2-[4-(propan-2-yl)phenoxy]acetamide	Liver	NA	-0.17551	0.00711688	0.0493525	234
LMC	L	Adenosine 3',5'-diphosphate (PAP)	Liver	C00054	-0.175477	0.00712778	0.0494111	234
LMC	L	Sophoraside A	Liver	NA	-0.175391	0.00715623	0.0495655	234
LTC	L	2-Deoxy-scyllo-inosamine	Liver	NA	-0.420433	4.831e-12	1.08509e-09	248
LTC	L	LPC(18:2/0:0)	Liver	C04100	-0.363058	3.84384e-09	3.76621e-07	248
LTC	L	Methionine	Liver	C01733	-0.35987	5.37006e-09	5.0999e-07	248
LTC	L	Adenine	Liver	C00147	0.357582	6.81125e-09	6.27572e-07	248
LTC	L	Proline	Liver	C16435	-0.3527	1.12418e-08	9.86036e-07	248
LTC	L	Tetraphyllin_B_sulfate	Liver	NA	-0.350814	1.36125e-08	1.16349e-06	248
LTC	L	3-(2,4-Dihydroxypentyl)-6,8-dimethoxyisochromen-1-one	Liver	NA	-0.349419	1.56688e-08	1.3196e-06	248
LTC	L	Tris(2,4-di-tert-butylphenyl)phosphate	Liver	NA	-0.348114	1.78615e-08	1.47337e-06	248
LTC	L	Desmethylolanzapine	Liver	NA	-0.347422	1.91408e-08	1.56604e-06	248
LTC	L	Linoleate	Liver	NA	-0.347296	1.9384e-08	1.57631e-06	248
LTC	L	2-[4-Chloro-5-cyclopropyl-3-(trifluoromethyl)-1H-pyrazol-1-yl]propanoic acid	Liver	NA	-0.339841	4.04165e-08	2.9574e-06	248
LTC	L	5-(2-Chloroethyl)-5H-tetraazole	Liver	NA	-0.339101	4.34305e-08	3.14359e-06	248
LTC	L	Atropic acid	Liver	NA	-0.337427	5.10661e-08	3.63729e-06	248
LTC	L	N-(Phenoxyacetyl)phenylalanine	Liver	NA	-0.335993	5.86174e-08	4.08107e-06	248
LTC	L	Xanthine	Liver	C00385	-0.335834	5.95181e-08	4.12946e-06	248
LTC	L	beta-Alanine	Liver	C00099	-0.3349	6.50851e-08	4.42403e-06	248
LTC	L	Sarcosine	Liver	C00213	-0.3349	6.50851e-08	4.42403e-06	248
[truncated: 6,201 more rows]

## Sheet: Table S5
Table S5. KEGG pathway enrichment analysis based on the significant metabolites selected from SRC analysis
Tissue	Trait_class	Pathway_ID	Pathway_name	GeneRatio	BgRatio	RichFactor	FoldEnrichment	zScore	P_value	Adjusted_P_value	Q_value	Compound_ID	Count
Liver	AF	gga02010	ABC transporters	10/65	139/3334	0.0719424	3.69009	4.56779	0.000287707	0.0195641	0.0172624	C00212/C00064/C00387/C00330/C00294/C01762/C00245/C00093/C00137/C00526	10
Liver	AF	gga00564	Glycerophospholipid metabolism	6/65	56/3334	0.107143	5.4956	4.78349	0.00065778	0.0223645	0.0197334	C00307/C00157/C00350/C00588/C00623/C00093	6
Liver	AF	gga00190	Oxidative phosphorylation	3/65	12/3334	0.25	12.8231	5.7848	0.00137265	0.0311134	0.027453	C00013/C00004/C00003	3
Liver	AF	gga00250	Alanine, aspartate and glutamate metabolism	4/65	28/3334	0.142857	7.32747	4.74051	0.00189578	0.0322282	0.0284367	C00064/C00152/C00334/C03406	4
Liver	AF	gga00230	Purine metabolism	7/65	101/3334	0.0693069	3.55491	3.67621	0.00312888	0.0425527	0.0375465	C00212/C00064/C11821/C00387/C00330/C00294/C01762	7
Liver	BW	gga00564	Glycerophospholipid metabolism	5/25	56/3334	0.0892857	11.9071	7.15385	4.58738e-05	0.00137621	0.00111063	C00670/C01233/C00307/C00157/C00350	5
Liver	L	gga02010	ABC transporters	34/186	139/3334	0.244604	4.38447	9.90647	2.64491e-14	2.43332e-12	1.47558e-12	C00212/C00025/C00719/C00475/C01835/C00387/C00137/C00526/C00041/C00330/C00037/C00188/C00123/C00079/C00140/C00183/C00049/C00047/C00062/C00135/C01762/C00245/C00159/C00243/C00185/C00378/C00294/C00299/C00064/C01606/C01083/C00208/C05402/C00089	34
Liver	L	gga00230	Purine metabolism	23/186	101/3334	0.227723	4.08187	7.64414	2.79045e-09	1.28361e-07	7.78388e-08	C00212/C00242/C00144/C00387/C00130/C00330/C11821/C00037/C00385/C00366/C00008/C00054/C00361/C00262/C01762/C00147/C00020/C01367/C00362/C00294/C00048/C00064/C03794	23
Liver	L	gga00250	Alanine, aspartate and glutamate metabolism	12/186	28/3334	0.428571	7.68203	8.62964	8.88612e-09	2.72508e-07	1.65251e-07	C00025/C00041/C00026/C00152/C00049/C03406/C00158/C00022/C00042/C00064/C03794/C01042	12
Liver	L	gga00260	Glycine, serine and threonine metabolism	14/186	50/3334	0.28	5.01892	6.95905	2.76992e-07	6.37081e-06	3.86331e-06	C00719/C06231/C01026/C00213/C00037/C00188/C00049/C00263/C00576/C00258/C00022/C00048/C02737/C00300	14
Liver	L	gga00970	Aminoacyl-tRNA biosynthesis	14/186	52/3334	0.269231	4.82589	6.75805	4.73113e-07	8.70529e-06	5.27895e-06	C00025/C00041/C00037/C00188/C00123/C00079/C00152/C00082/C00183/C00049/C00047/C00062/C00135/C00064	14
Liver	L	gga00770	Pantothenate and CoA biosynthesis	10/186	30/3334	0.333333	5.97491	6.65247	2.59668e-06	3.98158e-05	2.41446e-05	C00882/C00099/C03492/C00106/C00864/C00054/C00183/C00049/C00141/C00022	10
Liver	L	gga00670	One carbon pool by folate	9/186	26/3334	0.346154	6.20471	6.47527	5.9066e-06	7.76296e-05	4.70752e-05	C00212/C00719/C01026/C00504/C00213/C00037/C00576/C00021/C00019	9
Liver	L	gga00630	Glyoxylate and dicarboxylate metabolism	14/186	67/3334	0.208955	3.74547	5.51742	1.24377e-05	0.000143034	8.67368e-05	C00025/C00037/C00026/C00049/C00158/C00311/C00258/C00022/C00042/C00149/C00048/C00064/C01732/C00160	14
Liver	L	gga00470	D-Amino acid metabolism	14/186	69/3334	0.202899	3.6369	5.3794	1.77939e-05	0.000181894	0.000110302	C00993/C00025/C00041/C00037/C00188/C00079/C00026/C00431/C00049/C00047/C00062/C00135/C00022/C00064	14
Liver	L	gga00430	Taurine and hypotaurine metabolism	8/186	24/3334	0.333333	5.97491	5.94475	2.74559e-05	0.000242784	0.000147226	C00025/C05123/C00041/C00026/C05122/C00245/C00022/C00519	8
Liver	L	gga00052	Galactose metabolism	11/186	46/3334	0.23913	4.28635	5.45486	2.90285e-05	0.000242784	0.000147226	C00029/C00052/C00137/C00795/C01216/C00267/C00984/C00159/C00243/C05402/C00089	11
Liver	L	gga00340	Histidine metabolism	11/186	47/3334	0.234043	4.19515	5.36163	3.60771e-05	0.000276591	0.000167727	C01262/C00025/C05135/C01152/C05127/C00026/C00049/C00135/C00386/C00388/C05570	11
Liver	L	gga00520	Amino sugar and nucleotide sugar metabolism	13/186	73/3334	0.178082	3.19208	4.60255	0.000149155	0.00105556	0.000640098	C00029/C00052/C00043/C00636/C00275/C00167/C00140/C00645/C00267/C00984/C00325/C00159/C00191	13
Liver	L	gga00240	Pyrimidine metabolism	12/186	66/3334	0.181818	3.25904	4.50518	0.000219751	0.00141732	0.000859475	C00178/C00475/C00526/C00099/C00015/C00106/C02067/C00055/C02170/C00105/C00299/C00064	12
Liver	L	gga00220	Arginine biosynthesis	7/186	24/3334	0.291667	5.22805	5.05229	0.000231085	0.00141732	0.000859475	C00025/C00437/C00026/C00049/C03406/C00062/C00064	7
Liver	L	gga00410	beta-Alanine metabolism	8/186	32/3334	0.25	4.48118	4.80917	0.00026673	0.0015337	0.000930044	C01262/C00099/C03492/C00106/C00864/C00049/C00135/C00386	8
Liver	L	gga04080	Neuroactive ligand-receptor interaction	10/186	53/3334	0.188679	3.38202	4.24852	0.000545933	0.00270515	0.00164043	C00212/C00025/C00099/C00015/C00037/C00008/C00049/C00245/C00780/C00388	10
Liver	L	gga00020	Citrate cycle (TCA cycle)	6/186	20/3334	0.3	5.37742	4.77215	0.000558673	0.00270515	0.00164043	C00026/C00158/C00311/C00022/C00042/C00149	6
Liver	L	gga04981	Folate transport and metabolism	6/186	20/3334	0.3	5.37742	4.77215	0.000558673	0.00270515	0.00164043	C00719/C01026/C00504/C00157/C00021/C00019	6
Liver	L	gga04150	mTOR signaling pathway	3/186	4/3334	0.75	13.4435	6.05214	0.000655817	0.00301676	0.00182939	C00123/C00062/C00020	3
Liver	L	gga00564	Glycerophospholipid metabolism	10/186	56/3334	0.178571	3.20084	4.03679	0.000861113	0.00377249	0.00228767	C00346/C00623/C00588/C00307/C06771/C00157/C00350/C04230/C00570/C02737	10
Liver	L	gga00290	Valine, leucine and isoleucine biosynthesis	6/186	23/3334	0.26087	4.67602	4.29951	0.00126417	0.00528655	0.0032058	C00188/C00123/C00183/C00233/C00141/C00022	6
Liver	L	gga04082	Neuroactive ligand signaling	8/186	40/3334	0.2	3.58495	3.99739	0.00132688	0.00530752	0.00321852	C00212/C00025/C00029/C00015/C00037/C00008/C00780/C00388	8
Liver	L	gga04068	FoxO signaling pathway	3/186	5/3334	0.6	10.7548	5.30524	0.00157217	0.00602663	0.00365459	C00025/C00008/C00020	3
Liver	L	gga04122	Sulfur relay system	4/186	11/3334	0.363636	6.51808	4.45529	0.00227079	0.00835649	0.00506744	C00041/C00979/C00378/C00019	4
Liver	L	gga00760	Nicotinate and nicotinamide metabolism	9/186	55/3334	0.163636	2.93314	3.51342	0.00293607	0.0103892	0.00630007	C00006/C03150/C00153/C00003/C00049/C15987/C00022/C00042/C02918	9
Liver	L	gga00190	Oxidative phosphorylation	4/186	12/3334	0.333333	5.97491	4.19597	0.00325904	0.0111049	0.00673408	C00013/C00008/C00003/C00042	4
Liver	L	gga00500	Starch and sucrose metabolism	7/186	37/3334	0.189189	3.39117	3.55474	0.00370582	0.0119661	0.00725633	C00029/C00092/C00252/C00185/C01083/C00208/C00089	7
Liver	L	gga00053	Ascorbate and aldarate metabolism	9/186	57/3334	0.157895	2.83022	3.38735	0.00377192	0.0119661	0.00725633	C00029/C00137/C01620/C00167/C00026/C00022/C00191/C01114/C05422	9
Liver	L	gga04148	Efferocytosis	5/186	21/3334	0.238095	4.26779	3.65099	0.00500891	0.0153606	0.00931481	C00003/C00062/C04230/C00019/C02737	5
Liver	L	gga00330	Arginine and proline metabolism	10/186	71/3334	0.140845	2.52461	3.15599	0.00538257	0.0159741	0.0096868	C00791/C00025/C00213/C00431/C00062/C00022/C00048/C00019/C01035/C00300	10
Liver	L	gga00730	Thiamine metabolism	6/186	31/3334	0.193548	3.4693	3.35705	0.00635055	0.0182578	0.0110717	C01081/C00037/C00082/C00003/C00022/C00378	6
Liver	L	gga00310	Lysine degradation	8/186	56/3334	0.142857	2.56068	2.86259	0.0114091	0.0318073	0.0192882	C03793/C00037/C02727/C00026/C00431/C00408/C00047/C00042	8
Liver	L	gga00270	Cysteine and methionine metabolism	9/186	68/3334	0.132353	2.37239	2.77895	0.0121723	0.0329368	0.0199731	C00041/C00049/C00263/C00979/C00022/C00021/C00170/C00019/C02989	9
Liver	L	gga00030	Pentose phosphate pathway	6/186	37/3334	0.162162	2.90671	2.83455	0.0151913	0.0399315	0.0242147	C00204/C00257/C00198/C00258/C00022/C00199	6
Liver	L	gga00480	Glutathione metabolism	6/186	38/3334	0.157895	2.83022	2.75777	0.0172273	0.0440252	0.0266972	C00025/C00006/C00005/C00037/C01879/C05422	6
Duodenum	AF	gga00564	Glycerophospholipid metabolism	2/6	56/3334	0.0357143	19.8452	6.038	0.00398109	0.0398109	0.0293344	C04230/C00157	2
Duodenum	L	gga00052	Galactose metabolism	6/18	46/3334	0.130435	24.1594	11.6516	8.08678e-08	1.61736e-06	1.27686e-06	C05402/C01613/C00492/C01235/C05399/C00137	6
Duodenum	L	gga02010	ABC transporters	8/18	139/3334	0.057554	10.6603	8.57054	2.29807e-07	2.29807e-06	1.81427e-06	C05402/C00719/C00208/C01835/C00492/C00137/C00475/C00559	8
Duodenum	L	gga00020	Citrate cycle (TCA cycle)	2/18	20/3334	0.1	18.5222	5.78995	0.00493909	0.0329273	0.0259952	C00311/C00158	2
Ileum	AF	gga00564	Glycerophospholipid metabolism	8/55	56/3334	0.142857	8.65974	7.48569	2.50738e-06	0.000155457	0.00012141	C00307/C00588/C00157/C01233/C00670/C00346/C04230/C00350	8
Ileum	AF	gga00052	Galactose metabolism	7/55	46/3334	0.152174	9.22451	7.27363	7.32644e-06	0.00022712	0.000177377	C01216/C01697/C00794/C01613/C01235/C00492/C00243	7
Ileum	AF	gga02010	ABC transporters	10/55	139/3334	0.0719424	4.36102	5.24169	6.72234e-05	0.00138928	0.00108501	C00719/C00475/C00009/C00051/C00392/C00794/C00492/C01835/C00243/C00185	10
Ileum	AF	gga04981	Folate transport and metabolism	4/55	20/3334	0.2	12.1236	6.46121	0.000264097	0.00409351	0.00319697	C00719/C00157/C01937/C00019	4
Ileum	AF	gga00260	Glycine, serine and threonine metabolism	5/55	50/3334	0.1	6.06182	4.67001	0.00122373	0.0151743	0.0118509	C06231/C00719/C00300/C01005/C00022	5
Ileum	AF	gga00020	Citrate cycle (TCA cycle)	3/55	20/3334	0.15	9.09273	4.70069	0.00397077	0.0410313	0.0320448	C00149/C00122/C00022	3
Ileum	AF	gga00270	Cysteine and methionine metabolism	5/55	68/3334	0.0735294	4.45722	3.72994	0.00480765	0.042582	0.0332559	C00019/C01005/C05526/C00051/C00022	5
Ileum	BW	gga04981	Folate transport and metabolism	2/9	20/3334	0.1	37.0444	8.41047	0.0012004	0.0144047	0.0126357	C00157/C01937	2
Cecum	AF	gga00030	Pentose phosphate pathway	1/2	37/3334	0.027027	45.0541	6.60096	0.0220757	0.0441514		C00257	1
Cecum	AF	gga00380	Tryptophan metabolism	1/2	84/3334	0.0119048	19.8452	4.28529	0.0497625	0.0497625		C05635	1
Cecum	BW	gga00340	Histidine metabolism	1/2	47/3334	0.0212766	35.4681	5.8297	0.0279998	0.0297735		C02835	1
Cecum	BW	gga00260	Glycine, serine and threonine metabolism	1/2	50/3334	0.02	33.34	5.64422	0.0297735	0.0297735		C06231	1
Cecum	L	gga00591	Linoleic acid metabolism	2/8	29/3334	0.0689655	28.7414	7.35771	0.00198068	0.0316909	0.0229342	C06426/C00157	2
Serum	AF	gga00040	Pentose and glucuronate interconversions	3/9	61/3334	0.0491803	18.2186	7.06045	0.000452803	0.00362242	0.00190654	C00474/C01904/C00379	3
Serum	AF	gga00360	Phenylalanine metabolism	2/9	51/3334	0.0392157	14.5272	5.06409	0.00771227	0.0308491	0.0162364	C00642/C05593	2
Serum	AF	gga00240	Pyrimidine metabolism	2/9	66/3334	0.030303	11.2256	4.36478	0.0127042	0.0338777	0.0178304	C00178/C00881	2
Serum	AF	gga00350	Tyrosine metabolism	2/9	79/3334	0.0253165	9.37834	3.92048	0.0179173	0.0358346	0.0188603	C00642/C05593	2
Serum	BW	gga00591	Linoleic acid metabolism	2/8	29/3334	0.0689655	28.7414	7.35771	0.00198068	0.0297102	0.0125096	C00157/C00219	2
Serum	BW	gga00564	Glycerophospholipid metabolism	2/8	56/3334	0.0357143	14.8839	5.13811	0.00727248	0.0477456	0.0201034	C04230/C00157	2
Serum	BW	gga00590	Arachidonic acid metabolism	2/8	79/3334	0.0253165	10.5506	4.21281	0.0141514	0.0477456	0.0201034	C00157/C00219	2
Serum	BW	gga04912	GnRH signaling pathway	1/8	6/3334	0.166667	69.4583	8.23023	0.0143217	0.0477456	0.0201034	C00219	1
Serum	BW	gga00380	Tryptophan metabolism	2/8	84/3334	0.0238095	9.92262	4.06155	0.0159152	0.0477456	0.0201034	C05653/C02470	2
Serum	EY	gga00740	Riboflavin metabolism	1/1	24/3334	0.0416667	138.917	11.7438	0.00719856	0.0188962		C00255	1
Serum	EY	gga04977	Vitamin digestion and absorption	1/1	42/3334	0.0238095	79.381	8.8533	0.0125975	0.0188962		C00255	1
Serum	EY	gga02010	ABC transporters	1/1	139/3334	0.00719424	23.9856	4.79433	0.0416917	0.0416917		C00255	1
Serum	L	gga00240	Pyrimidine metabolism	4/16	66/3334	0.0606061	12.6288	6.62529	0.000213269	0.00490519	0.0035919	C00299/C00106/C02067/C00526	4
Serum	L	gga04981	Folate transport and metabolism	2/16	20/3334	0.1	20.8375	6.17825	0.00390176	0.0448702	0.0328569	C01026/C00157	2

## Sheet: Table S6
Table S6. Estimated effects of metabolites from five tissues on all phenotypes in the bidirectional GSMR analysis
Note: forward_bxy = the estimated effect of the phenotype on the metabolite by GSMR; forward_bxy_se = standard error of the estimate of forward_bxy; forward_bxy_pval = p-value for forward_bxy; reverse_bxy = the estimated effect of the metabolite on the phenotype by GSMR; reverse_bxy_se = standard error of the estimate of reverse_bxy; reverse_bxy_pval = p-value for reverse_bxy.
Trait	Metabolite	KEGG_ID	Tissue	forward_bxy	forward_bxy_se	forward_bxy_pval	reverse_bxy	reverse_bxy_se	reverse_bxy_pval
AFDMP	(+|-)-Camphoric_acid	NA	Liver	0.213414	0.0935779	0.0225719	0.186116	0.100826	0.0649047
AFDMP	(2-{2-[(3-Methoxyphenyl)amino]-2-oxoethoxy}phenyl)phosphonic acid	NA	Liver	-0.266533	0.0948514	0.00495397	-0.0584479	0.152323	0.701193
AFDMP	(2S,3aS,7aS)-Octahydro-1H-indole-2-carboxylic acid	NA	Liver	-0.187964	0.0943814	0.0464214	-0.316939	0.14641	0.0304079
AFDMP	(3E)-4-(1,2,4-Trihydroxy-2,6,6-trimethylcyclohexyl)but-3-en-2-yl hexopyranoside	NA	Liver	-0.268658	0.0953276	0.00482838	-0.140644	0.103676	0.174918
AFDMP	(4-Oxo-1,2,3-benzotriazin-3(4H)-yl)acetic acid	NA	Liver	-0.263818	0.0964233	0.00621832	-0.157161	0.103845	0.130175
AFDMP	(4a'R,5'S,6'R,6a'S,7'R,10a'R,10b'R)-6'-(Acetyloxy)-4a',6a',10b'-trimethyl-5-oxododecahydro-2'H-dispiro[furan-3,3'-benzo[f]chromene-7',2''-oxiran]-5'-yl 2-methylpropanoate	NA	Liver	-0.250408	0.0939879	0.00771583	-0.222413	0.103894	0.0322932
AFDMP	(E,E)-Futoamide	NA	Liver	-0.247127	0.0913877	0.00684779	-0.200444	0.103805	0.0534863
AFDMP	(Z)-6-Octadecenoic acid	NA	Liver	0.125333	0.0942334	0.183509	0.270343	0.100118	0.00692883
AFDMP	1,2,3-Tris(1-ethoxyethoxy)propane	NA	Liver	-0.188779	0.0941254	0.044898	-0.245893	0.103854	0.0179002
AFDMP	1,2-Dioleoyl-rac-glycerol	NA	Liver	0.222543	0.0965842	0.0212149	0.265791	0.0967678	0.0060201
AFDMP	1,3,5-Tris(4-hydroxyphenyl)benzene	NA	Liver	-0.307667	0.0944472	0.00112375	-0.132241	0.109018	0.225124
AFDMP	1-(3-Phenyl-6,7-dihydro-2H-pyrazolo[4,3-c]pyridin-5(4H)-yl)propan-1-one	NA	Liver	-0.207173	0.0948373	0.0289249	-0.130961	0.101724	0.197948
AFDMP	1-Cyclohexyl-N-(3-methylphenyl)-5-oxo-3-pyrrolidinecarboxamide	NA	Liver	-0.192737	0.092682	0.0375666	-0.278409	0.104174	0.00752822
AFDMP	1-[(4-Nitrophenyl)sulfonyl]piperidine-4-carboxylic acid	NA	Liver	-0.121766	0.0920461	0.185875	-0.394213	0.114041	0.000546684
AFDMP	10-Hydroxy-2,4b,8-trimethyl-2-(2-((3,4,5-trihydroxy-6-(hydroxymethyl)tetrahydro-2H-pyran-2-yl)oxy)ethyl)dodecahydro-4a,10a-epoxyphenanthrene-8-carboxylic acid	NA	Liver	-0.144071	0.103342	0.163281	-0.193941	0.0958655	0.0430679
AFDMP	12-Methyltridecanoic acid	NA	Liver	0.235421	0.096858	0.0150745	0.326951	0.0949308	0.000572974
AFDMP	13,14-dihydro-6,15-diketo-PGF1alpha	NA	Liver	-0.110655	0.0918588	0.22835	-0.219671	0.10467	0.0358435
AFDMP	1H-Indazole-3-carboxamide, N-[(1S)-1-(aminocarbonyl)-2-methylpropyl]-1-pentyl-	NA	Liver	-0.259402	0.093901	0.00573598	-0.202555	0.0908799	0.025826
AFDMP	2,2'-Iminodiacetic acid	C19911	Liver	-0.295726	0.0957415	0.00200968	-0.168631	0.0847202	0.0465424
AFDMP	2,2'-[(Phosphonomethyl)imino]diacetic acid	NA	Liver	-0.0388141	0.0925478	0.674927	0.287002	0.123187	0.0198163
AFDMP	2,8,9-Trimethyl-2,5,8,9-tetraaza-1-phosphabicyclo[3.3.3]undecane	NA	Liver	-0.283861	0.0926685	0.00218992	-0.285741	0.141846	0.0439631
AFDMP	2-(2,6-Dimethylmorpholin-4-yl)ethanol	NA	Liver	-0.237835	0.0941112	0.0114985	-0.00245228	0.111296	0.982421
AFDMP	2-(Naphthalen-1-yl)-1H-1,3-benzodiazole	NA	Liver	0.203907	0.09298	0.0283063	0.18036	0.110762	0.10345
AFDMP	2-Aminobutyric acid	C02356	Liver	-0.152763	0.0948429	0.107246	-0.215238	0.0772751	0.00534694
AFDMP	2-C-Methyl-D-erythritol 4-phosphate	NA	Liver	0.222437	0.0928152	0.0165498	0.26512	0.140201	0.0586238
AFDMP	2-Ketocaproic acid	C00902	Liver	-0.316143	0.0969627	0.00111232	-0.215685	0.113917	0.0583116
AFDMP	2-Oleoyl-1-palmitoyl-sn-glycero-3-phosphoserine	NA	Liver	-0.0196129	0.0915039	0.830282	-0.224757	0.0978542	0.0216272
AFDMP	2-{1-[(2-Methoxy-5-pyrimidinyl)methyl]-3-piperidinyl}-6-(2-thienyl)-4-pyrimidinol	NA	Liver	0.0145609	0.090241	0.871814	0.328713	0.149419	0.0278116
AFDMP	3-((Ethoxy(hydroxy)phosphoryl)oxy)-2-hydroxypropyl (9Z,12Z)-octadeca-9,12-dienoate	NA	Liver	-0.225208	0.0935907	0.0161147	-0.138608	0.146689	0.344705
AFDMP	3-(2H-Tetraazol-5-yl)benzoic acid	NA	Liver	-0.184989	0.0896888	0.0391541	-0.109512	0.145321	0.451097
AFDMP	3-Amino-1,1,1-trifluoro-2-propanol	NA	Liver	0.200773	0.0960067	0.0365068	0.485483	0.147025	0.000959814
AFDMP	3-Aminobutanoic acid	NA	Liver	-0.321045	0.0933368	0.000582487	-0.33183	0.14528	0.0223674
AFDMP	3-Hydroxyglutaric acid	NA	Liver	0.0426063	0.0913186	0.640809	0.287046	0.105406	0.00646423
AFDMP	3-Hydroxystanozolol glucuronide	NA	Liver	-0.261998	0.0927585	0.00473516	-0.137074	0.147766	0.353595
AFDMP	3-Methyl-2-oxovaleric acid	C03465	Liver	-0.316143	0.0969627	0.00111232	-0.215685	0.113917	0.0583116
AFDMP	3-Methyl-6-(4-toluidino)-3H-naphtho[1,2,3-de]quinoline-2,7-dione	NA	Liver	-0.314634	0.0980324	0.0013297	-0.302059	0.0982295	0.00210483
AFDMP	3-Piperidone	NA	Liver	-0.34624	0.0972317	0.000369472	-0.230206	0.112933	0.0415063
AFDMP	3-Quinolinecarboxamide, 1,4-dihydro-8-methoxy-4-oxo-1-pentyl-N-tricyclo[3.3.1.13,7]dec-1-yl-	NA	Liver	-0.243685	0.0951836	0.0104624	-0.265247	0.0965987	0.00603522
AFDMP	3-[2-[4-(3,4-Dimethylphenyl)piperazino]ethyl]isoindolin-1-one	NA	Liver	-0.198755	0.0909657	0.0288933	-0.0077237	0.138407	0.955498
AFDMP	4'-(Cyclopropylmethyl)-N2-4-pyridinyl[4,5'-bipyrimidine]-2,2'-diamine	NA	Liver	-0.206231	0.094335	0.0288046	-0.210577	0.111911	0.0598828
AFDMP	4'-Hydroxywarfarin	NA	Liver	-0.180706	0.0911131	0.0473321	-0.0850645	0.0874302	0.330582
AFDMP	4,4'-Sulfonylbisphenol	NA	Liver	0.0473462	0.0875536	0.588667	0.275666	0.093148	0.00308193
AFDMP	4-(Prop-2-en-1-yl)phenyl 6-O-hexopyranosylhexopyranoside	NA	Liver	-0.183154	0.0928897	0.0486396	-0.219656	0.116944	0.0603404
AFDMP	4-Acetyl-3-ethyl-5-methyl-N-{2-methyl-5-[(methylamino)sulfonyl]phenyl}-1H-pyrrole-2-carboxamide	NA	Liver	-0.203639	0.0939291	0.0301583	-0.0847562	0.142372	0.551634
AFDMP	4-Chloro-5,6,7,8-tetrahydroquinazolin-2-amine	NA	Liver	-0.341702	0.0957728	0.000359931	-0.0828116	0.126034	0.511143
AFDMP	4-Guanidinobutyric acid	C01035	Liver	-0.202828	0.0933654	0.0298246	-0.184534	0.0876435	0.0352469
AFDMP	4-Oxohexanoic acid	NA	Liver	-0.316143	0.0969627	0.00111232	-0.215685	0.113917	0.0583116
AFDMP	4-Oxoretinol	C16683	Liver	-0.144365	0.0940606	0.12483	-0.364443	0.121315	0.00266371
AFDMP	4-Phenyl-2-sulfanyl-3,4-dihydro-5H-indeno[1,2-d]pyrimidin-5-one	NA	Liver	0.0198383	0.092398	0.829997	0.225223	0.11376	0.0477258
AFDMP	4-[(2-Furylmethyl)sulfanyl]aniline	NA	Liver	-0.22992	0.095895	0.0165021	-0.177981	0.0839464	0.0339917
AFDMP	4-{[4-(Acetyloxy)benzoyl]amino}benzoic acid	NA	Liver	-0.240578	0.0941555	0.0106151	-0.281884	0.107442	0.00870059
AFDMP	5-(4-Methoxyphenyl)-7-(trifluoromethyl)pyrazolo[1,5-a]pyrimidine-2-carboxylic acid	NA	Liver	-0.222621	0.0937794	0.0176021	-0.0495048	0.116576	0.671088
AFDMP	5-(4-Methylpiperazin-1-yl)-5-oxopentanoic acid	NA	Liver	-0.254611	0.0953737	0.00759381	-0.239887	0.0897367	0.00751247
AFDMP	5-Fluorouridine	C16633	Liver	-0.319832	0.0971353	0.00099248	-0.195515	0.11362	0.085291
AFDMP	5-L-Glutamyl-taurine	C05844	Liver	-0.205884	0.0945577	0.0294551	-0.054548	0.0841672	0.516926
AFDMP	6H-Thieno[2,3-b]pyrrole-5-carboxylic acid	NA	Liver	0.0473976	0.0918044	0.605653	-0.224184	0.110024	0.0415911
AFDMP	6H-Thieno[3,2-f][1,2,4]triazolo[4,3-a][1,4]diazepine-6-acetamide, 4-(4-chlorophenyl)-2,3,9-trimethyl-, (6S)-	NA	Liver	0.0949112	0.0886281	0.284217	0.193271	0.0983346	0.0493628
AFDMP	7-Ketodeoxycholic acid	NA	Liver	-0.0526452	0.0918314	0.566455	-0.230547	0.0934844	0.0136572
AFDMP	7H-Pyrrolo[3,2-f]quinazoline-1,3-diamine, N3-cyclopropyl-7-[[4-(1-methylethyl)phenyl]methyl]-	NA	Liver	-0.214994	0.0923224	0.0198735	-0.172738	0.124409	0.164994
AFDMP	9-Riburonosylhypoxanthine	NA	Liver	-0.0444737	0.0938116	0.635447	0.198964	0.0859338	0.0205954
AFDMP	Acetylcysteine	C06809	Liver	0.0250618	0.0919353	0.785159	-0.280997	0.101963	0.00585372
AFDMP	Ala-Ile	NA	Liver	-0.182479	0.093947	0.0520935	-0.272178	0.110633	0.0138861
AFDMP	Albafuran_B	NA	Liver	0.0553741	0.0883736	0.530927	0.255949	0.124606	0.039969
AFDMP	Allantoin	C01551	Liver	-0.2554	0.0955729	0.00753314	-0.245682	0.105387	0.0197414
AFDMP	Allopurinol	NA	Liver	0.257269	0.0958601	0.00727916	0.22251	0.112719	0.0483782
AFDMP	Arg-Gln	NA	Liver	-0.202499	0.0943365	0.0318285	-0.243088	0.116833	0.0374665
AFDMP	Artemisetin	NA	Liver	-0.189141	0.0949826	0.0464456	-0.33737	0.0933093	0.000299642
AFDMP	Artesunate	NA	Liver	-0.189241	0.0937141	0.0434516	-0.298036	0.142961	0.0370932
AFDMP	Azetidine-2-carboxylic acid	NA	Liver	0.124993	0.0930913	0.179373	0.246396	0.109839	0.0248809
AFDMP	Benzenepropanoic acid, 4-[[(3-phenoxyphenyl)methyl]amino]-	NA	Liver	-0.25559	0.0947046	0.00695872	-0.157731	0.115153	0.170766
AFDMP	Beta-Ecdysterone	NA	Liver	0.181742	0.0921122	0.0484903	0.23407	0.103611	0.0238765
AFDMP	Biotin sulfone	NA	Liver	-0.2087	0.0932145	0.025161	-0.193382	0.13834	0.16215
AFDMP	Budesonide	NA	Liver	-0.245058	0.0959266	0.0106297	-0.212799	0.0939489	0.0235094
AFDMP	CMPF	NA	Liver	0.0515646	0.0955096	0.589273	0.367095	0.154185	0.0172719
AFDMP	CYCLOPENTANONE	NA	Liver	-0.0764609	0.0906641	0.399037	-0.175258	0.082619	0.0338985
AFDMP	Caproic acid	C01585	Liver	0.0825827	0.0920427	0.369601	0.319774	0.110037	0.00366006
AFDMP	Cassythicine	C09389	Liver	-0.227011	0.0955884	0.0175544	-0.141253	0.0847652	0.0956329
AFDMP	Cer(d18:1/18:0)	NA	Liver	0.199836	0.093441	0.0324652	0.17998	0.104212	0.0841561
AFDMP	Corylin	NA	Liver	-0.264152	0.0941441	0.00501882	-0.394192	0.138345	0.00438095
AFDMP	Creatine, ethyl ester	NA	Liver	-0.319239	0.096564	0.000946449	-0.242679	0.0877217	0.00566687
AFDMP	Cytidine 5'-diphosphocholine (CDP-choline)	C00307	Liver	-0.199836	0.0943059	0.0340886	-0.169876	0.0731831	0.0202737
AFDMP	D-4'-Phosphopantothenate	C03492	Liver	-0.202987	0.0933051	0.0295916	-0.260236	0.108784	0.0167467
AFDMP	D-Alanyl-D-serine	NA	Liver	-0.20519	0.0934751	0.0281546	-0.286489	0.159139	0.0718221
AFDMP	DL-2-Fluorophenylglycine	NA	Liver	-0.296186	0.0975442	0.00239399	-0.299512	0.105702	0.00460349
AFDMP	DL-Homocysteine thiolactone	NA	Liver	-0.262479	0.096126	0.00632246	-0.205554	0.123373	0.095691
AFDMP	Dabigatran_etexilate	NA	Liver	-0.266309	0.0956883	0.00538441	-0.271423	0.0942594	0.00398265
AFDMP	Decatetraenoylcarnitine	NA	Liver	-0.190053	0.090225	0.0351668	-0.026193	0.0941585	0.780874
AFDMP	Dehydroascorbic acid (Oxidized vitamin C)	C05422	Liver	-0.289502	0.105188	0.00591878	0.0234543	0.105401	0.823906
AFDMP	Diisopropyl_sulfide	NA	Liver	-0.0857332	0.0937085	0.360248	-0.295636	0.116935	0.0114648
AFDMP	Dimethyl 4-hydroxy-4-methyl-2-(3-nitrophenyl)-6-oxo-1,3-cyclohexanedicarboxylate	NA	Liver	-0.222568	0.0934707	0.0172588	-0.0016417	0.10508	0.987535
AFDMP	Ectoine	C06231	Liver	-0.229216	0.0912412	0.0119982	-0.212703	0.105292	0.0433717
AFDMP	Edgeworoside A	NA	Liver	-0.271866	0.0971428	0.00513208	-0.223536	0.0857004	0.00909816
AFDMP	Epiafzelechin_3-O-gallate	NA	Liver	-0.279237	0.0968004	0.00391828	-0.357401	0.122405	0.00350241
AFDMP	Equisetin	NA	Liver	-0.249168	0.0942566	0.0082051	-0.136147	0.105057	0.195
AFDMP	Etofylline	NA	Liver	-0.120746	0.0929272	0.193821	-0.364223	0.136736	0.00772899
AFDMP	Evocarpine	NA	Liver	0.209458	0.0949286	0.0273507	0.191272	0.150872	0.204877
AFDMP	Farnesylcysteine	C19691	Liver	-0.249236	0.09567	0.00918297	0.282092	0.169165	0.095405
AFDMP	Formiminoglutamic acid	C00439	Liver	0.227489	0.0936868	0.0151747	0.117666	0.0916685	0.199282
AFDMP	Fuziline	NA	Liver	-0.22365	0.0939255	0.0172591	-0.222597	0.137067	0.104376
AFDMP	Glutamine	C00064	Liver	0.255449	0.095933	0.00774973	0.130385	0.104553	0.212371
AFDMP	Glutarylcarnitine	NA	Liver	-0.199535	0.0914293	0.0290807	0.13186	0.106291	0.214771
AFDMP	Glycylleucine	C02155	Liver	-0.262503	0.094254	0.0053517	-0.395218	0.139925	0.00473543
AFDMP	Glycyrrhizic Acid, Ammonium Salt	NA	Liver	-0.316499	0.0970985	0.00111585	-0.129039	0.146175	0.377358
AFDMP	HYDROQUINIDINE	NA	Liver	-0.25735	0.093778	0.00606503	-0.224952	0.0889435	0.0114339
AFDMP	Heptanedioic acid, 1-(2-cyclopentylidenehydrazide)	NA	Liver	-0.244702	0.0938872	0.00915164	-0.00906895	0.149467	0.951618
AFDMP	Hexanamide, N-[(1S,2R)-2-hydroxy-1-(hydroxymethyl)heptadecyl]-6-[(7-nitro-2,1,3-benzoxadiazol-4-yl)amino]-	NA	Liver	-0.223633	0.0947399	0.0182508	-0.23138	0.126245	0.066835
AFDMP	Hirsuteine	NA	Liver	-0.293077	0.0936785	0.00175674	-0.324123	0.111763	0.00373067
AFDMP	His-Val	NA	Liver	-0.182159	0.0929959	0.0501383	-0.386936	0.143122	0.00686052
AFDMP	Histamine	C00388	Liver	0.144219	0.0907862	0.112162	0.324242	0.123067	0.00842196
AFDMP	Ifenprodil	NA	Liver	-0.253452	0.0929024	0.00636905	-0.250952	0.0965479	0.0093427
AFDMP	Ile-Pro-Ile	NA	Liver	-0.247426	0.0923486	0.00737857	-0.30786	0.138916	0.0266802
AFDMP	Isocaproic acid	C21399	Liver	0.0296655	0.0920676	0.74729	0.368257	0.120579	0.00225762
AFDMP	Ketoleucine	C00233	Liver	-0.316143	0.0969627	0.00111232	-0.215685	0.113917	0.0583116
AFDMP	L-Alanyl-L-leucine	NA	Liver	-0.198164	0.0924633	0.0320996	-0.222745	0.139212	0.109588
AFDMP	L-Serine methyl ester	NA	Liver	-0.221979	0.0918993	0.0157152	-0.391263	0.145618	0.00721164
AFDMP	L-tyrosine-methyl-ester	C03404	Liver	-0.234018	0.0935841	0.0123977	-0.384465	0.146302	0.00859161
AFDMP	LACTULOSE	NA	Liver	-0.236593	0.0923609	0.0104187	0.0908789	0.136377	0.505169
AFDMP	LNT	NA	Liver	-0.210578	0.093104	0.0237129	-0.356211	0.15672	0.0230309
AFDMP	LPC(18:2/0:0)	C04100	Liver	-0.225064	0.0939961	0.0166477	-0.0869522	0.0940402	0.35516
AFDMP	LPI(18:1)	NA	Liver	0.209933	0.0943839	0.0261318	0.128156	0.0757617	0.0907285
AFDMP	Lauroylcarnitine	NA	Liver	0.141416	0.0934179	0.130077	0.289517	0.103055	0.00496424
AFDMP	Leukotriene E4 methyl ester	NA	Liver	-0.278698	0.0938314	0.00297604	-0.161613	0.108003	0.134555
AFDMP	Luotonin F	NA	Liver	-0.344763	0.0973189	0.000396192	-0.44945	0.117487	0.000130493
AFDMP	M393T237	NA	Liver	-0.197344	0.0950566	0.0378877	-0.0979888	0.137956	0.477523
AFDMP	M430T120	NA	Liver	-0.183993	0.0900438	0.0410158	-0.266273	0.116271	0.0220157
AFDMP	M499T181	NA	Liver	0.0704154	0.0877582	0.422333	0.395225	0.104663	0.00015926
AFDMP	M864T286_2	NA	Liver	-0.24564	0.0957913	0.0103376	-0.332249	0.107313	0.00196102
AFDMP	Medicagenic acid	NA	Liver	-0.270251	0.0928833	0.0036192	-0.275622	0.091006	0.00245678
AFDMP	Methanone, 1,1'-[2-(phenylamino)-1,4-phenylene]bis[1-[4-(1-pyrrolidinyl)-1-piperidinyl]-	NA	Liver	-0.140251	0.0919189	0.127056	-0.202235	0.0906647	0.025709
AFDMP	Methyl 1-piperazinecarboxylate	NA	Liver	-0.102094	0.0926943	0.270721	-0.396878	0.154057	0.00999014
AFDMP	Methyl 3-hydroxy-4-nitrobenzoate	NA	Liver	-0.231052	0.0927206	0.0127057	0.010082	0.110645	0.927397
AFDMP	Momordicilin	NA	Liver	-0.252733	0.0956728	0.00825073	-0.284373	0.153163	0.0633592
AFDMP	Monomethyl phthalate	NA	Liver	-0.322269	0.096686	0.000858688	-0.214605	0.122854	0.080667
AFDMP	Myristic acid	C06424	Liver	0.235421	0.096858	0.0150745	0.326951	0.0949308	0.000572974
AFDMP	N,N'-Diphenyl-p-phenylenediamine	NA	Liver	-0.203357	0.0908633	0.0252177	-0.213422	0.101829	0.0360921
AFDMP	N-.delta.-BOC-L-Ornithine	NA	Liver	-0.178259	0.0921132	0.0529639	-0.355132	0.144024	0.0136714
AFDMP	N-Acetyl-D-galactosamine 4-sulfate	NA	Liver	-0.22822	0.0948458	0.0161186	-0.097373	0.0773273	0.207947
AFDMP	N-Desmethylulipristal acetate	NA	Liver	-0.0380186	0.0928472	0.682191	0.338052	0.142489	0.0176688
AFDMP	N-Methyl-L-asparagine	NA	Liver	0.210777	0.0943979	0.0255585	0.169928	0.105113	0.105959
AFDMP	N-Methyl-L-proline	NA	Liver	-0.272252	0.0927325	0.00332604	-0.0258344	0.141054	0.854679
AFDMP	N-Methylaspidospermatidine	NA	Liver	-0.233718	0.0959129	0.0148189	-0.169531	0.106651	0.111926
AFDMP	N-Nitroso-N-methyl-3-aminopropionic acid	NA	Liver	-0.164	0.0942609	0.0818858	-0.20226	0.0881182	0.0217142
AFDMP	N-Trityl-L-homoserine	NA	Liver	-0.233291	0.0945006	0.0135614	-0.207906	0.117809	0.077603
AFDMP	N-[2-(3,4-Dihydroxyphenyl)ethyl]-1-adamantanecarboxamide	NA	Liver	-0.220073	0.0935486	0.0186479	-0.36658	0.142459	0.0100756
AFDMP	N-[4-(4-Fluorophenyl)-1,3-thiazol-2-yl]nicotinamide	NA	Liver	0.233936	0.0921022	0.0110866	0.228577	0.144292	0.113165
AFDMP	N-acetyldopamine	NA	Liver	-0.234018	0.0935841	0.0123977	-0.384465	0.146302	0.00859161
AFDMP	N1-ACETYLSPERMINE	NA	Liver	-0.157757	0.0950007	0.0967961	-0.331675	0.0879545	0.000162606
AFDMP	Nicotinamide	C00153	Liver	-0.206651	0.0946362	0.0289887	0.0453426	0.148343	0.759863
AFDMP	Ofloxacin N-oxide	NA	Liver	-0.187504	0.0930217	0.0438307	-0.0523053	0.104944	0.618193
AFDMP	Oxooctenoylcarnitine	NA	Liver	-0.298904	0.0933625	0.00136693	-0.142694	0.143615	0.320424
AFDMP	Oxotridecenoylcarnitine	NA	Liver	0.286813	0.0960515	0.00282621	0.216289	0.080914	0.00751596
AFDMP	PC(34:3)	NA	Liver	-0.214341	0.0941822	0.0228569	-0.205128	0.109083	0.0600426
AFDMP	PC(35:4)	NA	Liver	-0.0408726	0.0932907	0.661298	-0.293704	0.135126	0.0297385
AFDMP	PE(18:0/18:2)	NA	Liver	0.206555	0.0938053	0.0276687	0.0445434	0.134391	0.740307
AFDMP	PE(18:0/20:4(8Z,11Z,14Z,17Z))	C00350	Liver	0.223688	0.0944182	0.0178305	0.101115	0.0754605	0.180254
AFDMP	PE(18:1(9Z)/18:3(9Z,12Z,15Z))	C00350	Liver	0.236049	0.103451	0.0225044	0.0806758	0.127008	0.525295
AFDMP	Phe-Met	NA	Liver	-0.22745	0.0930118	0.0144696	-0.100711	0.108713	0.354243
AFDMP	Phe-Met-Arg-Phe-amide	NA	Liver	0.231801	0.0944282	0.0140968	0.111703	0.0896674	0.212858
AFDMP	Phosphorylcholine	C00588	Liver	-0.255765	0.0972428	0.00853423	-0.292131	0.0941415	0.001915
AFDMP	Piericidin C1	NA	Liver	0.216267	0.0938851	0.0212489	0.064723	0.137263	0.637266
AFDMP	Pipecolamide	C19809	Liver	-0.267656	0.0960438	0.00532305	-0.253772	0.0759373	0.000832184
AFDMP	Piperlongumine	C10166	Liver	0.146155	0.0921679	0.112798	0.431015	0.151063	0.00432796
AFDMP	Pro-Phe	NA	Liver	-0.229925	0.0956822	0.016261	-0.121324	0.102057	0.23452
AFDMP	Propionylcarnitine (Car(3:0))	C03017	Liver	-0.174439	0.0918816	0.0576277	-0.185933	0.0916821	0.042558
AFDMP	Rhazidigenine_Nb-oxide	NA	Liver	-0.195892	0.0909705	0.0312906	-0.190696	0.155205	0.219196
AFDMP	Scrophularoside A8	NA	Liver	-0.0580776	0.0925468	0.5303	-0.256249	0.107896	0.0175505
AFDMP	Semilepidinoside_B	NA	Liver	-0.255779	0.0954387	0.00736137	-0.253089	0.13814	0.0669336
AFDMP	Ser-His	NA	Liver	-0.201734	0.0939285	0.0317343	-0.232767	0.0732086	0.00147528
AFDMP	Serotonin	C00780	Liver	-0.182545	0.0898319	0.0421458	-0.00604439	0.108377	0.955523
AFDMP	Sphingosine	C00319	Liver	-0.0803644	0.0938474	0.391815	-0.246313	0.0990439	0.0128861
AFDMP	Statine	NA	Liver	-0.228825	0.0944111	0.015363	-0.189306	0.14014	0.176748
AFDMP	Succinyladenosine	NA	Liver	-0.045914	0.0920171	0.617799	-0.332192	0.144996	0.0219606
AFDMP	Tetraethylene glycol	NA	Liver	-0.252432	0.0953517	0.00811191	-0.0052929	0.106701	0.960437
AFDMP	Tetraethylene glycol monomethyl ether	NA	Liver	-0.26491	0.0950305	0.00530958	-0.205895	0.13812	0.136041
AFDMP	Tetraglyme	NA	Liver	-0.270598	0.0946525	0.00425173	-0.225546	0.134104	0.0925921
AFDMP	Thalidomide	C07910	Liver	-0.0793163	0.0902622	0.379546	-0.622408	0.188713	0.000973157
AFDMP	Thr-Val	NA	Liver	-0.208117	0.0927187	0.0247936	-0.273518	0.134456	0.0419254
AFDMP	Threonic acid	C01620	Liver	-0.282587	0.0955266	0.00309442	-0.155214	0.141568	0.272908
AFDMP	Threoninyl-Serine	NA	Liver	-0.158751	0.0902626	0.0786175	-0.299763	0.145847	0.0398483
AFDMP	Timonacic	NA	Liver	-0.228602	0.0939342	0.014948	-0.318334	0.0963617	0.000954762
AFDMP	Trigoneoside_Xb	NA	Liver	-0.279935	0.093831	0.00285072	-0.396549	0.124913	0.00150038
AFDMP	Unguinol	NA	Liver	0.0348258	0.0918517	0.704574	-0.256107	0.116163	0.0274732
AFDMP	Val-Gly	NA	Liver	-0.29171	0.0917168	0.00146998	-0.215984	0.124654	0.0831554
AFDMP	Valrubicin	NA	Liver	-0.230791	0.0930296	0.0131077	-0.215169	0.118489	0.0693783
AFDMP	Veratraldehyde, azine	NA	Liver	-0.250628	0.0932373	0.00718667	-0.3996	0.160287	0.0126661
AFDMP	Vildagliptin	NA	Liver	-0.17488	0.0929742	0.0599785	-0.230088	0.110518	0.0373508
AFDMP	[4-Chloro-5-cyclopropyl-3-(difluoromethyl)-1H-pyrazol-1-yl]acetic acid	NA	Liver	-0.242665	0.0944225	0.0101701	-0.159772	0.110869	0.14956
AFDMP	alpha-C-Mannosyltryptophan	NA	Liver	-0.316249	0.0965919	0.00106008	-0.114891	0.0886451	0.194947
AFDMP	alpha-Keto-gamma-(methylthio)butyric_acid	NA	Liver	-0.335899	0.0973104	0.000556807	-0.216204	0.1122	0.0539851
AFDMP	alpha-Ketoglutaric acid (alpha-KG)	C00026	Liver	-0.0712904	0.0921001	0.438899	-0.231559	0.0822656	0.00488123
AFDMP	bicyclo-PGE2	NA	Liver	-0.204305	0.0933225	0.0285797	-0.0673643	0.078856	0.392955
AFDMP	cis-Jasmone	C08490	Liver	-0.0448047	0.090957	0.6223	-0.278692	0.106992	0.00919304
AFDMP	dyclonine	NA	Liver	-0.246131	0.0933923	0.00840249	-0.0808666	0.137422	0.556226
AFDMP	trans-Epoxysuccinyl-L-leucylamido(4-guanidino)butane	NA	Liver	-0.106685	0.0926013	0.249285	-0.511208	0.145578	0.000445461
AFW	(+|-)-Camphoric_acid	NA	Liver	0.244786	0.107025	0.0221854	0.273117	0.101518	0.00713811
AFW	(2-aminoethoxy)[2-[octadec-9-enoyloxy]-3-[octadeca-1.11-dien-1-yloxy]propoxy]phosphinic acid	NA	Liver	-0.212792	0.10548	0.0436566	-0.344979	0.109353	0.00160651
AFW	(2S,3aS,7aS)-Octahydro-1H-indole-2-carboxylic acid	NA	Liver	-0.242917	0.105813	0.0216924	-0.124723	0.141412	0.377785
AFW	(3.beta.,5.Xi.,9.Xi.,18.Xi.)-23,28-Dihydroxy-28-oxoolean-12-en-3-yl .beta.-D-glucopyranosiduronic acid	NA	Liver	0.132184	0.109756	0.228457	0.222775	0.0881811	0.0115259
AFW	(3E)-4-(1,2,4-Trihydroxy-2,6,6-trimethylcyclohexyl)but-3-en-2-yl hexopyranoside	NA	Liver	-0.213021	0.107038	0.0465759	-0.276854	0.10558	0.0087363
AFW	(4a'R,5'S,6'R,6a'S,7'R,10a'R,10b'R)-6'-(Acetyloxy)-4a',6a',10b'-trimethyl-5-oxododecahydro-2'H-dispiro[furan-3,3'-benzo[f]chromene-7',2''-oxiran]-5'-yl 2-methylpropanoate	NA	Liver	-0.196081	0.104969	0.061763	-0.292505	0.105313	0.00547832
AFW	(S)-Nitroblebbistatin	NA	Liver	0.142185	0.108315	0.189286	0.275811	0.134307	0.0400158
AFW	(Z)-6-Octadecenoic acid	NA	Liver	-0.0156121	0.104236	0.880941	0.317466	0.101224	0.00171115
AFW	1,2,3-Tris(1-ethoxyethoxy)propane	NA	Liver	-0.256589	0.1086	0.0181419	-0.184377	0.101413	0.0690538
AFW	1,2-Diarachidonoyl-sn-glycero-3-phosphocholine	NA	Liver	-0.155115	0.104221	0.136664	-0.246931	0.0983452	0.0120439
AFW	1,2-Dioleoyl-rac-glycerol	NA	Liver	0.16489	0.105257	0.117222	0.4633	0.0997922	3.43969e-06
AFW	1,5,8-Trihydroxy-4-methoxy-9-oxo-9H-xanthen-3-yl .beta.-D-glucopyranoside	NA	Liver	0.0924159	0.104866	0.378169	0.312971	0.140632	0.0260499
AFW	1-Cyclohexyl-N-(3-methylphenyl)-5-oxo-3-pyrrolidinecarboxamide	NA	Liver	-0.0825874	0.106281	0.437119	-0.331279	0.104326	0.00149624
AFW	1-Hexadecyl-2-(9Z-octadecenoyl)-sn-glycero-3-phosphocholine	NA	Liver	0.271181	0.108977	0.0128307	0.0531533	0.130456	0.683682
AFW	1-Hexadecylpyridinium cation	NA	Liver	0.219808	0.10628	0.0386209	-0.0755928	0.0927903	0.415265
AFW	1-Methylhistidine	C01152	Liver	-0.0526196	0.107219	0.62359	-0.226488	0.0935538	0.0154806
AFW	1-O-Hexadecyl-2-O-(4Z,7Z,10Z,13Z,16Z,19Z-docosahexaenoyl)-sn-glyceryl-3-phosphorylcholine	NA	Liver	-0.107813	0.100807	0.284845	-0.247457	0.116215	0.0332291
AFW	1-Octanone, 1-(4-Fluorophenyl)-2-(1-pyrrolidinyl)-	NA	Liver	0.196964	0.104947	0.0605469	0.334399	0.117578	0.00445419
AFW	1-Palmitoyl-2-linoleoyl-sn-glycero-3-phosphocholine	NA	Liver	-0.0808534	0.103904	0.436479	-0.554664	0.166771	0.000881309
AFW	1-Phenyl-1,3-nonadecanedione	NA	Liver	0.156716	0.107184	0.143709	0.36303	0.138624	0.00882352
AFW	1-Stearoyl-2-arachidonyl-sn-glycero-3-phosphocholine	NA	Liver	0.215636	0.103464	0.0371455	0.140474	0.142538	0.324371
AFW	1-[(4-Nitrophenyl)sulfonyl]piperidine-4-carboxylic acid	NA	Liver	-0.274428	0.106846	0.0102158	-0.400191	0.113156	0.000405278
AFW	1-{2-[(2-Amino-6-hydroxy-9H-purin-9-yl)methoxy]ethoxy}-3-methyl-1-oxo-2-butanamine	NA	Liver	-0.238117	0.105576	0.0241078	-0.172866	0.14059	0.218856
AFW	10-Hydroxy-2,4b,8-trimethyl-2-(2-((3,4,5-trihydroxy-6-(hydroxymethyl)tetrahydro-2H-pyran-2-yl)oxy)ethyl)dodecahydro-4a,10a-epoxyphenanthrene-8-carboxylic acid	NA	Liver	-0.0770151	0.103982	0.458899	-0.198554	0.095548	0.0377047
AFW	12-Methyltridecanoic acid	NA	Liver	0.130155	0.106169	0.220226	0.381664	0.095101	5.98886e-05
AFW	1H-Indazole-4-carboxamide, N-[(1,2-dihydro-6-methyl-2-oxo-4-propyl-3-pyridinyl)methyl]-1-(1-methylethyl)-6-[2-(4-methyl-1-piperazinyl)-4-pyridinyl]-	NA	Liver	-0.300519	0.107809	0.00531146	-0.225952	0.0939183	0.0161357
AFW	2,3-Dihydroxybenzoic acid (Pyrocatechuic acid)	C00196	Liver	-0.250304	0.103541	0.0156305	-0.361748	0.141418	0.0105272
AFW	2,6-Dihydroxybenzoic acid	C21298	Liver	-0.250304	0.103541	0.0156305	-0.361748	0.141418	0.0105272
AFW	2,8,9-Trimethyl-2,5,8,9-tetraaza-1-phosphabicyclo[3.3.3]undecane	NA	Liver	-0.198585	0.106198	0.0614902	-0.29989	0.141494	0.0340526
AFW	2-(2,6-Dimethylmorpholin-4-yl)ethanol	NA	Liver	-0.208541	0.105511	0.0480997	-0.343576	0.115359	0.00289834
AFW	2-(Naphthalen-1-yl)-1H-1,3-benzodiazole	NA	Liver	0.258341	0.106414	0.0151948	0.25624	0.112125	0.0222944
AFW	2-Amino-4-(3-hydroxyphenyl)-7-nitro-4H-chromene-3-carbonitrile	NA	Liver	-0.103013	0.110416	0.350845	0.216388	0.0769695	0.00493338
AFW	2-Aminobutyric acid	C02356	Liver	-0.088161	0.106224	0.406567	-0.176231	0.0756552	0.0198377
AFW	2-Hydroxyethylenedicarboxylate	NA	Liver	-0.0872686	0.105667	0.408869	-0.287962	0.132401	0.0296353
AFW	2-amino-3-({hydroxy[2-[icosa-5.8.11-trienoyloxy]-3-(octadecanoyloxy)propoxy]phosphoryl}oxy)propanoic acid	NA	Liver	0.206669	0.104133	0.0471821	-0.00774964	0.102785	0.939899
AFW	3-Amino-1,1,1-trifluoro-2-propanol	NA	Liver	0.244097	0.107371	0.0230021	0.271787	0.135814	0.0453739
AFW	3-O-Feruloylquinic acid	NA	Liver	0.0396668	0.102368	0.698393	0.257044	0.111798	0.0214948
AFW	3-Piperidone	NA	Liver	-0.273112	0.109537	0.0126553	-0.231687	0.110541	0.0360887
AFW	3-Quinolinecarboxamide, 1,4-dihydro-8-methoxy-4-oxo-1-pentyl-N-tricyclo[3.3.1.13,7]dec-1-yl-	NA	Liver	-0.125135	0.105947	0.23756	-0.295112	0.095394	0.00197737
AFW	4'-(Cyclopropylmethyl)-N2-4-pyridinyl[4,5'-bipyrimidine]-2,2'-diamine	NA	Liver	-0.160344	0.107456	0.135653	-0.288835	0.113593	0.0109997
AFW	4'-Hydroxywarfarin	NA	Liver	-0.20602	0.103337	0.0461891	-0.0216465	0.0867905	0.803043
AFW	4-(2-Chlorophenyl)-3,4-dihydro[1,3,5]triazino[1,2-a]benzimidazol-2-amine	NA	Liver	0.239285	0.104907	0.0225526	0.0764601	0.0978147	0.434401
AFW	4-(Methylamino)butanoic acid	C15987	Liver	-0.203074	0.102801	0.0482217	-0.270425	0.128191	0.0348979
AFW	4-Acetyloxy-6-hydroxy-2-(2-hydroxypropan-2-yl)-4a,6-dimethyl-3,4,5,7,8,8a-hexahydro-2H-chromene-5-carboxylic acid	NA	Liver	-0.112779	0.103469	0.27572	-0.33806	0.119682	0.00473332
AFW	4-Chloro-3-[(diethylamino)sulfonyl]benzoic acid	NA	Liver	-0.181402	0.105309	0.0849657	-0.197405	0.0805164	0.0142167
AFW	4-Oxoretinol	C16683	Liver	-0.151594	0.106415	0.154285	-0.528357	0.125549	2.57207e-05
AFW	4-[(2-Furylmethyl)sulfanyl]aniline	NA	Liver	-0.235635	0.108269	0.0295263	-0.239843	0.0844884	0.00452886
AFW	4-{[4-(Acetyloxy)benzoyl]amino}benzoic acid	NA	Liver	-0.0794755	0.105948	0.453173	-0.247341	0.106582	0.0203045
AFW	5,10-Dihydro-10-phenophosphazinol 10-oxide	NA	Liver	-0.154312	0.104566	0.140015	-0.250746	0.111522	0.0245504
AFW	5,6-Dihydroxy-7-methoxyflavone	NA	Liver	-0.225058	0.103715	0.0300096	-0.167867	0.1121	0.134271
AFW	5,8,11-Eicosatriynoic acid	NA	Liver	-0.23778	0.106861	0.0260714	-0.29006	0.1505	0.0539412
AFW	5-Aminopentanoic acid	C00431	Liver	-0.203074	0.102801	0.0482217	-0.270425	0.128191	0.0348979
AFW	5-Fluorouridine	C16633	Liver	-0.315711	0.108425	0.00359353	-0.262028	0.113187	0.0206131
AFW	5-Methyl-1H-pyrazole-3-carbaldehyde	NA	Liver	-0.325349	0.122643	0.00798239	-0.129667	0.109682	0.237124
AFW	5-Methylcytosine	NA	Liver	-0.258994	0.108298	0.0167804	-0.260258	0.129683	0.0447629
AFW	6-(Trifluoromethoxy)-1H-indole-2-carboxylic acid	NA	Liver	-0.23357	0.105345	0.0266105	-0.194121	0.134543	0.149073
AFW	6H-Thieno[2,3-b]pyrrole-5-carboxylic acid	NA	Liver	-0.138707	0.102954	0.177892	-0.244392	0.109374	0.0254527
AFW	7-Ketodeoxycholic acid	NA	Liver	0.0260426	0.104643	0.80346	-0.220528	0.092483	0.0171014
AFW	9-Riburonosylhypoxanthine	NA	Liver	-0.0607152	0.105255	0.564047	0.168337	0.084572	0.0465407
AFW	Adenylyl(3'-5')cytidine	NA	Liver	-0.272489	0.108275	0.0118479	-0.0819078	0.103964	0.430786
AFW	Ala-Ile	NA	Liver	-0.231258	0.106	0.0291324	-0.270235	0.107662	0.0120718
AFW	Allantoin	C01551	Liver	-0.282238	0.108347	0.00918894	-0.245252	0.103969	0.0183289
AFW	Apigenin	C01477	Liver	-0.0773393	0.103674	0.455676	-0.258619	0.103123	0.0121462
AFW	Artesunate	NA	Liver	-0.196209	0.107748	0.0686058	-0.312228	0.141465	0.027307
AFW	Baicalein	NA	Liver	-0.0773393	0.103674	0.455676	-0.258619	0.103123	0.0121462
AFW	Benzenepropanoic acid, 4-[[(3-phenoxyphenyl)methyl]amino]-	NA	Liver	-0.298999	0.108102	0.00567651	-0.250421	0.112732	0.0263242
AFW	Beta-Ecdysterone	NA	Liver	0.158847	0.103683	0.125511	0.204093	0.10193	0.0452536
AFW	Biotin sulfone	NA	Liver	-0.257114	0.105856	0.0151443	-0.202316	0.137038	0.139852
AFW	Butyrylcarnitine (Car(4:0))	C02862	Liver	-0.1193	0.103271	0.248002	-0.273586	0.106367	0.0101082
AFW	Cer(d18:1/18:0)	NA	Liver	0.126694	0.103953	0.222936	0.209979	0.103015	0.0415171
AFW	Chenodeoxycholic acid	C02528	Liver	-0.25463	0.107262	0.0176013	-0.13442	0.0907465	0.138536
AFW	Ciprostene	NA	Liver	0.136042	0.104707	0.193854	0.303097	0.105247	0.00397825
AFW	Corylin	NA	Liver	-0.122591	0.106867	0.251322	-0.303048	0.135397	0.025207
AFW	Creatine, ethyl ester	NA	Liver	-0.177923	0.105898	0.0929325	-0.324418	0.0878759	0.000222698
AFW	Creatinine	C00791	Liver	-0.235242	0.105445	0.0256849	-0.0436394	0.0929298	0.638644
AFW	Cytidine 5'-diphosphocholine (CDP-choline)	C00307	Liver	-0.0546108	0.103003	0.595982	-0.169487	0.0719217	0.0184456
AFW	Cytidine monophosphate N-acetylneuraminic acid	C00128	Liver	-0.0519635	0.102128	0.610888	-0.174749	0.0888269	0.0491481
AFW	D-4'-Phosphopantothenate	C03492	Liver	-0.0574513	0.105797	0.587108	-0.210193	0.107004	0.0494897
AFW	Dimethyl 4-hydroxy-4-methyl-2-(3-nitrophenyl)-6-oxo-1,3-cyclohexanedicarboxylate	NA	Liver	-0.252392	0.105671	0.0169187	-0.11467	0.103991	0.270164
AFW	Docosahexaenoic acid (DHA)	C06429	Liver	-0.258973	0.104675	0.0133582	-0.0678753	0.0990372	0.493122
AFW	Ectoine	C06231	Liver	-0.258872	0.105205	0.0138685	-0.397439	0.108868	0.000261592
AFW	Eicoseneoylcarnitine	NA	Liver	0.21428	0.104693	0.0406828	0.0729655	0.136584	0.593192
AFW	Equisetin	NA	Liver	-0.171729	0.104947	0.101767	-0.337415	0.106728	0.00156986
AFW	Etofylline	NA	Liver	-0.0461509	0.105153	0.660738	-0.449004	0.138207	0.00115899
AFW	Flavokawain A	NA	Liver	0.235088	0.105247	0.0255038	0.214554	0.0927309	0.020683
AFW	Formiminoglutamic acid	C00439	Liver	0.0348824	0.101971	0.732288	0.193526	0.0916628	0.0347484
AFW	Fructoselysine 6-phosphate	NA	Liver	-0.220927	0.105786	0.0367582	-0.14113	0.0941381	0.133828
AFW	Gentisic acid	C00628	Liver	-0.250304	0.103541	0.0156305	-0.361748	0.141418	0.0105272
AFW	Glutamine	C00064	Liver	0.235296	0.10706	0.0279635	0.0776415	0.101295	0.443388
AFW	Glycylleucine	C02155	Liver	-0.210459	0.107202	0.0496222	-0.213602	0.137858	0.121277
AFW	Hexanamide, N-[(1S,2R)-2-hydroxy-1-(hydroxymethyl)heptadecyl]-6-[(7-nitro-2,1,3-benzoxadiazol-4-yl)amino]-	NA	Liver	-0.246201	0.10818	0.0228548	-0.390787	0.128174	0.00229699
AFW	His-Val	NA	Liver	-0.11637	0.106166	0.273033	-0.319762	0.141467	0.0238003
AFW	Homoserine	C00263	Liver	-0.242633	0.106859	0.0231716	-0.126759	0.0983698	0.197538
AFW	Hyodeoxycholic acid	NA	Liver	-0.230384	0.106989	0.0312919	-0.15286	0.0916548	0.0953587
AFW	Ikarugamycin	NA	Liver	-0.226148	0.107614	0.0355989	-0.225762	0.136239	0.0974983
AFW	Ile-Phe	NA	Liver	-0.295476	0.120261	0.0140124	0.0461255	0.105831	0.662951
AFW	Isobutyrylcarnitine (Car(4:0))	NA	Liver	-0.1193	0.103271	0.248002	-0.273586	0.106367	0.0101082
AFW	Isodeoxycholic acid	C17661	Liver	-0.234867	0.106594	0.0275677	-0.163115	0.0954688	0.0875315
AFW	Isosaxalin	NA	Liver	0.3196	0.108509	0.00322546	0.174552	0.135353	0.197188
AFW	L-tyrosine-methyl-ester	C03404	Liver	-0.233045	0.108423	0.0316032	-0.120117	0.140329	0.392018
AFW	LACTULOSE	NA	Liver	-0.256042	0.106504	0.0162138	-0.22034	0.136046	0.105317
AFW	LPC(18:2/0:0)	C04100	Liver	-0.249031	0.107425	0.0204391	-0.0842063	0.0928336	0.364371
AFW	LPC(O-18:0)	NA	Liver	0.261913	0.107003	0.0143764	0.14513	0.0880462	0.0992823
AFW	LPC(O-18:1)	NA	Liver	0.2302	0.109453	0.0354505	0.0952371	0.108646	0.380713
AFW	LPI(18:1)	NA	Liver	0.18118	0.105336	0.0854283	0.159247	0.0745968	0.0327797
AFW	Lauroylcarnitine	NA	Liver	0.118426	0.107345	0.269932	0.316633	0.101997	0.00190707
AFW	Levulinic acid	NA	Liver	-0.23503	0.106751	0.0276898	-0.201788	0.104839	0.0542625
AFW	Luotonin F	NA	Liver	-0.221424	0.107043	0.038588	-0.379497	0.107163	0.00039816
AFW	Luteolin_4'-sulfate	NA	Liver	-0.149772	0.103502	0.147887	-0.396428	0.143711	0.00580652
AFW	LysoPC(18:3(6Z,9Z,12Z))	NA	Liver	-0.176571	0.107249	0.0996882	-0.346543	0.147971	0.019183
AFW	LysoPC(22:4(7Z,10Z,13Z,16Z))	C04230	Liver	-0.0201256	0.102786	0.844766	0.206366	0.10428	0.0478199
AFW	LysoPC(22:6(4Z,7Z,10Z,13Z,16Z,19Z))	C04230	Liver	-0.248075	0.105037	0.0181874	0.0439207	0.138238	0.750699
AFW	M359T115	NA	Liver	0.0400532	0.10482	0.702378	0.245344	0.109036	0.0244409
AFW	M430T120	NA	Liver	-0.203605	0.101595	0.0450616	-0.0971475	0.111338	0.382911
AFW	M444T247	NA	Liver	-0.0497057	0.101844	0.625509	-0.248265	0.0897903	0.00569338
AFW	Methyl 3-hydroxy-4-nitrobenzoate	NA	Liver	-0.075988	0.103458	0.462656	-0.223044	0.111284	0.0450398
AFW	Momordicilin	NA	Liver	-0.041675	0.105193	0.691976	-0.328866	0.153344	0.0319821
AFW	Myristic acid	C06424	Liver	0.130155	0.106169	0.220226	0.381664	0.095101	5.98886e-05
AFW	N,N'-Diphenyl-p-phenylenediamine	NA	Liver	-0.219007	0.104485	0.0360755	-0.244133	0.0999543	0.0145881
AFW	N-(2,3-Dihydro-1H-inden-5-yl)methanesulfonamide	NA	Liver	-0.261678	0.10915	0.0165109	-0.353248	0.109516	0.00125744
AFW	N-(2,4-Dinitrophenyl)-L-methionine	NA	Liver	0.215504	0.109701	0.0494759	0.181299	0.102582	0.0771673
AFW	N-(2-Fluorophenyl)-3,4-dimethoxybenzamide	NA	Liver	0.215187	0.1049	0.0402317	0.267532	0.0936407	0.00427658
AFW	N-Acetyl-D-glucosamine 6-phosphate	NA	Liver	-0.0917106	0.104445	0.379902	-0.1549	0.0677666	0.0222663
AFW	N-Acetylaspartic acid	C01042	Liver	0.0125173	0.102677	0.90297	0.428066	0.158732	0.00700127
AFW	N-Methylaspidospermatidine	NA	Liver	-0.211	0.10674	0.0480672	-0.128929	0.104731	0.218302
AFW	N-Nitroso-N-methyl-3-aminopropionic acid	NA	Liver	-0.222222	0.10822	0.0400317	-0.093609	0.0855059	0.273619
AFW	N-Oleoyl-D-erythro-sphingosylphosphorylcholine	NA	Liver	0.393419	0.112108	0.000449315	0.21727	0.0961201	0.0237964
AFW	N-Succinyl-L-glutamate	NA	Liver	0.24901	0.115706	0.0313907	0.0694185	0.148522	0.640216
AFW	N-Trityl-L-homoserine	NA	Liver	-0.155193	0.104338	0.136909	-0.25128	0.118077	0.0333281
AFW	N-[4-(4-Fluorophenyl)-1,3-thiazol-2-yl]nicotinamide	NA	Liver	0.248392	0.104745	0.0177211	0.156898	0.139548	0.260872
AFW	N-acetyldopamine	NA	Liver	-0.233045	0.108423	0.0316032	-0.120117	0.140329	0.392018
AFW	N-m-Tolyloxyacetylbenzenesulfonamide	NA	Liver	0.0332655	0.103463	0.747816	0.268378	0.135131	0.0470267
AFW	N1-ACETYLSPERMINE	NA	Liver	-0.0778111	0.106222	0.463844	-0.300673	0.0863253	0.000495791
AFW	N6-Acetyl-5S-hydroxy-L-lysine	NA	Liver	-0.202305	0.103049	0.049624	-0.270209	0.142979	0.0587774
AFW	Norwogonin	NA	Liver	-0.0773393	0.103674	0.455676	-0.258619	0.103123	0.0121462
AFW	Oxohexadecadienoylcarnitine	NA	Liver	0.217589	0.104603	0.0375121	0.0755025	0.117745	0.521369
AFW	Oxooctenoylcarnitine	NA	Liver	-0.148938	0.101677	0.142972	-0.529376	0.152721	0.000527688
AFW	Oxotridecenoylcarnitine	NA	Liver	0.134343	0.105633	0.203446	0.252939	0.0808981	0.00176816
AFW	PC(18:1(9Z)/18:3(9Z,12Z,15Z))	C00157	Liver	0.147053	0.104191	0.158132	0.195953	0.0893456	0.0282925
AFW	PC(20:2(11Z,14Z)/15:0)	C00157	Liver	-0.0143896	0.105504	0.891513	-0.209678	0.0880363	0.0172318
AFW	PC(20:3(5Z,8Z,11Z)/14:0)	C00157	Liver	-0.0781307	0.106	0.461071	-0.360502	0.112025	0.00129059
AFW	PC(34:3)	NA	Liver	-0.184448	0.106397	0.0829921	-0.278045	0.108956	0.0107136
AFW	PC(35:5)	NA	Liver	-0.151353	0.10413	0.146083	-0.33081	0.145635	0.0231169
AFW	PS(18:0/20:3(8Z,11Z,14Z))	NA	Liver	0.22917	0.106847	0.0319663	-0.0132183	0.104604	0.899443
AFW	Persicogenin_3'-glucoside	NA	Liver	0.315631	0.108062	0.0034909	0.26501	0.127125	0.0371021
AFW	Phe-Met-Arg-Phe-amide	NA	Liver	0.18285	0.105359	0.0826519	0.20048	0.0897896	0.0255638
AFW	Phenylsulfate	C02180	Liver	-0.186066	0.103641	0.0726055	-0.28819	0.116422	0.0133089
AFW	Phloroglucinaldehyde	NA	Liver	-0.250304	0.103541	0.0156305	-0.361748	0.141418	0.0105272
AFW	Phosphonoacetaldehyde	NA	Liver	0.292982	0.108764	0.00706545	0.222468	0.151804	0.142785
AFW	Pipecolamide	C19809	Liver	-0.194716	0.106601	0.0677609	-0.252654	0.075332	0.000796901
AFW	Quinaldic acid	NA	Liver	-0.243822	0.107486	0.0233047	-0.0789114	0.146865	0.591056
AFW	Scrophularoside A8	NA	Liver	-0.042075	0.104949	0.688486	-0.232459	0.106424	0.0289427
AFW	Semilepidinoside_B	NA	Liver	-0.0571871	0.10695	0.592852	-0.354266	0.140198	0.0115074
AFW	Sphingosine	C00319	Liver	-0.0436421	0.104654	0.676668	-0.329804	0.106797	0.00201405
AFW	Statine	NA	Liver	-0.0390557	0.104398	0.708328	-0.378901	0.142297	0.00775057
AFW	TRICARBALLYLIC ACID	NA	Liver	-0.269584	0.1071	0.0118315	-0.258383	0.132594	0.0513332
AFW	Tetrafluorosuccinic acid	NA	Liver	-0.234856	0.103698	0.0235251	-0.154015	0.0783548	0.0493444
AFW	Tetraglyme	NA	Liver	-0.0903208	0.10405	0.385365	-0.34687	0.135848	0.0106685
AFW	Thiamine monophosphate	C01081	Liver	-0.127349	0.103544	0.218732	-0.161942	0.0778544	0.0375197
AFW	Thr-Val	NA	Liver	-0.185672	0.108042	0.0857021	-0.338264	0.133554	0.0113161
AFW	Timonacic	NA	Liver	-0.0357187	0.103588	0.730233	-0.247507	0.0925279	0.00747426
AFW	UDP-N-acetylglucosamine	C00043	Liver	0.0283614	0.117127	0.808671	-0.219441	0.101552	0.0307044
AFW	Uridine	C00299	Liver	-0.221369	0.106323	0.037338	-0.100951	0.106141	0.341551
AFW	Ursodeoxycholic acid	C07880	Liver	-0.238115	0.106782	0.0257533	-0.095957	0.0882222	0.276739
AFW	Veratraldehyde, azine	NA	Liver	-0.190953	0.106593	0.073224	-0.345532	0.151745	0.022783
AFW	Vildagliptin	NA	Liver	-0.116184	0.106155	0.273747	-0.230288	0.110777	0.0376316
AFW	[(4-Methylbenzyl)sulfanyl]acetic acid	NA	Liver	-0.324213	0.105711	0.00216239	-0.0967758	0.124493	0.436948
AFW	[4-Chloro-5-cyclopropyl-3-(difluoromethyl)-1H-pyrazol-1-yl]acetic acid	NA	Liver	-0.207915	0.105979	0.0497792	-0.142231	0.10948	0.193892
AFW	alpha-C-Mannosyltryptophan	NA	Liver	-0.138494	0.105515	0.189333	-0.36097	0.0913946	7.82903e-05
AFW	alpha-Ketoglutaric acid (alpha-KG)	C00026	Liver	-0.101626	0.10481	0.332236	-0.241369	0.0810522	0.00290192
AFW	beta-Cryptoxanthin	NA	Liver	-0.0550924	0.103054	0.59293	0.20888	0.0911075	0.0218664
AFW	cis-7-Hexadecenoic acid	NA	Liver	0.0726958	0.104866	0.488169	0.280643	0.0899906	0.00181725
AFW	gardenoside	NA	Liver	-0.219553	0.105839	0.0380417	-0.129	0.135669	0.341684
AFW	sn-Glycero-3-phospho-1-inositol	NA	Liver	-0.303307	0.107022	0.00459612	-0.0875115	0.144735	0.545422
AFW	trans-Hexadec-2-enoyl_carnitine	NA	Liver	0.234723	0.109536	0.0321231	0.273626	0.0967594	0.00468543
BW100	(2-aminoethoxy)[2-[octadec-9-enoyloxy]-3-[octadeca-1.11-dien-1-yloxy]propoxy]phosphinic acid	NA	Liver	-0.268872	0.091147	0.00317909	-0.326374	0.110328	0.00309417
BW100	(2-{2-[(3-Methoxyphenyl)amino]-2-oxoethoxy}phenyl)phosphonic acid	NA	Liver	-0.173869	0.0885269	0.0495275	-0.104501	0.153294	0.495428
BW100	(3.beta.,5.Xi.,9.Xi.,18.Xi.)-23,28-Dihydroxy-28-oxoolean-12-en-3-yl .beta.-D-glucopyranosiduronic acid	NA	Liver	0.251655	0.0950212	0.00808707	0.23351	0.0901214	0.00956808
BW100	(3E)-4-(1,2,4-Trihydroxy-2,6,6-trimethylcyclohexyl)but-3-en-2-yl hexopyranoside	NA	Liver	-0.229863	0.0906804	0.0112489	-0.311951	0.109724	0.00446824
BW100	(4-Oxo-1,2,3-benzotriazin-3(4H)-yl)acetic acid	NA	Liver	0.00486728	0.0890896	0.95643	0.267587	0.107303	0.0126397
BW100	(4a'R,5'S,6'R,6a'S,7'R,10a'R,10b'R)-6'-(Acetyloxy)-4a',6a',10b'-trimethyl-5-oxododecahydro-2'H-dispiro[furan-3,3'-benzo[f]chromene-7',2''-oxiran]-5'-yl 2-methylpropanoate	NA	Liver	-0.215573	0.090554	0.0172845	-0.286077	0.106415	0.00718156
BW100	(E,E)-Futoamide	NA	Liver	-0.277707	0.0880971	0.00161998	-0.251521	0.105372	0.0169879
BW100	(Z)-6-Octadecenoic acid	NA	Liver	0.194609	0.0903789	0.0312984	0.350662	0.103359	0.000692147
BW100	1,2-Dioleoyl-rac-glycerol	NA	Liver	0.425031	0.0959945	9.52591e-06	0.477276	0.101624	2.64704e-06
BW100	1,3,5-Tris(4-hydroxyphenyl)benzene	NA	Liver	-0.205452	0.0895429	0.0217645	-0.0538057	0.107716	0.617418
BW100	1,5,8-Trihydroxy-4-methoxy-9-oxo-9H-xanthen-3-yl .beta.-D-glucopyranoside	NA	Liver	0.0718032	0.0888586	0.419055	0.300136	0.144088	0.0372506
BW100	1-(1Z-Octadecenyl)-2-(5Z,8Z,11Z,14Z-eicosatetraenoyl)-sn-glycero-3-phosphocholine	NA	Liver	0.178262	0.0872747	0.041098	0.11025	0.0842746	0.190798
BW100	1-(1Z-Octadecenyl)-2-(5Z,8Z,11Z,14Z-eicosatetraenoyl)-sn-glycero-3-phosphoethanolamine	NA	Liver	0.181944	0.0895715	0.0422273	0.0442631	0.109773	0.686784
BW100	1-Hexadecyl-2-(9Z-octadecenoyl)-sn-glycero-3-phosphocholine	NA	Liver	0.177168	0.0899384	0.0488522	0.201961	0.137385	0.141553
BW100	1-Methylhistamine	C05127	Liver	-0.247782	0.0915122	0.00677637	-0.0967487	0.0884859	0.274227
BW100	1-Methylhistidine	C01152	Liver	-0.00165724	0.0902894	0.985356	-0.213921	0.0951132	0.0245053
BW100	1-Octanone, 1-(4-Fluorophenyl)-2-(1-pyrrolidinyl)-	NA	Liver	0.112145	0.0867274	0.195986	0.378587	0.11995	0.00159834
BW100	1-Palmitoyl-2-hydroxy-sn-glycero-3-phospho-(1'-rac-glycerol)	NA	Liver	-0.216983	0.0913985	0.017595	-0.0908602	0.133844	0.497232
BW100	1-Palmitoyl-2-linoleoyl-sn-glycero-3-phosphocholine	NA	Liver	-0.298912	0.0923919	0.00121533	-0.573725	0.170502	0.000765688
BW100	1-Phenyl-1,3-nonadecanedione	NA	Liver	0.216758	0.0910511	0.0172834	0.264954	0.139895	0.0582321
BW100	1-Stearoyl-2-arachidonyl-sn-glycero-3-phosphocholine	NA	Liver	0.183005	0.0878511	0.0372402	0.124616	0.147173	0.397145
BW100	1-[(4-Nitrophenyl)sulfonyl]piperidine-4-carboxylic acid	NA	Liver	-0.12201	0.0881755	0.166446	-0.413836	0.114328	0.000294926
BW100	1-oleoyl-2-myristoyl-sn-glycero-3-phosphocholine	NA	Liver	0.019252	0.0880647	0.826952	0.21766	0.106415	0.0408169
BW100	1-{2-[(2-Amino-6-hydroxy-9H-purin-9-yl)methoxy]ethoxy}-3-methyl-1-oxo-2-butanamine	NA	Liver	-0.213253	0.0898287	0.017597	-0.235013	0.147847	0.111933
BW100	12-Methyltridecanoic acid	NA	Liver	0.323188	0.0943948	0.000617534	0.36576	0.0967046	0.000155422
BW100	13-(Dodecan-2-yl)-6-(1-hydroxyethyl)-3-(hydroxymethyl)-12-methyl-9-(propan-2-yl)-1-oxa-4,7,10-triazacyclotridecane-2,5,8,11-tetrone	NA	Liver	-0.231008	0.0903311	0.0105474	-0.107478	0.105264	0.307239
BW100	1H-Indazole-3-carboxamide, N-[(1S)-1-(aminocarbonyl)-2-methylpropyl]-1-pentyl-	NA	Liver	-0.245632	0.0897135	0.00618214	-0.204288	0.0923569	0.0269705
BW100	1H-Indazole-4-carboxamide, N-[(1,2-dihydro-6-methyl-2-oxo-4-propyl-3-pyridinyl)methyl]-1-(1-methylethyl)-6-[2-(4-methyl-1-piperazinyl)-4-pyridinyl]-	NA	Liver	-0.200242	0.0909543	0.0276958	-0.182576	0.0951054	0.0548925
BW100	2'-Deoxyguanosine 5'-diphosphate (dGDP)	C00361	Liver	-0.173852	0.0878855	0.0479101	-0.139381	0.142604	0.328372
BW100	2'-Deoxyguanosine 5'-monophosphate (dGMP)	C00362	Liver	-0.20123	0.0873844	0.0212892	-0.209358	0.106047	0.0483589
BW100	2'-Deoxyuridine	C00526	Liver	-0.380239	0.091452	3.21337e-05	-0.26675	0.155059	0.0853758
BW100	2,3-Dihydroxybenzoic acid (Pyrocatechuic acid)	C00196	Liver	-0.20414	0.0876969	0.0199232	-0.230667	0.141955	0.104177
BW100	2,5-Dihydro-4-hydroxy-5-oxo-3-phenyl-2-furanpropanoic acid	NA	Liver	0.211857	0.0882312	0.0163433	0.117515	0.141264	0.405476
BW100	2,6-Di-tert-butylphenol	NA	Liver	-0.0563508	0.0892651	0.527861	-0.161369	0.0782356	0.0391505
BW100	2,6-Dihydroxybenzoic acid	C21298	Liver	-0.20414	0.0876969	0.0199232	-0.230667	0.141955	0.104177
BW100	2,8,9-Trimethyl-2,5,8,9-tetraaza-1-phosphabicyclo[3.3.3]undecane	NA	Liver	-0.31192	0.0899982	0.000528556	-0.294318	0.146219	0.04413
BW100	2-(2,6-Dimethylmorpholin-4-yl)ethanol	NA	Liver	-0.247894	0.0907108	0.00627993	-0.319942	0.116118	0.00586373
BW100	2-(3-Methoxyphenyl)-N-[4-(4-pyridinyl)-1,3-thiazol-2-yl]acetamide	NA	Liver	0.189285	0.089195	0.0338251	0.0224305	0.0989557	0.820679
BW100	2-Amino-4-(3-hydroxyphenyl)-7-nitro-4H-chromene-3-carbonitrile	NA	Liver	0.346913	0.0900991	0.00011795	0.238267	0.079273	0.00265018
BW100	2-Bromo-6-chlorobenzoic acid	NA	Liver	0.231803	0.0897677	0.00981571	0.281804	0.105566	0.00759715
BW100	2-C-Methyl-D-erythritol 4-phosphate	NA	Liver	0.211366	0.088481	0.0169023	0.218807	0.140358	0.119015
BW100	2-Docosahexaenoyl-1-palmitoyl-sn-glycero-3-phosphoethanolamine	NA	Liver	0.187237	0.0912434	0.0401635	0.162971	0.116273	0.161027
BW100	2-Ketocaproic acid	C00902	Liver	-0.215132	0.0905337	0.0174891	-0.11847	0.11537	0.304485
BW100	2-Linoleoyl-1-palmitoyl-sn-glycero-3-phosphoethanolamine	NA	Liver	-0.239594	0.0899835	0.00775297	-0.0999828	0.0986052	0.310597
BW100	2-[(4-Hydroxy-2-methylphenyl)(2-methyl-4-oxocyclohexa-2,5-dienylidene)methyl]benzenesulfonic acid	NA	Liver	-0.240938	0.0889349	0.00674565	-0.154232	0.117792	0.190414
BW100	20-Hydroxy-N-arachidonoyltaurine	NA	Liver	-0.26665	0.0928124	0.00406599	-0.198349	0.140029	0.156633
BW100	3,5-Di-tert-butyl-2-hydroxybenzaldehyde	NA	Liver	-0.0303997	0.0909504	0.738195	0.2966	0.101842	0.00358731
BW100	3-((Ethoxy(hydroxy)phosphoryl)oxy)-2-hydroxypropyl (9Z,12Z)-octadeca-9,12-dienoate	NA	Liver	-0.282441	0.091318	0.00198185	-0.102692	0.14488	0.478445
BW100	3-(2H-Tetraazol-5-yl)benzoic acid	NA	Liver	-0.198446	0.0853139	0.0200148	0.0303	0.146549	0.8362
BW100	3-Amino-1,1,1-trifluoro-2-propanol	NA	Liver	0.235554	0.091509	0.0100499	0.174844	0.138012	0.205198
BW100	3-Aminobutanoic acid	NA	Liver	-0.265466	0.088853	0.00281087	0.067437	0.14103	0.632525
BW100	3-Cyano-N-(2,5-diphenylpyrazol-3-yl)benzamide	NA	Liver	-0.0845844	0.0877136	0.334883	-0.268971	0.119007	0.0238139
BW100	3-Hydroxystanozolol glucuronide	NA	Liver	-0.240144	0.0900515	0.00765904	-0.0982765	0.149468	0.510853
BW100	3-Methyl-2-oxovaleric acid	C03465	Liver	-0.215132	0.0905337	0.0174891	-0.11847	0.11537	0.304485
BW100	3-Nitrophenylhydrazine	NA	Liver	-0.103985	0.0888173	0.24169	-0.283246	0.0970364	0.00351193
BW100	3-Piperidone	NA	Liver	-0.226969	0.0912192	0.01284	-0.22802	0.113779	0.045064
BW100	3-Quinolinecarboxamide, 1,4-dihydro-8-methoxy-4-oxo-1-pentyl-N-tricyclo[3.3.1.13,7]dec-1-yl-	NA	Liver	-0.251403	0.0919051	0.00622933	-0.241149	0.0958467	0.01187
BW100	3-[2-[4-(3,4-Dimethylphenyl)piperazino]ethyl]isoindolin-1-one	NA	Liver	-0.220906	0.0884914	0.0125475	-0.172359	0.140772	0.220808
BW100	3-hydroxybenzaldehyde	C03067	Liver	-0.210585	0.0912636	0.0210303	-0.12414	0.145278	0.392828
BW100	4'-(Cyclopropylmethyl)-N2-4-pyridinyl[4,5'-bipyrimidine]-2,2'-diamine	NA	Liver	-0.180994	0.090185	0.0447587	-0.336383	0.11784	0.00430937
BW100	4-(Methylamino)butanoic acid	C15987	Liver	-0.172459	0.0869816	0.0474	-0.217547	0.128056	0.0893504
BW100	4-Acetyloxy-6-hydroxy-2-(2-hydroxypropan-2-yl)-4a,6-dimethyl-3,4,5,7,8,8a-hexahydro-2H-chromene-5-carboxylic acid	NA	Liver	0.0148591	0.0881192	0.866092	-0.292909	0.120496	0.0150634
BW100	4-Guanidinobutyric acid	C01035	Liver	-0.201325	0.0894549	0.0244123	-0.0618826	0.0858775	0.47116
BW100	4-Hydroxybenzaldehyde	C00633	Liver	-0.188701	0.0908084	0.0377084	-0.272842	0.1391	0.0498232
BW100	4-Oxohexanoic acid	NA	Liver	-0.215132	0.0905337	0.0174891	-0.11847	0.11537	0.304485
BW100	4-Oxoretinol	C16683	Liver	-0.408756	0.0955877	1.90073e-05	-0.626584	0.131256	1.80816e-06
BW100	4-[(2-Furylmethyl)sulfanyl]aniline	NA	Liver	-0.32356	0.0934784	0.000537508	-0.164504	0.0841145	0.0504988
BW100	4-[(3,5-Dinitrobenzoyl)amino]benzoic acid	NA	Liver	-0.180729	0.0894554	0.0433497	-0.0364531	0.110561	0.741618
BW100	5,8,11-Eicosatriynoic acid	NA	Liver	-0.344591	0.0939605	0.00024503	-0.395005	0.156362	0.0115296
BW100	5-(4-Methoxyphenyl)-7-(trifluoromethyl)pyrazolo[1,5-a]pyrimidine-2-carboxylic acid	NA	Liver	-0.206808	0.0893498	0.0206354	0.0762132	0.118822	0.521258
BW100	5-([1,1'-Biphenyl]-4-ylmethylene)-2,4,6(1H,3H,5H)-pyrimidinetrione	NA	Liver	-0.181286	0.0911258	0.0466564	-0.244957	0.119043	0.0396171
BW100	5-Aminopentanoic acid	C00431	Liver	-0.172459	0.0869816	0.0474	-0.217547	0.128056	0.0893504
BW100	5-Fluorouridine	C16633	Liver	-0.195113	0.0894606	0.0291839	-0.157031	0.114963	0.171961
BW100	5-Methoxyuracil	NA	Liver	-0.020754	0.0856823	0.808609	-0.175149	0.0865666	0.0430436
BW100	5-Ureido-4-imidazole carboxylate	NA	Liver	-0.188075	0.0871586	0.03094	-0.0738174	0.143368	0.606636
BW100	6(5H)-Pteridinone, 2-[(3,5-difluoro-4-hydroxyphenyl)amino]-7,8-dihydro-5,7-dimethyl-8-(3-methylbutyl)-	NA	Liver	-0.26134	0.0899168	0.00365545	-0.090174	0.13868	0.515542
BW100	6-(Trifluoromethoxy)-1H-indole-2-carboxylic acid	NA	Liver	-0.228868	0.0890837	0.0101952	-0.111989	0.137366	0.414924
BW100	6-Nitro-1,2,3-benzotriazin-4(3H)-one	NA	Liver	-0.314312	0.092736	0.000700652	-0.0925457	0.149873	0.53691
BW100	7-Hydroxy-4-(3-trifluoromethylphenyl)coumarin	NA	Liver	-0.197391	0.0896153	0.0276195	-0.154115	0.134118	0.250514
BW100	8-OH-dG	NA	Liver	-0.294213	0.0901102	0.00109449	-0.199581	0.106456	0.0608255
BW100	Adenosine	C00212	Liver	-0.232704	0.0892247	0.00910547	-0.0852943	0.0833091	0.305916
BW100	Adenosine 3'-monophosphate	C01367	Liver	-0.173198	0.0866464	0.045619	-0.102578	0.100335	0.306613
BW100	Adenosine 5'-diphosphate (ADP)	C00008	Liver	-0.173852	0.0878855	0.0479101	-0.139381	0.142604	0.328372
BW100	Adenosine monophosphate (AMP)	C00020	Liver	-0.173198	0.0866464	0.045619	-0.102578	0.100335	0.306613
BW100	Adenylsuccinic acid	C03794	Liver	-0.178701	0.0881494	0.0426367	-0.251797	0.0948298	0.00792487
BW100	Allantoin	C01551	Liver	-0.177566	0.0910177	0.0510692	-0.311734	0.108242	0.00397706
BW100	Amfonelic acid	NA	Liver	-0.302524	0.0902796	0.00080528	-0.156546	0.165249	0.34347
BW100	Apigenin	C01477	Liver	-0.0187588	0.0879179	0.831041	-0.371532	0.108393	0.00060885
BW100	Apigeninidin cation	NA	Liver	0.122189	0.0888685	0.169148	0.291973	0.143824	0.0423489
BW100	Artesunate	NA	Liver	-0.192957	0.0898567	0.0317621	-0.360036	0.146512	0.0139957
BW100	Baicalein	NA	Liver	-0.0187588	0.0879179	0.831041	-0.371532	0.108393	0.00060885
BW100	Balofloxacin	NA	Liver	-0.0085545	0.0896686	0.923996	0.349463	0.0983069	0.00037825
BW100	Benoxacor	NA	Liver	0.202103	0.0898486	0.0244888	0.171066	0.111606	0.125333
BW100	Beta-Ecdysterone	NA	Liver	0.0860799	0.0878033	0.326903	0.220909	0.10547	0.0362145
BW100	Butyrylcarnitine (Car(4:0))	C02862	Liver	0.0173175	0.0869433	0.842121	-0.263663	0.108209	0.0148257
BW100	CDP-Ethanolamine	C00570	Liver	-0.172396	0.0884351	0.0512473	-0.260652	0.109236	0.0170261
BW100	CDP-glycerol	NA	Liver	-0.24636	0.090633	0.00656353	-0.231996	0.0815324	0.00443492
BW100	Cassythicine	C09389	Liver	-0.180895	0.0912775	0.0474995	-0.130437	0.0860257	0.129454
BW100	Cedrin	NA	Liver	-0.181898	0.0889486	0.0408566	-0.0638282	0.0913813	0.484876
BW100	Clupanodonyl_carnitine	NA	Liver	0.219597	0.089029	0.0136409	0.206958	0.120999	0.0871903
BW100	Corylin	NA	Liver	-0.251529	0.090059	0.00522317	-0.250236	0.137032	0.0678334
BW100	Creatine, ethyl ester	NA	Liver	-0.263883	0.0907725	0.00364826	-0.258119	0.0885273	0.00354891
BW100	Crotonoside	NA	Liver	-0.234552	0.0896042	0.00885402	-0.0908801	0.143153	0.525529
BW100	Cyclopeptine	NA	Liver	-0.321196	0.0911569	0.000425798	-0.203448	0.100329	0.0425794
BW100	Cytidine	C00475	Liver	-0.210744	0.090272	0.019567	-0.152803	0.118194	0.196076
BW100	Cytidine 5'-diphosphocholine (CDP-choline)	C00307	Liver	-0.281766	0.0906538	0.0018826	-0.268989	0.0754158	0.000361449
BW100	Cytidine monophosphate N-acetylneuraminic acid	C00128	Liver	-0.240742	0.0894995	0.00714803	-0.308112	0.0927974	0.000899333
BW100	D-myo-Inositol, 1-[2-hydroxy-3-[(1-oxo-9,12-octadecadienyl)oxy]propyl hydrogen phosphate], [S-(Z,Z)]-	NA	Liver	-0.185151	0.0890649	0.0376327	-0.14262	0.111879	0.202391
BW100	Dehydroascorbic acid (Oxidized vitamin C)	C05422	Liver	-0.21702	0.0912991	0.0174531	-0.124903	0.104608	0.232473
BW100	Deoxyguanosine	C00330	Liver	-0.248846	0.0884135	0.00488418	-0.22215	0.158828	0.161909
BW100	Ectoine	C06231	Liver	-0.460099	0.0938023	9.34318e-07	-0.567896	0.115762	9.30798e-07
BW100	Eicoseneoylcarnitine	NA	Liver	0.175178	0.0887203	0.0483249	0.023279	0.139873	0.86782
BW100	Equisetin	NA	Liver	-0.254782	0.0914001	0.00531098	-0.297016	0.108595	0.00623647
BW100	Ethephon	NA	Liver	0.175556	0.0882436	0.0466516	-0.0862194	0.102722	0.401276
BW100	Etofylline	NA	Liver	-0.258217	0.0912645	0.0046646	-0.452104	0.141346	0.00138118
BW100	Fenugreekine	NA	Liver	-0.232197	0.0877097	0.00811294	-0.221812	0.143813	0.122985
BW100	Flavin adenine dinucleotide (FAD)	C00016	Liver	-0.193725	0.0886025	0.0287827	-0.175273	0.106672	0.100363
BW100	Flavokawain A	NA	Liver	0.228997	0.0895077	0.0105153	0.377335	0.0979659	0.000117303
BW100	Fluvoxamine_acid	NA	Liver	-0.0392994	0.0885681	0.657245	-0.226506	0.114505	0.0479136
BW100	Fructoselysine 6-phosphate	NA	Liver	-0.20439	0.0909324	0.0245945	-0.039082	0.0967073	0.686119
BW100	Ganglioside-GM3(d18:1/16:0)	NA	Liver	-0.262661	0.0917864	0.00421436	-0.126202	0.0896726	0.159321
BW100	Gentisic acid	C00628	Liver	-0.20414	0.0876969	0.0199232	-0.230667	0.141955	0.104177
BW100	Gln-Thr	NA	Liver	-0.189098	0.087929	0.0315098	-0.218185	0.142855	0.126682
BW100	Glutamine	C00064	Liver	0.290698	0.0922985	0.00163525	0.169182	0.104582	0.105729
BW100	Glycerophospho-N-palmitoylethanolamine	NA	Liver	-0.212408	0.0900502	0.0183353	0.0194563	0.105087	0.853116
BW100	Glycylleucine	C02155	Liver	-0.277008	0.090629	0.00223936	-0.189751	0.140566	0.177048
BW100	Gossypetin_8-glucuronide_3-glucoside	NA	Liver	0.27625	0.0894317	0.00200865	0.23854	0.141399	0.0916024
BW100	Guanosine	C00387	Liver	-0.234552	0.0896042	0.00885402	-0.0908801	0.143153	0.525529
BW100	Heptanedioic acid, 1-(2-cyclopentylidenehydrazide)	NA	Liver	-0.191172	0.0889538	0.031625	-0.0502508	0.149871	0.737403
BW100	Hexanamide, N-[(1S,2R)-2-hydroxy-1-(hydroxymethyl)heptadecyl]-6-[(7-nitro-2,1,3-benzoxadiazol-4-yl)amino]-	NA	Liver	-0.234003	0.0907605	0.00993027	-0.224647	0.128024	0.079305
BW100	His-Val	NA	Liver	-0.212131	0.08985	0.0182282	-0.411373	0.145095	0.00457983
BW100	Hydroxy(phenyl)2-thienylacetic acid	NA	Liver	-0.193998	0.0889577	0.0291992	-0.00429662	0.086317	0.9603
BW100	Hypotaurine	C00519	Liver	0.1288	0.088242	0.144393	0.354626	0.151733	0.0194308
BW100	Ikarugamycin	NA	Liver	-0.289626	0.0926746	0.00177688	-0.343682	0.141214	0.0149424
BW100	Ile-Phe	NA	Liver	-0.178672	0.0875018	0.0411593	0.0666851	0.108805	0.53995
BW100	Ile-Pro-Ile	NA	Liver	-0.189951	0.0872882	0.0295449	-0.189063	0.138031	0.170776
BW100	Ile-Thr	NA	Liver	-0.211883	0.0890878	0.0173897	-0.247096	0.150558	0.100756
BW100	Isobutyrylcarnitine (Car(4:0))	NA	Liver	0.0173175	0.0869433	0.842121	-0.263663	0.108209	0.0148257
BW100	Isocycloheximide	NA	Liver	-0.305368	0.0912354	0.000816812	-0.256192	0.142658	0.0725178
BW100	Ketoleucine	C00233	Liver	-0.215132	0.0905337	0.0174891	-0.11847	0.11537	0.304485
BW100	L-Alanyl-L-leucine	NA	Liver	-0.274941	0.0898084	0.00220293	-0.132275	0.140042	0.344896
BW100	L-Aspartate 4-semialdehyde	NA	Liver	0.161342	0.0888404	0.0693568	0.286624	0.13391	0.0323204
BW100	L-Serine methyl ester	NA	Liver	-0.219977	0.0880062	0.0124347	-0.0710039	0.141698	0.616306
BW100	LACTULOSE	NA	Liver	-0.258608	0.0897416	0.0039554	-0.34306	0.142964	0.0164119
BW100	LPC(13:0)	NA	Liver	-0.20558	0.0898033	0.022066	-0.103188	0.120979	0.393693
BW100	LPC(18:2/0:0)	C04100	Liver	-0.292875	0.0931468	0.00166523	-0.0835949	0.0952255	0.380018
BW100	LPE(O-18:2)	NA	Liver	-0.177761	0.0892102	0.0463044	-0.268883	0.177378	0.12955
BW100	LPI(18:1)	NA	Liver	0.215456	0.0903882	0.0171409	0.211547	0.0763933	0.00561979
BW100	Lauroylcarnitine	NA	Liver	0.266966	0.0923394	0.0038385	0.249818	0.103021	0.0153116
BW100	Leucylphenylalanine	NA	Liver	-0.159999	0.0851154	0.0601367	-0.278404	0.116981	0.0173172
BW100	Leukotriene E4 methyl ester	NA	Liver	-0.251563	0.0938596	0.0073577	-0.0802933	0.110072	0.465721
BW100	Levulinic acid	NA	Liver	-0.0773314	0.0885642	0.382572	-0.225588	0.106742	0.0345675
BW100	Luotonin F	NA	Liver	-0.26909	0.0921857	0.00351151	-0.410093	0.110598	0.000208942
BW100	Luteolin_4'-sulfate	NA	Liver	-0.0294009	0.0874083	0.736597	-0.461871	0.147306	0.00171593
BW100	LysoPC(18:3(6Z,9Z,12Z))	NA	Liver	-0.27561	0.102523	0.00718188	-0.259557	0.150975	0.085578
BW100	LysoPC(22:4(7Z,10Z,13Z,16Z))	C04230	Liver	0.0937861	0.0898057	0.296336	0.220276	0.106275	0.0381995
BW100	M176T164	NA	Liver	0.187941	0.0893421	0.0354127	0.194028	0.0968508	0.0451374
BW100	M299T241	NA	Liver	0.107978	0.0885893	0.222896	0.321762	0.158599	0.0424808
BW100	M380T224	NA	Liver	0.182374	0.0878672	0.0379343	0.238729	0.159451	0.134343
BW100	M393T237	NA	Liver	-0.201621	0.0907674	0.0263308	-0.164828	0.139095	0.236019
BW100	M430T120	NA	Liver	-0.246509	0.0880735	0.0051277	-0.177612	0.115689	0.124721
BW100	M444T247	NA	Liver	-0.272772	0.0889247	0.00215895	-0.275596	0.0918752	0.00270263
BW100	M457T120	NA	Liver	-0.239988	0.0884371	0.00665444	-0.254248	0.121987	0.0371405
BW100	M952T164	NA	Liver	-0.0642552	0.0881657	0.466124	-0.334579	0.140545	0.0172858
BW100	MLS000069478-01!CORTISONE ACETATE	NA	Liver	-0.204636	0.0939802	0.0294481	-0.121315	0.114852	0.290843
BW100	Malachite green cation	NA	Liver	-0.291261	0.0906644	0.00131575	-0.311792	0.140386	0.0263531
BW100	Methyl 1-piperazinecarboxylate	NA	Liver	-0.266023	0.0914877	0.00364048	-0.135727	0.147311	0.35686
BW100	Momordicilin	NA	Liver	-0.263483	0.0928671	0.004551	-0.291532	0.154411	0.0590228
BW100	Monomethyl phthalate	NA	Liver	-0.229946	0.0906873	0.0112257	-0.0972428	0.123492	0.431022
BW100	Myristic acid	C06424	Liver	0.323188	0.0943948	0.000617534	0.36576	0.0967046	0.000155422
BW100	Myristoleate	NA	Liver	0.350382	0.0935626	0.000180468	0.157135	0.136545	0.249818
BW100	N,N'-Diphenyl-p-phenylenediamine	NA	Liver	-0.276105	0.0888283	0.0018817	-0.290527	0.102524	0.00460071
BW100	N-(2,3-Dihydro-1H-inden-5-yl)methanesulfonamide	NA	Liver	-0.123148	0.0908628	0.175316	-0.47016	0.115028	4.36288e-05
BW100	N-(2-Fluorophenyl)-3,4-dimethoxybenzamide	NA	Liver	0.0157144	0.0880369	0.858332	0.231507	0.09609	0.0159843
BW100	N-Acetyl-D-galactosamine 4-sulfate	NA	Liver	-0.291865	0.0921151	0.00153237	-0.163338	0.0790529	0.0388113
BW100	N-Acetylaspartic acid	C01042	Liver	0.0726976	0.0882587	0.410117	0.377226	0.160111	0.0184715
BW100	N-Acetylglucosaminylasparagine	NA	Liver	-0.186152	0.0870189	0.032418	-0.21177	0.132603	0.110263
BW100	N-Methyl-L-asparagine	NA	Liver	0.213646	0.0903399	0.0180345	0.152779	0.104274	0.142875
BW100	N-Methyl-L-proline	NA	Liver	-0.193508	0.089674	0.0309353	-0.145523	0.143515	0.310588
BW100	N-Nitroso-N-methyl-3-aminopropionic acid	NA	Liver	-0.228562	0.0922737	0.013249	-0.20443	0.089158	0.0218542
BW100	N-Oleoyl-D-erythro-sphingosylphosphorylcholine	NA	Liver	0.19377	0.0900972	0.0315015	0.278823	0.0986541	0.00470941
BW100	N-Propyl-9H-purin-6-amine	NA	Liver	-0.000515082	0.0907952	0.995474	0.279666	0.124166	0.0243002
BW100	N-Trityl-L-homoserine	NA	Liver	-0.327514	0.0926328	0.000406827	-0.368308	0.124844	0.00317624
BW100	N-[4-(4-Fluorophenyl)-1,3-thiazol-2-yl]nicotinamide	NA	Liver	0.197485	0.0889547	0.0264147	0.290894	0.144832	0.044591
BW100	N1-ACETYLSPERMINE	NA	Liver	-0.338109	0.0944795	0.000345373	-0.279073	0.0880895	0.0015346
BW100	N6-Acetyl-5S-hydroxy-L-lysine	NA	Liver	-0.284135	0.0875738	0.00117649	-0.39031	0.150992	0.00973866
BW100	Neouralenol	NA	Liver	0.255647	0.0900566	0.00452923	0.303656	0.155587	0.050976
BW100	Norwogonin	NA	Liver	-0.0187588	0.0879179	0.831041	-0.371532	0.108393	0.00060885
BW100	Oxohexadecadienoylcarnitine	NA	Liver	0.22158	0.0878004	0.0116135	0.134892	0.119308	0.258213
BW100	Oxooctenoylcarnitine	NA	Liver	-0.131042	0.0857405	0.126425	-0.408411	0.150309	0.0065847
BW100	Oxotridecenoylcarnitine	NA	Liver	0.166261	0.0906378	0.066603	0.173372	0.0828004	0.0362733
BW100	PC(18:1(9Z)/18:3(9Z,12Z,15Z))	C00157	Liver	0.109022	0.0880654	0.215728	0.188828	0.0916315	0.0393287
BW100	PC(20:2(11Z,14Z)/15:0)	C00157	Liver	-0.207487	0.0936854	0.0267791	-0.203851	0.0897724	0.023162
BW100	PC(20:2(11Z,14Z)/18:1(9Z))	C00157	Liver	0.152729	0.0879022	0.0823001	0.257568	0.102262	0.011779
BW100	PC(20:3(5Z,8Z,11Z)/14:0)	C00157	Liver	-0.295386	0.0926406	0.00143007	-0.314314	0.113866	0.00577338
BW100	PC(20:4(8Z,11Z,14Z,17Z)/20:1(11Z))	C00157	Liver	0.154505	0.0886026	0.0811951	0.200809	0.0868882	0.0208265
BW100	PC(20:5(5Z,8Z,11Z,14Z,17Z)/15:0)	C00157	Liver	0.257142	0.089592	0.00410284	0.067656	0.0989861	0.494297
BW100	PC(34:2)	NA	Liver	-0.413676	0.0960758	1.66438e-05	-0.287953	0.100727	0.00425308
BW100	PC(34:3)	NA	Liver	-0.331054	0.0935802	0.00040371	-0.279104	0.11253	0.0131283
BW100	PC(P-16:0/0:0)	NA	Liver	0.25347	0.0913475	0.00552372	0.285448	0.111708	0.0106099
BW100	PE(18:0/20:4(8Z,11Z,14Z,17Z))	C00350	Liver	0.194303	0.0904205	0.0316435	0.0957607	0.0759535	0.207388
BW100	Palmitoleoyl 3-carbacyclic phosphatidic acid	NA	Liver	-0.19787	0.0911303	0.0299091	-0.190094	0.13909	0.17172
BW100	Perseitol	NA	Liver	0.18989	0.0880309	0.0309993	-0.0466468	0.135643	0.730926
BW100	Phe-Leu	NA	Liver	-0.159999	0.0851154	0.0601367	-0.278404	0.116981	0.0173172
BW100	Phe-Met	NA	Liver	-0.272654	0.0898579	0.00241108	-0.229041	0.112811	0.0423263
BW100	Phe-Met-Arg-Phe-amide	NA	Liver	0.171601	0.0891478	0.0542407	0.281512	0.0949675	0.00303373
BW100	Phenol, 2-[4-[(3,5-dichlorophenyl)amino]-6-methyl-2-pyrimidinyl]-	NA	Liver	-0.196792	0.0890705	0.0271473	-0.175029	0.142406	0.219041
BW100	Phenylsulfate	C02180	Liver	-0.142376	0.0874721	0.103595	-0.357476	0.120471	0.00300406
BW100	Phloroglucinaldehyde	NA	Liver	-0.20414	0.0876969	0.0199232	-0.230667	0.141955	0.104177
BW100	Pipecolamide	C19809	Liver	-0.208751	0.0909838	0.0217687	-0.159953	0.0764274	0.0363607
BW100	Pro-Phe	NA	Liver	-0.184202	0.0907274	0.0423286	-0.0997574	0.102411	0.330014
BW100	Propionylcarnitine (Car(3:0))	C03017	Liver	-0.0370096	0.0863576	0.668242	-0.212652	0.0921543	0.0210236
BW100	Pyrophosphate	C00013	Liver	-0.0577462	0.0896611	0.519543	-0.417339	0.178032	0.0190689
BW100	Scrophularoside A8	NA	Liver	-0.136791	0.0893722	0.125875	-0.232155	0.10976	0.03442
BW100	Semilepidinoside_B	NA	Liver	-0.1545	0.0903009	0.0870919	-0.355093	0.141465	0.0120691
BW100	Ser-His	NA	Liver	-0.142452	0.0890033	0.109483	-0.179899	0.0761959	0.0182252
BW100	Ser-Ser	NA	Liver	-0.274693	0.0893507	0.00210979	-0.210163	0.114115	0.0655228
BW100	Serotonin	C00780	Liver	-0.243679	0.088699	0.00600961	-0.129141	0.109272	0.237273
BW100	Sphingosine	C00319	Liver	-0.192897	0.0914972	0.0350114	-0.243081	0.099656	0.0147198
BW100	Statine	NA	Liver	-0.188288	0.0902191	0.0368876	-0.202969	0.142023	0.152968
BW100	Succinyladenosine	NA	Liver	-0.177035	0.0894266	0.0477412	-0.124684	0.141873	0.379487
BW100	TRICARBALLYLIC ACID	NA	Liver	-0.165741	0.089729	0.0647283	-0.416709	0.142366	0.00342213
BW100	Taurolithocholic acid	C02592	Liver	0.220327	0.0962653	0.0220941	0.00547179	0.095906	0.954502
BW100	Tetrafluorosuccinic acid	NA	Liver	-0.209929	0.0877548	0.0167467	-0.166149	0.0796986	0.0370947
BW100	Thiamine monophosphate	C01081	Liver	-0.364772	0.0920582	7.41963e-05	-0.256011	0.0810261	0.00157983
BW100	Thr-Val	NA	Liver	-0.260218	0.089606	0.00368397	-0.270158	0.136178	0.0472709
BW100	Threoninyl-Serine	NA	Liver	-0.190352	0.0861056	0.0270583	-0.332607	0.148195	0.0248077
BW100	Tridihexethyl	C07861	Liver	0.244089	0.0932036	0.00882175	0.148596	0.143926	0.30186
BW100	Trifluoroacetic acid	NA	Liver	-0.235697	0.0905799	0.00926568	-0.0169261	0.114568	0.882549
BW100	Tyrosylglutamic acid	NA	Liver	-0.20087	0.0899865	0.0256003	-0.0531747	0.124868	0.670219
BW100	UDP-N-acetylglucosamine	C00043	Liver	-0.282897	0.091253	0.00193429	-0.302554	0.104868	0.003913
BW100	Val-Gly	NA	Liver	-0.328277	0.0891637	0.000231649	-0.245386	0.126696	0.0527678
BW100	Val-Met	NA	Liver	-0.18689	0.0873136	0.0323187	0.0207763	0.140947	0.882812
BW100	Veratraldehyde, azine	NA	Liver	-0.278686	0.0898903	0.00193328	-0.240575	0.150882	0.110833
BW100	Vildagliptin	NA	Liver	-0.219091	0.0898466	0.0147482	-0.212861	0.112888	0.059348
BW100	[(3aR,4R,5R,6E,9Z,11aR)-4-Hydroxy-6,10-dimethyl-3-methylidene-2,8-dioxo-4,5,11,11a-tetrahydro-3aH-cyclodeca[b]furan-5-yl] (Z)-2-methylbut-2-enoate	NA	Liver	-0.0288543	0.0858269	0.736726	0.225668	0.101492	0.0261813
BW100	[(4-Methylbenzyl)sulfanyl]acetic acid	NA	Liver	-0.249263	0.0892414	0.00522013	-0.110038	0.128301	0.391083
BW100	[4-Chloro-5-cyclopropyl-3-(difluoromethyl)-1H-pyrazol-1-yl]acetic acid	NA	Liver	-0.28505	0.092118	0.00197213	-0.121334	0.111405	0.2761
BW100	[Phe2] TRH	NA	Liver	0.0481791	0.087336	0.581187	-0.222119	0.109906	0.0432813
BW100	alpha-C-Mannosyltryptophan	NA	Liver	-0.226698	0.090433	0.0121828	-0.328706	0.092291	0.000368563
BW100	alpha-Keto-gamma-(methylthio)butyric_acid	NA	Liver	-0.259371	0.0914158	0.00455019	-0.0846564	0.1129	0.453353
BW100	beta-Cryptoxanthin	NA	Liver	0.178661	0.0875715	0.0413331	0.247799	0.0938448	0.00827783
BW100	cis-7-Hexadecenoic acid	NA	Liver	0.291476	0.092756	0.00167571	0.344657	0.0926961	0.000200694
BW100	cis-Jasmone	C08490	Liver	-0.237717	0.0883335	0.00712113	-0.020886	0.106038	0.843853
BW100	gamma-L-Glutamyl-S-(hercyn-2-yl)-L-cysteine S-oxide	NA	Liver	0.178528	0.0901054	0.0475553	0.337973	0.139205	0.0151874
BW100	p-Toluquinone	NA	Liver	-0.192451	0.0908578	0.0341618	-0.128629	0.0951842	0.176576
BW100	pivaloylcarnitine	NA	Liver	-0.1959	0.0886071	0.0270443	-0.284487	0.147439	0.0536651
BW100	skullcapflavone II	NA	Liver	-0.0952154	0.0897962	0.288985	-0.370106	0.143485	0.00989723
BW100	sn-Glycero-3-phospho-1-inositol	NA	Liver	-0.241894	0.0896447	0.00696807	-0.238411	0.149394	0.110521
BW100	trans-Hexadec-2-enoyl_carnitine	NA	Liver	0.320284	0.0936551	0.000626621	0.295986	0.100351	0.00318292
EYDM	(17Z)-16-(Acetyloxy)-6-hydroxy-4,8,14-trimethyl-3,7-dioxo-18-norcholesta-17,24-dien-21-oic acid	NA	Liver	0.143562	0.0491893	0.00351642	0.306988	0.180579	0.0891269
EYDM	1,4-Dihydroxy-2-(4-morpholinyl)anthra-9,10-quinone	NA	Liver	-0.170069	0.0488033	0.000492533	-0.2375	0.115452	0.0396744
EYDM	1,6-Anhydro-.beta.-D-glucose	NA	Liver	-0.11643	0.0484226	0.0161963	-0.199192	0.202411	0.325067
EYDM	1-(3-Phenyl-6,7-dihydro-2H-pyrazolo[4,3-c]pyridin-5(4H)-yl)propan-1-one	NA	Liver	0.1124	0.0490425	0.0219114	-0.0448146	0.136031	0.741821
EYDM	1-Hexadecylpyridinium cation	NA	Liver	-0.186393	0.0528523	0.000420809	-0.300162	0.123303	0.0149188
EYDM	1-Methylhistidine	C01152	Liver	-0.179054	0.0500134	0.000343434	-0.304984	0.128354	0.0174962
EYDM	1-O-trans-cinnamoyl-beta-D-glucopyranose	NA	Liver	0.105287	0.0483157	0.0293213	-0.0179748	0.159446	0.910243
EYDM	12-(Acetyloxy)pimara-7,15-dien-18-oic acid	NA	Liver	0.12918	0.0480406	0.00716706	-0.105016	0.151177	0.487272
EYDM	17-Trifluoromethylphenyl-13,14-dihydrotrinorprostaglandin F2.alpha.	NA	Liver	0.102892	0.0488031	0.0350049	-0.0146677	0.107968	0.891938
EYDM	1H-Indazole-4-carboxamide, N-[(1,2-dihydro-6-methyl-2-oxo-4-propyl-3-pyridinyl)methyl]-1-(1-methylethyl)-6-[2-(4-methyl-1-piperazinyl)-4-pyridinyl]-	NA	Liver	-0.0985105	0.0488461	0.0437212	-0.16357	0.125694	0.193142
EYDM	2,3',4,5'-Tetramethoxystilbene	NA	Liver	0.100346	0.0488326	0.0398882	0.199594	0.157562	0.20524
EYDM	2,5-Dihydro-4-hydroxy-5-oxo-3-phenyl-2-furanpropanoic acid	NA	Liver	0.101091	0.0478308	0.0345574	0.301274	0.185582	0.104503
EYDM	2-(2,6-Dimethylmorpholin-4-yl)ethanol	NA	Liver	-0.14805	0.0486992	0.00236512	-0.51504	0.154284	0.00084304
EYDM	2-(6-Methyl-2-pyridinyl)-N-(4-pyridinyl)-4-quinazolinamine	NA	Liver	-0.129181	0.048662	0.00793888	-0.0682843	0.145899	0.639768
EYDM	2-Acetylthiazole	NA	Liver	-0.0341643	0.0460819	0.458462	-0.355594	0.132153	0.00712887
EYDM	2-Amino-4'-bromobenzophenone	NA	Liver	-0.00998042	0.0491557	0.839106	-0.251977	0.122713	0.0400357
EYDM	2-Amino-4-(3-hydroxyphenyl)-7-nitro-4H-chromene-3-carbonitrile	NA	Liver	0.038759	0.0465363	0.404914	0.29985	0.105192	0.0043649
EYDM	2-Bromo-4,6-diphenylnicotinonitrile	NA	Liver	0.0965611	0.0487436	0.0475913	0.169277	0.226361	0.454569
EYDM	2-Bromo-5-fluoro-N-(2-furylmethyl)benzamide	NA	Liver	0.0992558	0.0489164	0.0424491	0.149594	0.185132	0.419065
EYDM	2-Bromo-6-chlorobenzoic acid	NA	Liver	-0.11245	0.0479412	0.0189974	-0.0625412	0.138637	0.651906
EYDM	2-Chloro-N-(4-methoxyphenyl)nicotinamide	NA	Liver	-0.122183	0.048091	0.0110639	0.150493	0.141642	0.288016
EYDM	2-Docosahexaenoyl-1-palmitoyl-sn-glycero-3-phosphoethanolamine	NA	Liver	0.0665909	0.047955	0.164951	0.405359	0.155242	0.00902418
EYDM	2-Docosahexaenoyl-1-stearoyl-sn-glycero-3-phosphoethanolamine	NA	Liver	0.0135466	0.0477364	0.776579	0.460549	0.164266	0.0050523
EYDM	2-Formyl-3-thienylboronic acid	NA	Liver	-0.099138	0.0477084	0.0377095	-0.089221	0.154719	0.564165
EYDM	2-Ketocaproic acid	C00902	Liver	-0.0968432	0.0484653	0.0456955	-0.141477	0.158465	0.371967
EYDM	2-Methyl-1,4-naphthalenediol_bis(dihydrogen_phosphate)	NA	Liver	0.0201331	0.0481744	0.676004	0.279088	0.126518	0.0273905
EYDM	2-[2-hydroxy-1-(4-methoxyphenyl)propoxy]-6-(hydroxymethyl)oxane-3,4,5-triol	NA	Liver	0.182704	0.0504793	0.000295294	0.159278	0.182542	0.382906
EYDM	2-{[(2-Chlorophenoxy)acetyl]amino}benzoic acid	NA	Liver	-0.0495781	0.0484928	0.306601	-0.483582	0.231213	0.0364828
EYDM	2-{[2-(3,4-Dihydroxyphenyl)-2-oxoethyl]sulfanyl}-6-methyl-4(3H)-pyrimidinone	NA	Liver	0.00317052	0.0481762	0.947528	0.389343	0.195441	0.0463572
EYDM	3,3,3-Trifluorolactic acid	NA	Liver	-0.13077	0.0487854	0.00735074	-0.228946	0.201541	0.255965
EYDM	3,4-Hexahydroxydiphenoylarabinose	NA	Liver	-0.137768	0.0486276	0.00460961	0.0968272	0.180291	0.591226
EYDM	3-(3-Hydroxyphenyl)-2-phenyl-4(3H)-quinazolinone	NA	Liver	0.0996277	0.0486869	0.0407274	0.0752069	0.138646	0.587516
EYDM	3-Hydroxypyruvic acid	C00168	Liver	-0.155915	0.0498847	0.00177504	-0.147426	0.168924	0.38281
EYDM	3-Methyl-2-oxovaleric acid	C03465	Liver	-0.0968432	0.0484653	0.0456955	-0.141477	0.158465	0.371967
EYDM	3-Nitrophenylhydrazine	NA	Liver	-0.155631	0.049001	0.00149276	-0.123827	0.124484	0.31987
EYDM	3-Oxocholic acid	NA	Liver	0.11793	0.0483557	0.0147363	0.113964	0.123138	0.354706
EYDM	3-[(2S,3R,4S,5R,6R)-6-[[(2R,3R,4R,5S,6S)-3,5-dihydroxy-6-methyl-4-[(2S,3R,4R,5R,6S)-3,4,5-trihydroxy-6-methyloxan-2-yl]oxyoxan-2-yl]oxymethyl]-3,4,5-trihydroxyoxan-2-yl]oxy-5,7-dihydroxy-2-(4-hydroxyphenyl)chromen-4-one	NA	Liver	-0.0223187	0.0471433	0.635912	-0.419593	0.159677	0.00859484
EYDM	4,4'-Sulfonylbisphenol	NA	Liver	-0.0989189	0.0459087	0.0311863	0.00626106	0.123714	0.959637
EYDM	4,4'-Thiodiphenol	NA	Liver	0.059571	0.0491866	0.225848	0.411869	0.179418	0.0216996
EYDM	4-Chlorocinnamic acid	NA	Liver	0.112005	0.0496569	0.0240969	0.0751693	0.149107	0.61417
EYDM	4-Oxohexanoic acid	NA	Liver	-0.0968432	0.0484653	0.0456955	-0.141477	0.158465	0.371967
EYDM	4-Phenyl-2-sulfanyl-3,4-dihydro-5H-indeno[1,2-d]pyrimidin-5-one	NA	Liver	-0.0972847	0.0485037	0.0448866	0.210441	0.150014	0.160673
EYDM	4-Quinolinamine, 6-[(1,1-dimethylethyl)sulfonyl]-N-(5-fluoro-1H-indazol-3-yl)-	NA	Liver	0.112829	0.0488281	0.0208472	-0.00420358	0.118557	0.971716
EYDM	5-(4-Methylpiperazin-1-yl)-5-oxopentanoic acid	NA	Liver	-0.155262	0.049578	0.00173812	-0.279373	0.118967	0.0188579
EYDM	5-{8(Z),11(Z)-pentadecadienyl}resorcinol	NA	Liver	0.0769949	0.0485059	0.112438	0.333282	0.133112	0.0122877
EYDM	7,8-Diaminononanoic acid	NA	Liver	-0.128275	0.0492862	0.00925047	0.121819	0.130507	0.350598
EYDM	7-Acetyllycopsamine	NA	Liver	-0.112786	0.0480409	0.0188896	-0.145741	0.128741	0.257612
EYDM	7-Ketodeoxycholic acid	NA	Liver	0.09886	0.0481269	0.0399608	0.109194	0.121194	0.367597
EYDM	Allantoin	C01551	Liver	0.0231857	0.0490851	0.636671	0.317273	0.144848	0.0284962
EYDM	Allyl_thiohexanoate	NA	Liver	-0.0991172	0.0481941	0.0397222	-0.175342	0.150575	0.244229
EYDM	Anserine	C01262	Liver	-0.167356	0.0488286	0.000609359	-0.231184	0.114537	0.0435472
EYDM	Argininic_acid	NA	Liver	-0.150912	0.0493897	0.00224657	0.0728836	0.144836	0.614813
EYDM	Beta-Ecdysterone	NA	Liver	0.100275	0.0482659	0.0377502	0.160714	0.149422	0.28212
EYDM	Betonicine	C08269	Liver	0.117113	0.0474235	0.0135293	0.093086	0.12454	0.454799
EYDM	Butyrylcarnitine (Car(4:0))	C02862	Liver	-0.067428	0.0481584	0.161475	-0.390278	0.137849	0.00463755
EYDM	Carbamic acid, N-[4-(5-methoxy-2-oxo-1,3,4-oxadiazol-3(2H)-yl)-2-methylphenyl]-, phenylmethyl ester	NA	Liver	0.0998409	0.0483317	0.0388528	0.0668915	0.158046	0.672119
EYDM	Carnosine	C00386	Liver	-0.14457	0.0484383	0.00283926	-0.0745932	0.137762	0.588187
EYDM	Cilastatin	C01675	Liver	0.16122	0.0495215	0.00113175	0.11779	0.110475	0.286327
EYDM	Creatine, ethyl ester	NA	Liver	-0.152444	0.0490592	0.00188777	-0.119705	0.116186	0.302877
EYDM	Cytidine monophosphate N-acetylneuraminic acid	C00128	Liver	-0.0458411	0.0472533	0.331989	-0.522818	0.13943	0.000177066
EYDM	DL-Homocysteine thiolactone	NA	Liver	0.119884	0.0485911	0.0136176	0.269777	0.162928	0.097761
EYDM	Dimethyl fumarate	NA	Liver	-0.121931	0.0481008	0.0112479	0.0432156	0.120074	0.718916
EYDM	Docosapentaenoic acid (DPA)	C16513	Liver	0.107571	0.0494317	0.0295436	0.14657	0.205101	0.474839
EYDM	Ectoine	C06231	Liver	-0.127878	0.0472338	0.00678269	-0.351818	0.154295	0.0225982
EYDM	Ethyl 5-nitro-1H-indole-2-carboxylate	NA	Liver	0.00592371	0.0481131	0.902012	0.238319	0.11792	0.0432782
EYDM	Flavokawain A	NA	Liver	0.117337	0.047812	0.0141224	0.225343	0.140955	0.109891
EYDM	Ganglioside-GM3(d18:1/16:0)	NA	Liver	-0.0376312	0.0488562	0.441156	-0.249915	0.119268	0.036135
EYDM	Garcimangosone_A	NA	Liver	0.0346322	0.0471712	0.462839	0.461239	0.217109	0.033632
EYDM	Gln-Gly-Gln	NA	Liver	0.119159	0.0481773	0.0133853	0.0294834	0.146392	0.840385
EYDM	Glucuronic acid	C00191	Liver	-0.139514	0.0490943	0.00448655	-0.320333	0.155394	0.0392625
EYDM	Glutarylcarnitine	NA	Liver	-0.104673	0.0472769	0.0268256	-0.28417	0.139643	0.041854
EYDM	Gly-Ser	NA	Liver	0.106776	0.0495246	0.0310821	-0.04207	0.175301	0.81034
EYDM	Glycyrrhizic Acid, Ammonium Salt	NA	Liver	0.117451	0.0489507	0.0164233	0.204297	0.196373	0.298178
EYDM	Heptanedioic acid, 1-(2-cyclopentylidenehydrazide)	NA	Liver	-0.152664	0.0484699	0.00163453	-0.0854455	0.198198	0.666387
EYDM	His-Gly	NA	Liver	0.124937	0.0489084	0.010634	-0.145218	0.11733	0.215829
EYDM	Hydroxy(phenyl)2-thienylacetic acid	NA	Liver	0.048111	0.0479353	0.31554	0.435066	0.134125	0.0011797
EYDM	Hygric acid	NA	Liver	-0.122373	0.048874	0.012285	0.0756984	0.202319	0.708291
EYDM	Hyodeoxycholic acid	NA	Liver	0.0982263	0.0486808	0.0436157	0.100971	0.125497	0.421071
EYDM	Isobutyrylcarnitine (Car(4:0))	NA	Liver	-0.067428	0.0481584	0.161475	-0.390278	0.137849	0.00463755
EYDM	Ketoleucine	C00233	Liver	-0.0968432	0.0484653	0.0456955	-0.141477	0.158465	0.371967
EYDM	LPC(18:0/0:0)	NA	Liver	0.0984428	0.0484514	0.0421756	0.184826	0.210785	0.380569
EYDM	LPI(18:1)	NA	Liver	0.116224	0.048671	0.0169426	0.216014	0.105359	0.0403389
EYDM	Lys-Val	NA	Liver	-0.124268	0.0493696	0.0118323	-0.069912	0.198624	0.724852
EYDM	M288T206	NA	Liver	-0.146078	0.0468788	0.00183277	0.0420177	0.19134	0.826185
EYDM	M299T241	NA	Liver	-0.0966406	0.0483448	0.0456096	-0.0925095	0.192569	0.630945
EYDM	M305T239	NA	Liver	-0.136608	0.0482818	0.00466359	-0.277306	0.151035	0.0663507
EYDM	M514T76	NA	Liver	0.0752782	0.0482331	0.118591	0.271844	0.124349	0.028805
EYDM	Malonic acid	C00383	Liver	-0.155915	0.0498847	0.00177504	-0.147426	0.168924	0.38281
EYDM	Maltohexaose	C01936	Liver	-0.0806545	0.0484953	0.0962845	-0.458245	0.19728	0.0201891
EYDM	Medicagenic acid	NA	Liver	0.0681001	0.047262	0.149612	0.279337	0.121579	0.0215855
EYDM	Methanone, 1,1'-[2-(phenylamino)-1,4-phenylene]bis[1-[4-(1-pyrrolidinyl)-1-piperidinyl]-	NA	Liver	0.169798	0.0489297	0.000519984	0.190662	0.120227	0.112772
EYDM	Methyl 1-piperazinecarboxylate	NA	Liver	-0.120744	0.0488124	0.0133744	-0.129385	0.193332	0.503344
EYDM	Methyl 2-amino-5-propyl-3-thiophenecarboxylate	NA	Liver	0.0839543	0.0493058	0.0886192	0.303106	0.141698	0.0324279
EYDM	Methyl 3-hydroxy-4-nitrobenzoate	NA	Liver	-0.100288	0.0480907	0.0370346	-0.454347	0.154547	0.00328364
EYDM	Monomethyl phthalate	NA	Liver	-0.121104	0.0485848	0.01268	0.000815813	0.175601	0.996293
EYDM	N,N'-Di-p-tosyl-1,3-diaminopropane	NA	Liver	0.174904	0.0501152	0.000482956	0.164345	0.137393	0.231634
EYDM	N-(4-Chloro-3-nitrophenyl)-3-methylbenzamide	NA	Liver	0.0955914	0.0485357	0.0488949	-0.115735	0.187012	0.536004
EYDM	N-(4-Nitrophenyl)-2-phenoxyacetamide	NA	Liver	0.0489605	0.0487017	0.314745	0.398219	0.187215	0.0334142
EYDM	N-Acetylneuraminic acid	C00270	Liver	-0.112659	0.0475732	0.0178788	-0.045169	0.143354	0.752695
EYDM	N-Oleoyl-D-erythro-sphingosylphosphorylcholine	NA	Liver	0.0669545	0.0489408	0.17129	0.29159	0.123208	0.01795
EYDM	N1-ACETYLSPERMINE	NA	Liver	-0.109475	0.0495823	0.0272482	-0.0525468	0.118534	0.657545
EYDM	O-Phosphoethanolamine	C00346	Liver	-0.181153	0.0497093	0.000268175	-0.431348	0.194216	0.0263529
EYDM	Osmanthuside H	NA	Liver	0.125347	0.0484337	0.00965316	0.127048	0.141509	0.369286
EYDM	Oxooctenoylcarnitine	NA	Liver	-0.118019	0.0477005	0.0133548	-0.260422	0.19028	0.171116
EYDM	PC(18:0/18:1(9Z))	NA	Liver	-0.135414	0.0482598	0.0050171	-0.109903	0.113102	0.331195
EYDM	PC(18:1(9Z)/P-16:0)	C00157	Liver	-0.0713127	0.0472785	0.131464	-0.256343	0.117859	0.0296311
EYDM	PC(20:3(5Z,8Z,11Z)/14:0)	C00157	Liver	-0.0363541	0.0484178	0.452748	-0.326615	0.150497	0.0299882
EYDM	PC(33:0)	NA	Liver	0.0132331	0.0487417	0.78601	-0.242082	0.121241	0.0458581
EYDM	Perseitol	NA	Liver	0.117725	0.0480921	0.0143691	0.206362	0.178073	0.246512
EYDM	Phe-Met-Arg-Phe-amide	NA	Liver	0.123649	0.0485782	0.0109165	0.189945	0.135058	0.159604
EYDM	Pipecolic acid	C00408	Liver	-0.122373	0.048874	0.012285	0.0756984	0.202319	0.708291
EYDM	Propionylcarnitine (Car(3:0))	C03017	Liver	-0.189879	0.0489633	0.000105325	-0.307346	0.122196	0.0118971
EYDM	Pyrithiobac	NA	Liver	0.163504	0.0472936	0.000545809	0.13621	0.136663	0.318917
EYDM	Pyroquilon	NA	Liver	-0.157616	0.0493919	0.00141722	-0.15015	0.179681	0.403354
EYDM	S-Sulfanylglutathione	NA	Liver	-0.0498311	0.0480296	0.2995	-0.483636	0.207203	0.0195896
EYDM	SM(d18:0/18:0)	C00550	Liver	-0.09798	0.0484627	0.0432011	-0.0875245	0.145649	0.547888
EYDM	SM(d18:1/18:0)	C00550	Liver	-0.101705	0.0489177	0.0376074	0.0119346	0.182958	0.94799
EYDM	Ser-His	NA	Liver	0.129337	0.0487659	0.00799711	-0.0550577	0.0963783	0.567819
EYDM	Succinic_acid_semialdehyde	NA	Liver	-0.0999456	0.0484732	0.0392198	0.0684136	0.145062	0.6372
EYDM	Tetradecyl sulfate (sodium)	NA	Liver	0.107146	0.0491753	0.0293426	0.279054	0.150408	0.0635514
EYDM	Thiazovivin	NA	Liver	-0.119297	0.0480055	0.012953	-0.159056	0.150475	0.2905
EYDM	Threonic acid	C01620	Liver	-0.114772	0.0490842	0.0193736	0.509156	0.245296	0.0379235
EYDM	Torsemide	NA	Liver	0.11159	0.0478389	0.0196675	0.147364	0.132543	0.266217
EYDM	Triflupromazine	NA	Liver	0.102816	0.0488489	0.0353106	-0.0317169	0.178872	0.85926
EYDM	Trimethylamine N-oxide	C01104	Liver	0.0214186	0.0487762	0.660574	0.294567	0.137793	0.0325366
EYDM	Uridine 5'-diphosphate (UDP)	C00015	Liver	0.00149009	0.0476596	0.975058	-0.407501	0.202915	0.0446185
EYDM	Ursodeoxycholic acid	C07880	Liver	0.108619	0.0485267	0.0251988	0.136076	0.12464	0.274944
EYDM	Vildagliptin	NA	Liver	0.102645	0.0482076	0.0332354	-0.106517	0.150843	0.480099
EYDM	Zolpidem phenyl-4-carboxylic acid	NA	Liver	-0.209287	0.0470261	8.56965e-06	-0.207135	0.136177	0.128242
EYDM	alpha-Keto-gamma-(methylthio)butyric_acid	NA	Liver	-0.0962733	0.0483559	0.0464885	0.0547565	0.154632	0.723258
EYDM	alpha-Ketoglutaric acid (alpha-KG)	C00026	Liver	0.0031899	0.0478802	0.946882	-0.25333	0.111673	0.0232984
EYDM	bicyclo-PGE2	NA	Liver	-0.167192	0.0491919	0.000676894	-0.271841	0.110045	0.0135008
EYDM	cis-7-Hexadecenoic acid	NA	Liver	0.0662285	0.0489582	0.176134	0.258357	0.117947	0.0284914
EYDM	cis-Jasmone	C08490	Liver	-0.102	0.0474578	0.0316125	-0.15709	0.145747	0.281112
EYDMP	(+)-Catechin	NA	Liver	-0.193011	0.0624554	0.00199906	-0.137417	0.122287	0.261132
EYDMP	(2S,3aS,7aS)-Octahydro-1H-indole-2-carboxylic acid	NA	Liver	0.157095	0.0624428	0.0118754	0.130531	0.164347	0.427056
EYDMP	(3.beta.,5.Xi.,9.Xi.,18.Xi.)-23,28-Dihydroxy-28-oxoolean-12-en-3-yl .beta.-D-glucopyranosiduronic acid	NA	Liver	0.14435	0.0650745	0.0265391	0.287662	0.106406	0.00686255
EYDMP	(4-Oxo-1,2,3-benzotriazin-3(4H)-yl)acetic acid	NA	Liver	0.217973	0.0636106	0.000610995	0.220716	0.124306	0.0758025
EYDMP	1,1'-Binaphthyl-8,8'-dicarboxylic acid	NA	Liver	-0.159537	0.0626131	0.010835	-0.383446	0.178649	0.031844
EYDMP	1,2-Dilinoleoyl-sn-glycero-3-phosphoethanolamine	NA	Liver	-0.14701	0.0631629	0.0199397	0.0290718	0.129173	0.821933
EYDMP	1-(1Z-Octadecenyl)-2-(4Z,7Z,10Z,13Z,16Z,19Z-docosahexaenoyl)-sn-glycero-3-phosphocholine	NA	Liver	0.126067	0.0618146	0.0414067	0.0946521	0.114061	0.406629
EYDMP	1-(1Z-Octadecenyl)-2-(5Z,8Z,11Z,14Z-eicosatetraenoyl)-sn-glycero-3-phosphocholine	NA	Liver	0.15632	0.0618924	0.0115474	0.166653	0.103179	0.10627
EYDMP	1-(Dimethylamino)-3-(1-naphthyloxy)-2-propanol	NA	Liver	0.153764	0.0621409	0.0133446	0.00804266	0.134416	0.952288
EYDMP	1-Hexadecylpyridinium cation	NA	Liver	0.137698	0.0628613	0.0284881	0.13913	0.10728	0.194671
EYDMP	1-Methylhistamine	C05127	Liver	-0.16724	0.0631967	0.00813698	-0.0705044	0.108372	0.515318
EYDMP	1-Methylhistidine	C01152	Liver	-0.133534	0.0639536	0.0367988	-0.0771732	0.112305	0.491974
EYDMP	1-O-Hexadecyl-2-O-(4Z,7Z,10Z,13Z,16Z,19Z-docosahexaenoyl)-sn-glyceryl-3-phosphorylcholine	NA	Liver	0.128819	0.0614524	0.0360605	-0.0801276	0.140021	0.56715
EYDMP	1-Phenyl-1,3-nonadecanedione	NA	Liver	0.152723	0.0632523	0.0157563	0.244623	0.154882	0.11424
EYDMP	10-Hydroxy-2,4b,8-trimethyl-2-(2-((3,4,5-trihydroxy-6-(hydroxymethyl)tetrahydro-2H-pyran-2-yl)oxy)ethyl)dodecahydro-4a,10a-epoxyphenanthrene-8-carboxylic acid	NA	Liver	0.152769	0.0631401	0.0155411	0.0877364	0.111458	0.43118
EYDMP	2,2'-Iminodiacetic acid	C19911	Liver	0.199967	0.0635109	0.0016408	0.325979	0.104637	0.00183728
EYDMP	2,2'-[(Phosphonomethyl)imino]diacetic acid	NA	Liver	-0.11922	0.0620037	0.054506	-0.413534	0.136984	0.00253736
EYDMP	2,6-Dimethoxybenzoic acid	NA	Liver	-0.16169	0.0621698	0.00930135	-0.236817	0.153845	0.123727
EYDMP	2-(2,6-Dimethylmorpholin-4-yl)ethanol	NA	Liver	0.0382601	0.0619949	0.537137	-0.351052	0.133266	0.00843285
EYDMP	2-(2-Hydroxypropan-2-yl)-2,3-dihydro-7H-furo[3,2-g]chromen-7-one	NA	Liver	-0.202871	0.0624644	0.00116308	-0.0547016	0.168223	0.74505
EYDMP	2-(3-Methoxyphenyl)-N-[4-(4-pyridinyl)-1,3-thiazol-2-yl]acetamide	NA	Liver	0.132168	0.061571	0.0318253	-0.334421	0.129222	0.00965444
EYDMP	2-(Benzoylamino)-4,5,6,7-tetrahydro-1-benzothiophene-3-carboxylic acid	NA	Liver	0.139511	0.0625395	0.0256966	-0.0477601	0.169823	0.77853
EYDMP	2-(Hexopyranosyloxy)-3-hydroxypropyl (7Z,10Z,13Z)-hexadeca-7,10,13-trienoate	NA	Liver	0.0769993	0.062444	0.217541	0.276982	0.123658	0.0250967
EYDMP	2-Arachidonoyl-1-palmitoyl-sn-glycero-3-phosphoethanolamine	NA	Liver	-0.137702	0.061744	0.0257337	-0.181824	0.171879	0.290118
EYDMP	2-Bromo-6-chlorobenzoic acid	NA	Liver	0.124219	0.0624222	0.0465938	0.218268	0.123712	0.077677
EYDMP	2-Chloro-1-(5-chloro-2-methyl-1H-indol-3-yl)ethanone	NA	Liver	0.185112	0.0613424	0.0025472	0.109914	0.128258	0.391459
EYDMP	2-Chloro-9(10H)-acridinone	NA	Liver	-0.145585	0.062193	0.0192398	-0.0389641	0.131723	0.76738
EYDMP	2-Docosahexaenoyl-1-stearoyl-sn-glycero-3-phosphoethanolamine	NA	Liver	-0.241554	0.0679371	0.000377191	-0.0972868	0.140448	0.488505
EYDMP	2-Linoleoyl-1-palmitoyl-sn-glycero-3-phosphoethanolamine	NA	Liver	-0.153129	0.0628354	0.0148102	-0.285653	0.116998	0.0146259
EYDMP	2-Methyl-1,4-naphthalenediol_bis(dihydrogen_phosphate)	NA	Liver	0.122739	0.0618746	0.0472917	0.292697	0.113433	0.00986998
EYDMP	2-Methyl-N-(4-methylphenyl)benzenesulfonamide	NA	Liver	-0.0171931	0.0617064	0.780531	0.268787	0.129518	0.0379603
EYDMP	2-Pyrazinecarboxamide, 5-[2-methoxy-4-[[[2-(tetrahydro-2H-pyran-4-yl)ethyl]amino]methyl]phenoxy]-	NA	Liver	-0.128617	0.0607355	0.034204	0.0158326	0.164522	0.923335
EYDMP	2-[4-(Trifluoromethoxy)phenyl]cyclopropanecarboxylic acid	NA	Liver	0.00486411	0.061282	0.936736	-0.256376	0.126112	0.0420604
EYDMP	2-amino-3-({[3-(hexadecanoyloxy)-2-(octadecanoyloxy)propoxy](hydroxy)phosphoryl}oxy)propanoic acid	NA	Liver	-0.159331	0.0622685	0.0105045	0.0213263	0.107691	0.843019
EYDMP	2-{[2-(3,4-Dihydroxyphenyl)-2-oxoethyl]sulfanyl}-6-methyl-4(3H)-pyrimidinone	NA	Liver	-8.58905e-05	0.0619253	0.998893	0.346278	0.173158	0.0455246
EYDMP	3,3,3-Trifluorolactic acid	NA	Liver	-0.15526	0.0621466	0.0124797	-0.399824	0.182357	0.0283412
EYDMP	3-Hydroxypyruvic acid	C00168	Liver	-0.053707	0.0616674	0.383801	0.297405	0.147418	0.0436518
EYDMP	3-Methyl-6-(4-toluidino)-3H-naphtho[1,2,3-de]quinoline-2,7-dione	NA	Liver	0.19936	0.0633826	0.0016589	0.195361	0.115445	0.0905987
EYDMP	3-[4-(4-Hydroxy-2-quinazolinyl)phenyl]-1,3-oxazolidin-2-one	NA	Liver	-0.157819	0.0623546	0.0113739	-0.160531	0.113893	0.158689
EYDMP	4-Chloro-6-(1H-imidazol-1-yl)pyrimidine	NA	Liver	0.171313	0.0634088	0.00689817	0.108549	0.158675	0.493913
EYDMP	4-[2-(3-Chloro-4-methylanilino)-1,3-thiazol-4-yl]-1,2-benzenediol	NA	Liver	0.068154	0.0622712	0.273748	0.300446	0.143493	0.036277
EYDMP	4H-Thiopyrano[4,3-d]pyrimidin-4-one, 3,5,7,8-tetrahydro-2-[4-(trifluoromethyl)phenyl]-	NA	Liver	0.0640938	0.0621595	0.302485	0.360045	0.163813	0.0279562
EYDMP	5,10-Dihydro-10-phenophosphazinol 10-oxide	NA	Liver	-0.0125041	0.0611887	0.838077	-0.306357	0.127041	0.0158881
EYDMP	5,10-Methenyltetrahydrofolate	NA	Liver	0.0572646	0.0606172	0.344816	0.275925	0.126443	0.0290943
EYDMP	5-(Piperazin-1-yl)pyridin-2-amine	NA	Liver	0.138837	0.0624453	0.0261935	0.113535	0.116395	0.329349
EYDMP	5-[(Chloroacetyl)amino]-2-hydroxybenzoic acid	NA	Liver	0.1672	0.0631409	0.00809578	0.0164886	0.174718	0.924813
EYDMP	6-O-(2-Methylpropanoyl)-.alpha.-D-glucopyranosyl .alpha.-D-glucopyranoside	NA	Liver	-0.117267	0.0596185	0.049188	-0.0550848	0.158516	0.728213
EYDMP	6-tert-Butyl-2H-1,2,4-triazine-3,5-dione	NA	Liver	-0.182292	0.0643705	0.00462689	-0.191093	0.144784	0.186886
EYDMP	7-Ketodeoxycholic acid	NA	Liver	0.130664	0.0629748	0.0379987	0.191332	0.108191	0.0769822
EYDMP	Allantoin	C01551	Liver	0.108823	0.0628171	0.0832066	0.269801	0.128018	0.035072
EYDMP	Allose	C01487	Liver	-0.0114225	0.0620449	0.853934	0.374726	0.172608	0.0299334
EYDMP	Artemisetin	NA	Liver	0.150637	0.0624728	0.0158987	0.171532	0.107542	0.110707
EYDMP	Bis(2-hydroxy-1-naphthyl)disulfide	NA	Liver	0.0939838	0.0617144	0.127788	0.271677	0.118929	0.0223496
EYDMP	CDP-Ethanolamine	C00570	Liver	-0.169811	0.0617223	0.00593765	-0.105019	0.128789	0.414823
EYDMP	Candoxatril	NA	Liver	0.131181	0.0626403	0.0362428	0.0528455	0.165581	0.749612
EYDMP	Caprolactam	C06593	Liver	0.122457	0.0615724	0.0467205	0.30001	0.133347	0.0244583
EYDMP	Cellulose_triacetate	NA	Liver	0.129278	0.063154	0.0406547	0.00812789	0.12989	0.950105
EYDMP	Cer(d18:1/16:0)	NA	Liver	-0.142628	0.0627827	0.0231006	-0.227371	0.154802	0.141891
EYDMP	Cer(d18:1/18:0)	NA	Liver	-0.151531	0.062774	0.0157825	-0.204357	0.126379	0.105874
EYDMP	Clupanodonyl_carnitine	NA	Liver	0.142043	0.0614009	0.0207024	0.194456	0.13962	0.163693
EYDMP	Cytidine 5'-diphosphocholine (CDP-choline)	C00307	Liver	-0.163414	0.0619907	0.0083863	-0.194521	0.0947236	0.040018
EYDMP	Cytidine monophosphate N-acetylneuraminic acid	C00128	Liver	0.00934488	0.0603388	0.876921	-0.314943	0.111212	0.00462719
EYDMP	DL-2-Fluorophenylglycine	NA	Liver	0.172132	0.0627032	0.0060475	0.179281	0.123792	0.147548
EYDMP	DMPO	NA	Liver	0.122714	0.0616677	0.0465991	0.299415	0.132977	0.0243454
EYDMP	Decenedioylcarnitine	NA	Liver	0.0370995	0.0618052	0.54833	0.19743	0.100594	0.0496883
EYDMP	Diacetone_alcohol	NA	Liver	0.122594	0.06215	0.0485476	0.209852	0.136617	0.124523
EYDMP	Dioleoylglycerol pyrophosphate	NA	Liver	0.133288	0.0606399	0.0279478	-0.426839	0.179945	0.0176895
EYDMP	Donhexocin	NA	Liver	-0.129363	0.0612062	0.0345521	-0.155841	0.129354	0.228294
EYDMP	Doxycycline	C06973	Liver	-0.115342	0.0620209	0.0629237	-0.251034	0.120579	0.0373516
EYDMP	Efavirenz	C08088	Liver	-0.0567189	0.0618707	0.359283	-0.282913	0.0942067	0.00267233
EYDMP	Epiafzelechin_3-O-gallate	NA	Liver	0.201162	0.0635374	0.00154533	0.364628	0.142461	0.0104825
EYDMP	Ethynodiol_diacetate	NA	Liver	0.142873	0.0613079	0.0197838	0.0468758	0.103049	0.649189
EYDMP	Farnesylcysteine	C19691	Liver	0.181187	0.0636125	0.00439549	0.263091	0.183735	0.152172
EYDMP	Fenpiclonil	NA	Liver	-0.0883955	0.0605337	0.144216	-0.533686	0.212972	0.012214
[truncated: 15,630 more rows]

## Sheet: Table S7
Table S7. Metabolites showing differential GSMR-prioritized associations with abdominal fat- and egg yolk-related traits
[truncated: 59 more rows]

[truncated: 1 more sheets: Table S8]
